# Supplementary material for: Targeting de novo lipogenesis and the Lands cycle induces ferroptosis in KRAS-mutant lung cancer
Source: Nat Commun. 2022 Jul 26;13:4327. doi: 10.1038/s41467-022-31963-4 (PMC9325712; doi:10.1038/s41467-022-31963-4)
Supplement: Supplementary file 7 — Supplementary Data 1 [file 41467_2022_31963_MOESM7_ESM.xlsx]

## Sheet: Sheet1
Supplementary data 1: Tentative Assignment of Ions								Legend
Experimental mass	Theoretical mass	Mass error (ppm)	Tentative Assignment			Associated Literature		in Supplementary images
			Class	Alkyl composition	ionization product			in Main images
369.353	369.354	-2.43669	Cholesterol		[M+H-H2O]+	26		TAG
490.282	490.29	-17.5409	LysoPC	{14:0}	[M+Na]+	27
494.321	494.324	-6.67583	LysoPC	{16:1}	[M+H]+	27
506.274	506.264	19.5546	LysoPC	{14:0}	[M+K]+	27
496.344	496.332	22.565	LysoPC	{16:0}	[M+H]+	27
516.305	516.306	-1.35579	LysoPC	{16:1}	[M+Na]+	27
518.326	518.322	7.71716	LysoPC	{16:0}	[M+Na]+	3,27
520.337	520.34	-5.95768	LysoPC	{18:2}	[M+H]+	3,27
522.357	522.355	3.25448	LysoPC	{18:1}	[M+H]+	3,27
524.279	524.275	7.82027	LysoPE	{20:4}	[M+Na]+	3,27
524.363	524.371	-14.551	LysoPC	{18:0}	[M+H]+	3,27
526.288	526.293	-8.93047	LysoPE	{22:6}	[M+H]+	27
532.287	532.28	12.7751	LysoPC	{16:1}	[M+K]+	27
534.293	534.297	-7.29937	LysoPC	{16:0}	[M+K]+	27
535.306	535.301	10.6481	LysoPG	{18:0}	[M+Na]+	27
540.253	540.27	-31.0965	LysoPE	{20:4}	[M+K]+	27
542.285	542.322	-67.6766	LysoPC	{18:2}	[M+Na]+	27
544.34	544.34	0.551126	LysoPC	{18:1}	[M+Na]+	3,27
544.34	544.34	0.918543	LysoPC	{20:4}	[M+H]+	3,27
546.35	546.354	-7.87042	LysoPC	{18:0}	[M+Na]+	27
548.275	548.275	0.911951	LysoPE	{22:6}	[M+K]+	27
558.299	558.296	5.37347	LysoPC	{18:2}	[M+Na]+	27
560.313	560.311	2.32013	LysoPC	{18:1}	[M+K]+	27
562.327	562.327	-0.711331	LysoPC	{18:0}	[M+K]+	27
564.267	564.249	32.4315	LysoPE	{22:6}	[M+K]+	27
566.327	566.322	10.0648	LysoPC	{20:4}	[M+Na]+	27
568.272	568.28	-14.6057	LysoPE	{22:4}	[M+K]+	27
568.334	568.34	-10.9091	LysoPC	{22:6}	[M+H]+	27
577.515	577.483	56.795	DAG	{33:3}	[M+H]+
582.3	582.296	6.86932	LysoPC	{20:4}	[M+K]+	27
590.324	590.322	3.38797	LysoPC	{22:6}	[M+Na]+	27
603.536	603.496	67.1045	DAG	{33:1}	[M+Na]+
606.293	606.296	-3.79354	LysoPC	{22:6}	[M+K]+	27
607.57	607.581	-18.2695	CE	{16:0}	[M+H-H2O]+
616.505	616.494	19.3023	DAG	{35:6}	[M+NH4]+
617.51	617.51	-3.88657	DAG	{36:4}	[M+H]+
621.47	621.48	-22.2054	DAG	{33:0}	[M+K]+
626.59	626.58	10.0546	DAG	{35:1}	[M+NH4]+
645.542	645.54	-5.57671	DAG	{38:4}	[M+H]+
650.511	650.512	-0.614901	PE-O-	{30:0}	[M+H]+
650.586	650.572	22.1339	DAG	{37:3}	[M+NH4]+
650.639	650.645	-9.22171	Cer	{42:1}	[M+H]+	27
651.533	651.535	-2.30226	DAG	{40:6}	[M+H-H2O]+
652.597	652.603	-8.12139	CE	{17:1}	[M+NH4]+
652.597	652.587	15.3234	DAG	{37:2}	[M+NH4]+
653.607	653.608	-1.68297	DAG	{38:0}	[M+H]+
654.613	654.618	-7.79086	CE	{17:1}	[M+NH4]+
654.613	654.603	15.429	DAG	{37:1}	[M+NH4]+
655.563	655.566	-4.57622	DAG	{40:4}	[M+H-H2O]+
656.622	656.619	5.33031	Cer	{40:0(2OH)}	[M+H]+
656.622	656.634	-18.1231	CE	{17:0}	[M+NH4]+
657.636	657.697	-92.6044	DAG	{40:2}	[M+H-H2O]+
659.595	659.582	20.6187	DAG	{40:3}	[M+H-H2O]+
659.595	659.574	32.5957	CE	{17:1}	[M+Na]+
661.614	661.616	-3.62749	DAG	{40:1}	[M+H-H2O]+
664.46	664.418	62.1558	PS	{27:1}	[M+H]+
669.442	669.447	-6.27388	PA	{32:1}	[M+Na]+	27
667.557	667.569	-18.8748	DAG	{41:5}	[M+H-H2O]+
670.604	670.649	-66.3581	CE	{18:0}	[M+NH4]+
670.604	670.611	-10.1401	Cer	d{42:2}	[M+NH4]+
675.534	675.535	-0.296062	DAG	{42:8}	[M+H-H2O]+
675.534	675.543	-13.3228	SM	d{32:1}	[M+H]+
677.542	677.55	-11.6598	DAG	{42:7}	[M+H-H2O]+
678.476	678.507	-45.2485	PC	{28:0}	[M+H]+	27
682.462	682.448	19.4883	PE	{32:5}	[M+H]+
685.477	685.42	81.8409	PA	{32:1}	[M+K]+	27
685.573	685.613	-57.9077	DAG	{42:3}	[M+H-H2O]+
688.59	688.6	-9.72998	Cer	{42:1}	[M+K]+
689.64	689.644	-6.38014	DAG	{42:1}	[M+H-H2O]+
690.463	690.507	-63.146	PE	{32:1}	[M+H]+	27
692.429	692.45	-30.4725	PS	{29:1}	[M+H]+
693.447	693.447	0.576829	PA	{34:3}	[M+Na]+	27
693.557	693.558	-1.44184	CE	{20:5}	[M+Na]+
694.647	694.634	18.2827	DAG	{40:2}	[M+NH4]+
695.569	695.597	-40.9737	DAG	{43:5}	[M+H-H2O]+
696.642	696.665	-33.7333	CE	{20:1}	[M+NH4]+	27
697.469	697.478	-12.1869	PA	{34:1}	[M+Na]+	27
700.456	700.491	-49.9674	PC	{30:3}	[M+H]+
701.56	701.55	14.2539	DAG	{44:9}	[M+H-H2O]+
701.56	701.559	1.56793	SM	d{34:2}	[M+H]+	27
702.58	702.603	-32.8788	DAG	{41:5}	[M+NH4]+	27
703.568	703.575	-10.0914	SM	d{34:1}	[M+H]+	27
705.584	705.582	3.82662	DAG	{44:7}	[M+H-H2O]+
706.538	706.538	-0.28307	PC	{30:0}	[M+H]+	27
709.421	709.42	0.84576	PA	{34:3}	[M+K]+	27
711.439	711.436	4.35736	PA	{34:2}	[M+K]+	27
712.443	712.431	16.0013	PC	{28:2}	[M+K]+	27
713.45	713.452	-2.24262	PA	{34:1}	[M+K]+	27
716.43	716.463	-45.0846	PC	{28:0}	[M+K]+	27
716.52	716.523	-2.79127	PE	{34:2}	[M+H]+	27
718.565	718.538	37.9924	PE	{34:1}	[M+H]+	3,27
718.565	718.575	-12.9425	PC-P-	{32:0}	[M+H]+	27
718.565	718.574	-12.6641	PC-O-	{32:1}	[M+H]+	27
719.573	719.574	-1.11177	CE	{22:6}	[M+Na]+
720.568	720.554	20.123	PE	{34:0}	[M+H]+	27
720.568	720.59	-30.3927	PC-O-	{32:0}	[M+H]+	27
720.65	720.61	55.5054	DAG	{42:3}	M+Na]+	27
721.482	721.478	5.40554	PA	{36:3}	[M+Na]+	27
721.592	721.585	8.7307	SM	d{34:0 (OH)}	[M+H]+	27
721.592	721.589	3.1874	CE	{22:5}	[M+Na]+
723.487	723.494	-8.29316	PA	{36:2}	[M+Na]+	27
725.551	725.557	-8.13175	SM	d{34:1}	[M+Na]+	27
728.518	728.52	-2.47077	PC	{30:0}	[M+Na]+
730.535	730.538	-4.24347	PC	{32:2}	[M+H]+
731.604	731.606	-3.14378	SM	d{36:1}	[M+H]+	3,26,28,29
732.552	732.554	-2.86669	PC	{32:1}	[M+H]+	3,27
734.568	734.569	-1.36134	PC	{32:0}	[M+H]+	3,26–29
737.448	737.452	-5.42411	PA	{36:3}	[M+K]+	27
738.526	738.515	15.1653	PE	{34:2}	[M+Na]+	27
739.472	739.467	6.22065	PA	{36:2}	[M+K]+	27
740.552	740.557	-6.75172	PC-O-	{32:1}	[M+Na]+	27
740.552	740.557	-6.75172	PC-P-	{32:0}	[M+Na]+	27
740.552	740.559	-9.99255	PC-O-	{34:4}	[M+H]+	27
741.542	741.531	15.3734	SM	d{34:1}	[M+K]+	27
744.492	744.494	-2.0148	PC	{30:0}	[M+K]+	27
744.608	744.59	24.1738	PC-O-	{34:2}	[M+H]+	27
746.609	746.569	52.5041	PE	{36:1}	[M+H]+	3,27
746.609	746.606	3.75029	PC-O-	{34:1}	[M+H]+	27
746.609	746.606	3.75029	PC-P-	{34:0}	[M+H]+	27
748.504	748.512	-11.2224	PS	{33:1}	[M+H]+	27
748.596	748.585	14.8278	PE	{36:0}	[M+H]+	27
748.596	748.621	-33.7966	PC-O-	{34:0}	[M+H]+	27
749.51	749.512	-2.66841	PA	{38:3}	[M+Na]+	27
750.5	750.52	-40.6397	PS	{33:0}	[M+H]+
752.536	752.52	21.6601	PC	{32:2}	[M+Na]+	27
753.587	753.588	-1.59238	SM	d{36:1}	[M+Na]+	3,27,28
754.538	754.536	2.5181	PC	{32:1}	[M+Na]+	3,27
754.538	754.538	-0.662658	PC	{34:4}	[M+H]+	3,27
756.543	756.551	-10.7066	PC	{32:0}	[M+Na]+	3,26–29
758.574	758.569	5.66853	PC	{34:2}	[M+H]+	3,26,29
760.582	760.585	-3.68139	PC	{34:1}	[M+H]+	3,26,27
761.454	761.452	2.49523	PA	{38:5}	[M+K]+	27
762.503	762.507	-4.85244	PE	{38:7}	[M+H]+
762.503	762.504	-1.70491	PE	{36:4}	[M+Na]+	27
762.503	762.483	25.836	PE-P-	{36:4}	[M+K]+	27
762.503	762.483	25.836	PE-O-	{36:5}	[M+K]+	27
763.478	763.467	13.8838	PA	{38:4}	[M+K]+	27
764.526	764.523	4.1856	PE	{38:6}	[M+H]+	27
765.473	765.483	-12.6719	PA	{38:3}	[M+K]+	27
766.555	766.538	21.6553	PE	{38:5}	[M+H]+	27
767.499	767.483	20.1955	PA	{38:2}	[M+K]+	27
768.495	768.494	0.780747	PC	{32:2}	[M+K]+	27
768.495	768.481	17.6969	PS	{35:5}	[M+H]+
768.584	768.588	-5.33449	PC-P-	{34:0}	[M+Na]+	27
768.584	768.588	-5.33449	PC-O-	{34:1}	[M+Na]+	27
768.584	768.59	-8.45711	PC-O-	{36:4}	[M+H]+	27
770.505	770.51	-6.74882	PC	{32:1}	[M+K]+	27
772.521	772.525	-5.95453	PC	{32:0}	[M+K]+	27
774.607	774.601	8.00406	PE	{38:1}	[M+H]+	27
775.609	775.596	16.3742	PC	{34:2}	[M+NH4]+
776.598	776.616	-24.0794	PE	{38:0}	[M+H]+
778.465	778.478	-17.8557	PE	{36:4}	[M+K]+	27
778.538	778.536	2.44047	PC	{34:3}	[M+Na]+	27
778.538	778.538	-0.64223	PC	{36:6}	[M+H]+
778.611	778.596	19.5219	PG-O	{36:2}	[M+NH4]+
778.611	778.596	19.5219	PG-P	{36:1}	[M+NH4]+
778.611	778.617	-7.5776	GalCer	{d38:1}	[M+Na]+	27
780.554	780.554	0.128114	PC	{36:5}	[M+H]+
780.554	780.551	3.20285	PC	{34:2}	[M+Na]+	27
782.57	782.569	0.894489	PC	{36:4}	[M+H]+	3
782.57	782.606	-45.6189	PC-O-	{37:4}	[M+H]+
782.57	782.57	0.127784	PC	{34:1}	[M+Na]+	3,27,28
784.583	784.567	20.6479	PC	{36:3}	[M+H]+	3
786.514	786.504	11.6972	PE	{38:6}	[M+Na]+	27
786.606	786.601	6.48355	PC	{36:2}	[M+H]+	3,27
787.477	787.489	-14.4766	PG	{34:1}	[M+K]+	27
788.52	788.52	0.25364	PE	{38:5}	[M+Na]+	27
788.619	788.616	3.0433	PC	{36:1}	[M+H]+	3,26,27,29
789.497	789.483	17.0995	PA	{40:5}	[M+K]+	27
790.546	790.559	-16.8238	PS	{36:1}	[M+H]+
790.546	790.536	13.029	PE	{38:4}	[M+Na]+	27
792.575	792.575	0.126171	PS	{36:0}	[M+H]+
794.515	794.51	6.54487	PC	{34:3}	[M+K]+	27
794.591	794.569	27.4355	PE	{40:5}	[M+H]+	27
794.591	794.606	-18.3742	PC-P-	{38:4}	[M+H]+	27
794.591	794.606	-18.3742	PC-O-	{38:5}	[M+H]+	27
796.528	796.525	3.51526	PC	{34:2}	[M+K]+	3,27
796.587	796.585	2.38518	PE	{40:4}	[M+H]+	3,27
798.542	798.541	1.00183	PC	{34:1}	[M+K]+	3,27
799.665	799.669	-5.0021	SM	d{41:1}	[M+H]+
799.665	799.679	-17.3823	TAG	{46:1}	[M+Na]+
800.613	800.616	-4.62146	PE	{40:2}	[M+H]+
801.685	801.694	-12.0995	TAG	{46:0}	[M+Na]+
801.685	801.684	0.249475	SM	d{41:0}	[M+H]+
802.467	802.478	-14.4554	PE	{38:6}	[M+K]+	27
802.543	802.536	8.47307	PC	{36:5}	[M+Na]+	27
802.542	802.538	4.98416	PC	{38:8}	[M+H]+
804.557	804.551	6.46319	PC	{36:4}	[M+Na]+	3,27
804.557	804.554	3.48018	PC	{38:7}	[M+H]+
806.565	806.567	-2.8516	PC	{36:3}	[M+Na]+	3
806.565	806.569	-5.82718	PC	{38:6}	[M+H]+	3,27–29
808.582	808.585	-3.95755	PC	{38:5}	[M+H]+	3,27
808.582	808.583	-0.989386	PC	{36:2}	[M+Na]+	3
810.596	810.601	-5.7982	PC	{38:4}	[M+H]+	3,27–29
810.596	810.598	-2.83742	PC	{36:1}	[M+Na]+	3
811.668	811.669	-0.739218	SM	d{42:3}	[M+H]+	27
812.525	812.544	-22.5224	PS	{38:4}	[M+H]+
812.525	812.523	3.44605	PE	{42:10}	[M+H]+
812.604	812.616	-15.2596	PC	{38:3}	[M+H]+	3
812.674	812.676	-3.19932	TAG	{48:6}	[M+NH4]+
813.682	813.684	-2.58086	SM	d{42:2}	[M+H]+	27
813.682	813.693	-12.6585	GlcCer	d{31:2}	[M+Na]+
814.539	814.559	-24.431	PS	{38:3}	[M+H]+	3
815.699	815.7	-0.735565	SM	d{42:1}	[M+H]+	3,27
816.584	816.588	-4.89846	PC-P-	{38:4}	[M+Na]+	27
816.573	816.588	-17.6347	PC-O-	{38:5}	[M+Na]+	27
816.573	816.57	4.16374	PS	{39:8}	[M+H]+
816.699	816.71	-13.224	TAG	{48:4}	[M+NH4]+
818.505	818.5	5.86435	PC	{36:5}	[M+K]+	27
818.505	818.497	9.89609	PS	{38:1}	[M+H]+
818.583	818.565	21.2562	PE	{42:7}	[M+H]+
818.726	818.723	3.66423	TAG	{48:3}	[M+NH4]+
819.656	819.646	11.8342	TAG	{48:5}	[M+Na]+
820.529	820.525	4.38741	PC	{36:4}	[M+K]+	27
821.652	821.663	-13.266	TAG	{48:4}	[M+Na]+
823.67	823.679	-10.0768	TAG	{48:3}	[M+Na]+
824.556	824.557	-0.363832	PC	{36:2}	[M+K]+	3,27
824.644	824.638	8.12472	PG	{38:0}	[M+NH4]+
825.684	825.694	-12.4745	TAG	{48:2}	[M+Na]+
826.57	826.572	-2.78258	PC	{36:1}	[M+K]+	27
827.711	827.7	13.4105	SM	d{43:2}	[M+H]+
827.711	827.71	1.44978	TAG	{48:1}	[M+Na]+
828.557	828.551	6.51736	PC	{38:6}	[M+Na]+
829.72	829.716	5.54404	SM	d{43:1}	[M+H]+
829.72	829.726	-6.38769	TAG	{48:0}	[M+Na]+
830.566	830.567	-1.204	PC	{38:5}	[M+Na]+	3
832.584	832.562	27.0243	PC-P-	{38:4}	[M+K]+	3,27
832.584	832.562	27.0243	PC-O-	{38:5}	[M+K]+	27
832.584	832.583	1.80162	PC	{38:4}	[M+Na]+
833.645	833.651	-7.19731	SM	d{42:3}	[M+Na]+	27
833.645	833.66	-21.9518	TAG	{49:5}	[M+Na]+
834.522	834.541	-23.0072	PE	{40:4}	[M+K]+	27
834.593	834.601	-8.74677	PC	{40:6}	[M+H]+	3,
834.593	834.598	-5.87112	PC	{38:3}	[M+Na]+	3,26,28,29
835.663	835.679	-18.7875	TAG	{49:4}	[M+Na]+
836.535	836.544	-9.68279	PS	{40:6}	[M+H]+
836.612	836.614	-2.86871	PC	{38:2}	[M+Na]+	3
836.611	836.616	-6.45461	PC	{40:5}	[M+H]+	3,27
837.681	837.694	-15.8772	TAG	{49:3}	[M+Na]+
838.625	838.632	-8.10851	PC	{40:4}	[M+H]+	27
840.702	840.708	-7.25585	TAG	{50:6}	[M+NH4]+
842.666	842.663	3.20412	PC	{40:2}	[M+H]+
843.672	843.684	-14.2235	TAG	{48:1}	[M+K]+	27
844.522	844.525	-4.02595	PC	{38:6}	[M+K]+	27
845.668	845.699	-37.3669	TAG	{48:0}	[M+K]+	27
846.549	846.541	9.92263	PC	{38:5}	[M+K]+
847.683	847.679	4.95468	TAG	{50:5}	[M+Na]+
848.558	848.557	1.64986	PC	{38:4}	[M+K]+	27, 3
849.622	849.625	-2.94248	SM	d{42:3}	[M+K]+	27
849.691	849.694	-3.413	TAG	{50:4}	[M+Na]+
850.579	850.572	8.11212	PC	{38:3}	[M+K]+	27
851.643	851.64	3.5226	SM	d{42:2}	[M+K]+	27
851.643	851.653	-10.8026	TAG	{49:4}	[M+K]+
851.706	851.721	-16.7898	TAG	{50:3}	[M+Na]+	27
853.664	853.656	10.0742	SM	d{42:1}	[M+K]+	27
853.664	853.668	-4.33426	TAG	{49:3}	[M+K]+
853.721	853.726	-5.15391	TAG	{50:2}	[M+Na]+	27
855.742	855.741	1.28543	TAG	{50:1}	[M+Na]+	27
856.523	856.525	-2.56852	PE	{42:7}	[M+K]+
856.523	856.526	-2.91878	PS	{40:6}	[M+Na]+
856.58	856.583	-3.38556	PC	{40:6}	[M+Na]+	27
858.601	858.598	3.14465	PC	{40:5}	[M+Na]+	27
865.722	865.726	-3.69633	TAG	{51:3}	[M+Na]+
867.687	867.684	3.57272	TAG	{50:3}	[M+K]+	27
869.702	869.699	2.64458	TAG	{50:2}	[M+K]+	27
871.704	871.715	-12.619	TAG	{50:1}	[M+K]+	27
872.554	872.557	-2.75055	PC	{40:6}	[M+K]+	27
873.694	873.694	-0.572283	TAG	{52:6}	[M+Na]+
874.569	874.572	-3.77329	PC	{40:5}	[M+K]+	27
875.709	875.721	-13.6918	TAG	{52:5}	[M+Na]+
876.58	876.52	73.8096	PS	{40:5}	[M+K]+	27
877.724	877.726	-2.27862	TAG	{52:4}	[M+Na]+
879.739	879.741	-3.06909	TAG	{52:3}	[M+Na]+
881.753	881.757	-3.96936	TAG	{52:2}	[M+Na]+	27
893.704	893.699	5.3709	TAG	{52:4}	[M+K]+	27
895.549	895.531	20.6577	PI	{35:4}	[M+Na]+
895.719	895.715	4.57733	TAG	{52:3}	[M+K]+	27
897.728	897.731	-3.34177	TAG	{52:2}	[M+K]+	27
899.724	899.746	-25.1188	TAG	{52:1}	[M+K]+	27
901.55	901.52	32.7214	PI	{36:2}	[M+Na]+	3
901.713	901.726	-13.4189	TAG	{54:6}	[M+Na]+
903.747	903.741	6.74967	TAG	{54:5}	[M+Na]+
905.762	905.757	5.85143	TAG	{54:4}	[M+Na]+	3
907.538	907.531	7.82337	PI	{38:5}	[M+Na]+	3
907.777	907.773	5.06732	TAG	{54:3}	[M+Na]+	27
909.546	909.546	0.109945	PI	{38:4}	[M+Na]+	27
912.575	912.572	2.84908	PS	{44:7}	[M+Na]+
917.701	917.699	1.08968	TAG	{54:6}	[M+K]+
919.722	919.715	7.17608	TAG	{54:5}	[M+K]+	27
921.491	921.489	2.1704	PI	{38:6}	[M+K]+	3,27
921.724	921.731	-7.37748	TAG	{54:4}	[M+K]+	27
923.506	923.505	1.40768	PI	{38:5}	[M+K]+	27
923.745	923.746	-1.29906	TAG	{54:3}	[M+K]+	27
925.521	925.52	0.540236	PI	{38:4}	[M+K]+	27
926.541	926.531	10.7928	PS	{44:8}	[M+K]+	27
927.744	927.778	-36.8636	TAG	{54:1}	[M+K]+	27
929.758	929.757	1.61332	TAG	{56:6}	[M+Na]+	3
931.534	931.531	3.54254	PI	{40:7}	[M+Na]+
931.767	931.773	-5.90276	TAG	{56:5}	[M+Na]+
933.782	933.788	-6.74676	TAG	{56:4}	[M+Na]+
935.803	935.804	-0.748021	TAG	{56:3}	[M+Na]+
945.72	945.731	-10.9969	TAG	{56:6}	[M+K]+	27
947.502	947.505	-2.63852	PI	{40:7}	[M+K]+
947.76	947.804	-46.0032	TAG	{56:5}	[M+K]+	27
1468.13	1468.14	-2.997	PC	{32:0}	2 [M +H]+	28
1492.13	1492.15	-10.6559	PE	{36:1}	[2M+H]+
1520.16	1520.17	-4.07851	PC	{34:1}	[2M+H]+	28
1516.14	1516.14	-0.725528	PC	{34:2}	[2M+H]+	3
1544.17	1544.16	7.3826	PE	{38:2}	[2M+H]+	3
1564.14	1564.14	-0.511464	PC	{36:4}	[2M+H]+	3
1566.16	1566.15	1.85167	PC	{34:1}+{38:6}	[M+H]+	28
1568.16	1568.13	17.9828	PC	{36:3}	[2M+H]+	3
1572.22	1572.2	13.0389	PC	{36:2}	[2M+H]+	3,30
1592.17	1592.17	-0.376844	PE	{40:4}	[2M+H]+	3,28
1616.16	1616.17	-6.08232	PC	{38:5}	[2M+H]+	3
1620.22	1620.2	11.9737	PC	{38:4}	[2M+H]	3
