# Supplementary material for: Targeting de novo lipogenesis and the Lands cycle induces ferroptosis in KRAS-mutant lung cancer
Source: Nat Commun. 2022 Jul 26;13:4327. doi: 10.1038/s41467-022-31963-4 (PMC9325712; doi:10.1038/s41467-022-31963-4)
Supplement: Supplementary file 8 — Supplementary Data 2 [file 41467_2022_31963_MOESM8_ESM.xlsx]

## Sheet: Sheet1
Supplementary data 2. CCSP-rtTA/Tet-O-KrasG12D mice
ROI Name	# Pixels	Area [mm²]	Perimeter [mm]
ROI 2	41	0.147733	1.43896
ROI 1	138	0.514593	2.54556
ROI 12	198	0.723116	3.01667
ROI 3	76	0.282037	1.88613
ROI 8	82	0.292639	1.93927
ROI 9	81	0.311018	2.60168
ROI 5	153	0.55347	2.63978
ROI 6	57	0.209937	1.87097
ROI 7	57	0.207816	1.66587
ROI10	119	0.420581	2.5244
ROI11	34	0.127234	1.27628
ROI 4	65	0.233263	1.75922
Tumor ROI
Non-Tumor ROI
Lipid Annotation	Molecular Formula	Ion adducts		ROI Name	SUM [a.u.]	SUM/Area [a.u./mm²]	AVG [a.u.]	STD [a.u.]	%RDS [a.u.]	Median [a.u.]	Q1 [a.u.]	Q3 [a.u.]	Min [a.u.]	Max [a.u.]
Cer(d34:1)	C34H67NO3	[M+H]+	m/z 538.51	ROI 2	5114.82	34622.1	124.752	43.6833	35.0161	116.826	89.0238	152.337	51.4405	221.4
				ROI 1	15851.9	30804.8	114.869	38.4149	33.4424	109.656	90.8816	141.094	34.6285	262.761
				ROI 12	16310.8	22556.3	82.3779	29.9736	36.3855	79.4827	62.6025	95.3735	13.1932	176.833
				ROI 3	8797.45	31192.5	115.756	44.6854	38.6032	111.069	87.2689	131.759	55.0066	287.789
				ROI 8	9533.89	32579	116.267	43.1491	37.1121	109.611	88.9987	136.669	25.7209	332.976
				ROI 9	8636.02	27767	106.617	44.3823	41.6276	97.4186	77.0041	120.894	34.9695	261.599
				ROI 5	16226.4	29317.6	106.055	42.0101	39.6116	95.8502	80.4777	127.517	30.3668	283.539
				ROI 6	5705.71	27178.2	100.1	50.473	50.4225	90.891	68.2836	122.417	36.7585	336.427
				ROI 7	8184.94	39385.5	143.596	62.1764	43.2996	137.916	91.7586	178.26	41.2248	375.659
				ROI10	9611.5	22852.9	80.7689	27.0269	33.462	80.7428	60.4694	96.64	25.4584	164.508
				ROI11	2767.96	21754.9	81.4108	27.5484	33.8387	75.4563	67.3774	98.8258	32.1509	165.907
				ROI 4	6389.7	27392.7	98.3031	27.8264	28.3067	97.9407	80.4164	115.347	41.1176	161.764
Cer(d42:1)	C42H83NO3	[M+H]+	m/z 650.59	ROI 2	9786.5	66244.5	238.696	71.9464	30.1415	234.499	206.191	301.047	97.2885	415.265
				ROI 1	42930.9	83426.9	311.093	96.3269	30.964	293.578	237.868	366.777	82.2129	571.319
				ROI 12	65972.1	91233	333.192	104.558	31.3808	327.676	271.335	387.307	123.043	844.803
				ROI 3	23244.1	82415	305.843	96.1981	31.4535	296.574	244.097	348.898	110.01	623.238
				ROI 8	19017.6	64986.5	231.922	78.4327	33.8185	221.848	165.975	277.086	120.309	471.535
				ROI 9	21951.8	70580.5	271.01	88.4198	32.6261	267.019	197.592	322.825	135.507	515.431
				ROI 5	46067.2	83233.4	301.093	96.6341	32.0945	303.243	225.435	348.352	115.753	675.142
				ROI 6	14315.2	68188.1	251.144	95.7057	38.108	228.884	178.873	284.708	113.379	552.229
				ROI 7	18138.9	87283.3	318.226	103.671	32.5778	303.088	249.965	372.618	126.915	671.104
				ROI10	39372	93613.3	330.857	98.7173	29.8369	320.439	258.296	384.96	142.007	743.106
				ROI11	12379.3	97295.5	364.098	86.6546	23.7998	346.184	294.415	449.135	227.398	543.669
				ROI 4	16326.6	69992.1	251.178	81.5373	32.462	241.872	195.397	286.632	107.587	530.234
		[M+Na]+	m/z 672.62	ROI 2	5306.11	35916.9	129.418	56.1676	43.4003	123.288	87.7021	155.778	56.8451	361.029
				ROI 1	17197.9	33420.3	124.622	52.5708	42.1841	116.758	85.2962	154.834	24.709	308.888
				ROI 12	16097.4	22261.1	81.2998	38.491	47.3446	74.4773	55.0676	100.622	22.3503	226.77
				ROI 3	6657.89	23606.5	83.4322	40.1111	48.0763	78.4129	56.6827	100.129	27.8718	250.733
				ROI 8	5665.5	19360	72.4489	30.0647	41.4978	67.8525	53.5259	82.1652	29.1797	180.893
				ROI 9	9501.57	30549.9	117.303	40.2908	34.3476	110.655	91.2717	142.024	23.3891	266.248
				ROI 5	17634.9	31862.4	115.261	50.8125	44.0849	107.45	83.53	137.427	26.7006	331.072
				ROI 6	6309.09	30052.3	110.686	41.8579	37.8169	104.213	79.0767	130.512	35.8722	222.056
				ROI 7	7175.3	34527.2	125.883	62.1813	49.3963	113.125	90.8118	150.112	18.085	412.713
				ROI10	14576.2	34657.3	128.614	47.4872	36.9224	121.354	95.3608	158.383	38.5133	267.341
				ROI11	4896.54	38484.6	137.343	54.741	39.8572	132.985	94.7538	175.038	29.3011	291.267
				ROI 4	8067.92	34587.2	124.122	55.9746	45.0965	112.911	80.9399	149.529	39.3026	273.846
Cer(d42:2)	C42H81NO3	[M+Na]+	m/z 670.59	ROI 2	3299.9	22336.9	80.4856	34.57	42.9518	73.1804	56.7167	103.461	21.9544	160.58
				ROI 1	12964.9	25194.4	93.9484	35.2101	37.4781	90.6154	70.9737	115.211	29.6182	255.668
				ROI 12	19628.3	27144	96.8707	39.0415	40.3026	89.9472	71.7607	114.131	29.1398	229.302
				ROI 3	7192.26	25501.1	94.6349	36.2332	38.2874	90.9222	69.0356	113.579	34.0123	199.305
				ROI 8	6353.98	21712.7	79.297	29.472	37.1667	76.2766	56.34	95.2889	15.4911	170.72
				ROI 9	7790.01	25046.8	96.1728	36.7382	38.2002	89.9526	71.0169	119.428	27.4668	183.981
				ROI 5	12886.3	23282.7	84.2239	31.2747	37.1329	82.1861	62.8225	102.146	23.3212	207.143
				ROI 6	4297.6	20470.9	75.3964	29.9664	39.7451	68.6096	52.378	95.1638	27.9251	167.675
				ROI 7	4911.1	23632	88.4353	31.3076	35.4017	82.3389	72.6089	99.9623	38.8303	170.504
				ROI10	10635.4	25287.4	89.3731	34.0914	38.145	87.3465	67.5912	109.529	24.6296	191.233
				ROI11	3331.4	26183.3	95.4616	40.0401	41.9437	85.7644	61.9748	122.92	34.0348	190.973
				ROI 4	6026.08	25833.9	320.019	214.822	67.1277	273.25	165.641	418.892	14.2028	1503.62
GlcCer(d32:1)	C38H73NO8	[M+Na]+	m/z 694.52	ROI 4	7026.3	47560.8	171.374	50.4599	29.4444	168.107	142.267	197.972	85.1698	343.363
				ROI 2	28199.7	54800.1	204.346	102.261	50.0432	182.48	141.633	221.032	61.2382	672.358
				ROI 1	71204.1	98468.5	359.617	120.126	33.4038	352.967	278.732	426.274	96.6354	817.52
				ROI 12	13850.8	49110	182.248	59.5567	32.679	175.117	143.625	221.465	75.7822	330.278
				ROI 3	13364.7	45669.6	162.984	53.8578	33.0447	146.857	125.524	191.756	81.9516	339.737
				ROI 8	11303.9	36344.9	139.554	39.8057	28.5234	136.137	110.302	164.138	74.2028	267.856
				ROI 9	28345.6	51214.3	185.265	58.0511	31.3341	180.141	141.953	224.235	76.4647	437.528
				ROI 5	10453	49791.1	183.386	53.955	29.4216	177.71	142.504	210.856	75.5811	304.975
				ROI 6	10303.1	49578.2	180.757	56.3865	31.1946	166.906	136.146	206.207	106.822	375.96
				ROI 7	44301	105333	372.277	111.966	30.076	357.962	293.109	431.516	174.334	757.875
				ROI10	14473.5	113755	425.694	89.0406	20.9166	429.327	368.395	480.357	237.878	649.853
				ROI11	12416.3	53228.6	191.019	51.0753	26.7383	184.088	152.994	232.78	85.9103	321.074
LysoPC(14:0)	C22H46NO7P	[M+H]+	m/z 468.31	ROI 2	16324.8	110502	398.167	120.723	30.3197	384.683	304.514	497.108	180.625	632.507
				ROI 1	41136.1	79939.1	298.088	81.4483	27.3236	295.607	239.37	349.731	116.093	599.897
				ROI 12	42346.3	58560.8	213.87	69.3739	32.4374	205.918	159.886	250.275	67.6675	480.024
				ROI 3	25538.7	90551	336.035	95.634	28.4595	323.967	270.778	377.689	175.293	673.571
				ROI 8	26214.1	89578.3	319.685	88.7723	27.7687	308.307	251.652	386.48	174.683	540.118
				ROI 9	31960	102759	394.568	102.011	25.8539	379.617	326.177	471.404	194.938	651.408
				ROI 5	49095.4	88704.7	320.885	84.5278	26.3421	309.383	265.517	381.435	115.725	546.265
				ROI 6	18061.4	86032.6	316.867	84.5016	26.6679	314.222	255.122	375.647	163.166	570.153
				ROI 7	18195.8	87557.1	319.224	78.368	24.5495	318.512	272.756	351.043	142.001	507.865
				ROI10	27327.7	64976.2	229.645	55.7208	24.2639	224.233	189.214	260.617	106.963	388.493
				ROI11	6570.31	51639.6	193.245	49.9088	25.8267	191.519	169.617	223.852	88.7605	303.295
				ROI 4	20278.3	86933.2	311.974	86.4868	27.7224	300.065	251.847	362.198	169.88	546.675
		[M+Na]+	m/z 490.30	ROI 2	10628.3	71942.6	259.227	79.4532	30.65	264.145	191.595	305.029	148.667	479.099
				ROI 1	33237.4	64589.8	240.851	65.7544	27.3009	230.098	197.544	286.739	104.155	437.048
				ROI 12	37416	51742.7	188.97	43.6214	23.0838	184.674	159.297	215.233	104.177	324.06
				ROI 3	21050.1	74636	276.975	65.0992	23.5036	268.443	229.198	314.519	169.242	448.41
				ROI 8	22419.6	76611.7	273.41	62.9516	23.0246	268.768	231.425	315.509	141.503	446.791
				ROI 9	24647.6	79248.3	304.291	63.7814	20.9606	294.546	256.542	357.836	197.599	492.2
				ROI 5	40368.1	72936.5	263.844	63.9787	24.2487	261.491	214.805	307.076	129.8	421.824
				ROI 6	14086.2	67097.1	247.125	62.1623	25.1541	242.207	207.486	293.584	133.688	399.434
				ROI 7	14774.2	71092.5	259.196	54.3588	20.9721	252.786	210.888	292.337	159.608	391.266
				ROI10	25811.4	61370.8	216.902	51.2478	23.6271	217.559	179.913	241.184	104.736	366.264
				ROI11	7358.26	57832.5	216.42	53.6856	24.8062	212.372	178.503	242.157	130.975	348.878
				ROI 4	16486.6	70678.2	253.64	51.3948	20.2629	250.975	217.91	276.848	148.245	370.992
		[M+K]+	m/z 506.27	ROI 2	8361.93	56601.6	203.95	70.6247	34.6284	192.319	149.477	241.839	96.494	426.814
				ROI 1	29190.9	56726.1	211.528	51.7348	24.4577	204.814	177.331	238.248	95.3449	370.988
				ROI 12	37729.2	52175.9	190.552	49.9266	26.2011	183.261	153.994	221.285	96.0986	389.914
				ROI 3	17746.4	62922.3	233.505	55.3594	23.708	225.909	197.051	260.455	115.523	386.343
				ROI 8	20027.1	68436.1	244.233	58.3341	23.8846	228.49	199.505	290.199	148.59	462.953
				ROI 9	21706.5	69791.9	267.982	69.6275	25.9822	259.451	226.295	294.225	147.941	522.39
				ROI 5	32148.9	58086.1	210.124	53.3998	25.4135	201.591	169.77	243.299	111.452	423.983
				ROI 6	11959.7	56967.9	209.819	60.8719	29.0117	211.346	162.001	246.402	85.4231	383.461
				ROI 7	12148	58455.7	213.123	46.8388	21.9773	210.513	182.784	240.031	118.827	360.089
				ROI10	26188.2	62266.7	220.069	50.3189	22.8651	220.947	182.575	248.31	121.816	372.742
				ROI11	7544.56	59296.7	221.9	54.3377	24.4875	221.888	186.619	241.41	151.75	419.483
				ROI 4	14552.9	62388.5	223.891	57.2476	25.5694	220.514	175.461	262.119	131.324	408.479
LysoPC(16:0)	C24H50NO7P	[M+H]+	m/z 496.33	ROI 2	260930	1.76623e+06	6364.16	1086.9	17.0785	6303.94	5488.61	7078.26	4874.79	8793.8
				ROI 1	853382	1.65836e+06	6183.93	1174.65	18.9952	6231.36	5345.17	7058.22	3377.12	8657.51
				ROI 12	1.02146e+06	1.41258e+06	5158.89	968.506	18.7735	5061.47	4498.84	5645.24	3312.33	8367.7
				ROI 3	453257	1.60708e+06	5963.9	787.231	13.1999	6029.92	5425.35	6413.33	4403.38	7864.51
				ROI 8	494454	1.68964e+06	6029.94	1123.4	18.6304	5782.66	5281.52	6731.52	3480.2	9274.94
				ROI 9	596827	1.91895e+06	7368.22	1436.36	19.494	7048.43	6348.14	8302.66	4664.59	11403.9
				ROI 5	1.07726e+06	1.94638e+06	7040.93	1177.99	16.7307	6989.03	6304.73	7743.69	4050.71	11512.5
				ROI 6	371398	1.76909e+06	6515.75	1354.43	20.787	6275.95	5486.77	7280.83	3673.14	11027.6
				ROI 7	353010	1.69867e+06	6193.17	1215.45	19.6257	6281.46	5491.2	6959.67	3861.98	8943.31
				ROI10	583236	1.38674e+06	4901.14	806.401	16.4533	4828.87	4359.05	5376.2	3132.94	7376.44
				ROI11	152445	1.19814e+06	4483.68	579.046	12.9145	4503.03	4025.55	4954.71	3398.96	5466.83
				ROI 4	418019	1.79205e+06	6431.07	1182	18.3796	6322.3	5673.15	7142.35	3902.08	9579.34
		[M+Na]+	m/z 518.31	ROI 2	125836	851782	3069.18	435.9	14.2025	3093.92	2665.45	3311.77	2311.61	4255.08
				ROI 1	491358	954848	3560.56	691.017	19.4075	3499.9	3053.91	4038.31	1967.29	5382.57
				ROI 12	521913	721756	2635.93	395.176	14.9919	2612.62	2347.19	2922.64	1432.65	3701.28
				ROI 3	274597	973619	3613.11	480.131	13.2886	3616.75	3239.62	3849.66	2585.17	4826
				ROI 8	330061	1.12788e+06	4025.14	588.57	14.6223	4056.34	3631.13	4439.97	2509.49	5133.79
				ROI 9	297505	956551	3672.89	617.794	16.8204	3666.55	3189.38	4113.2	2265.95	5027.8
				ROI 5	563123	1.01744e+06	3680.54	582.593	15.829	3658.16	3301.85	4076.15	2336.04	5400.46
				ROI 6	191761	913423	3364.23	444.264	13.2055	3366.39	3086.48	3690.07	2335.1	4469.62
				ROI 7	207998	1.00087e+06	3649.09	655.709	17.9691	3634.56	3235.13	4131.3	1974.34	5357.24
				ROI10	345356	821141	2902.15	342.536	11.8028	2899.94	2659.43	3115.17	1901.88	3673.2
				ROI11	97166.3	763682	2857.84	356.858	12.487	2812.63	2634.92	3067.85	2222.33	3562.62
				ROI 4	223110	956475	3432.47	528.171	15.3875	3408.79	3061.94	3771.12	2255.1	4768.16
		[M+K]+	m/z 534.29	ROI 2	44322	300014	1081.03	201.175	18.6096	1081.21	918.161	1186.51	782.774	1689.51
				ROI 1	170852	332015	1238.06	246.338	19.8971	1215.41	1067.68	1399.78	707.979	1957.01
				ROI 12	158481	219164	800.409	181.544	22.6814	783.526	677.48	911.739	422.531	1357.84
				ROI 3	100980	358036	1328.68	228.751	17.2165	1282.21	1160.51	1500.8	884.221	1856.43
				ROI 8	140496	480099	1713.36	292.623	17.0789	1668.86	1522.71	1888.87	1051.93	2748.96
				ROI 9	115699	371999	1428.37	303.325	21.2356	1414.65	1170.15	1609.34	867.897	2084.42
				ROI 5	185463	335092	1212.18	234.079	19.3106	1194.15	1057.37	1344.23	683.143	1979.86
				ROI 6	77929.9	371206	1367.19	344.72	25.2138	1308.59	1126.36	1588.25	836.098	2203.51
				ROI 7	79154.2	380886	1388.67	285.793	20.5803	1406.89	1165.27	1521.98	716.791	2276.96
				ROI10	146759	348943	1233.27	221.134	17.9307	1218.69	1055.05	1375.79	683.779	1768.65
				ROI11	38960.8	306214	1145.91	151.485	13.2196	1139.92	1042.06	1272.87	734.07	1434.99
				ROI 4	77600	332672	1193.85	200.081	16.7594	1176.24	1076.86	1292.05	753.004	1846.6
LysoPC(16:1)	C24H48NO7P	[M+H]+	mm/z 494.32	ROI 2	20667.9	139900	504.095	116.739	23.1581	494.403	414.843	604.862	327.654	743.889
				ROI 1	67092.2	130379	486.176	121.966	25.0868	469.323	400.593	580.044	255.275	861.064
				ROI 12	122463	169354	618.498	141.875	22.9387	619.965	519.935	718.269	319.265	1030.22
				ROI 3	36897.9	130827	485.498	115.002	23.6874	472.597	424.521	533.396	285.454	920.931
				ROI 8	37082.8	126718	452.229	122.996	27.1978	432.661	367.701	521.177	158.901	778.339
				ROI 9	50502.8	162379	623.49	145.74	23.3749	615.523	521.14	708.469	288.506	991.426
				ROI 5	83002.4	149967	542.5	141.994	26.1741	524.519	455.752	612.557	241.184	1008.33
				ROI 6	30683.5	146156	538.307	119.427	22.1857	530.184	463.811	615.358	316.33	944.3
				ROI 7	34290.6	165005	601.591	141.62	23.5408	603.527	533.123	683.948	256.12	956.199
				ROI10	71699.1	170476	602.514	146.922	24.3848	585.897	507.962	694.19	312.754	1015.06
				ROI11	17699.8	139112	520.583	126.407	24.2818	518.857	465.194	612.816	218.68	744.45
				ROI 4	34427.1	147589	529.647	142.884	26.9773	487.344	424.689	638.267	294.385	978.625
		[M+Na]+	m/z 516.29	ROI 2	16389.5	110940	399.744	79.7581	19.9523	396.375	362.829	452.663	209.072	576.484
				ROI 1	56146.2	109108	406.856	86.6403	21.2951	388.784	352.088	456.783	243.783	719.738
				ROI 12	82800.2	114505	418.183	93.9552	22.4675	416.739	361.923	478.223	189.054	664.067
				ROI 3	31741.8	112545	417.654	81.7983	19.5852	418.128	366.483	470.363	231.148	609.959
				ROI 8	34903.1	119270	425.648	76.4611	17.9635	424.563	376.842	481.445	251.561	601.44
				ROI 9	37015.3	119013	456.978	86.5076	18.9304	443.414	400.444	496.474	304.376	757.449
				ROI 5	60050.9	108499	392.49	84.2087	21.455	389.774	327.385	447.435	194.778	624.517
				ROI 6	23482.6	111855	411.975	104.329	25.324	400.638	349.381	471.511	250.935	741.121
				ROI 7	26677.5	128371	468.027	93.1883	19.9109	460.697	394.182	543.339	285.709	663.003
				ROI10	59119.1	140565	496.799	102.762	20.6847	505.232	423.919	575.145	217.034	751.805
				ROI11	15591.6	122543	458.578	67.6619	14.7547	465.253	411.724	498.969	307.338	621.537
				ROI 4	27288.2	116985	419.819	94.2208	22.4432	395.092	351.184	489.772	246.766	733.032
		[M+K]+	m/z 532.28	ROI 2	9007.31	60970.2	219.691	58.2721	26.5246	211.845	177.104	247.87	121.902	367.804
				ROI 1	31237.4	60703.1	226.358	56.9703	25.1682	222.337	190.552	254.15	100.518	450.77
				ROI 12	41788.7	57789.7	211.054	49.7919	23.592	203.773	174.571	238.79	90.3576	390.222
				ROI 3	18950.5	67191.5	249.348	63.585	25.5005	248.321	206.02	284.03	119.262	460.714
				ROI 8	21102	72109.4	257.342	60.2437	23.41	255.428	211.101	290.181	130.267	413.552
				ROI 9	22644.2	72806.9	279.558	71.8815	25.7125	278.203	220.426	322.956	158.31	498.743
				ROI 5	34994.5	63227.4	228.722	58.1374	25.4183	224.318	191.083	266.7	93.1355	419.977
				ROI 6	13878.3	66107	243.479	80.969	33.255	235.56	193.147	299.072	99.8297	482.244
				ROI 7	15304	73642.1	268.492	76.025	28.3156	255.266	212.153	312.244	113.38	466.445
				ROI10	35165.4	83611.6	295.508	74.0666	25.0642	286.187	247.202	331.684	172.23	537.492
				ROI11	8923.94	70138	262.47	55.3092	21.0726	259.881	231.02	296.898	148.932	381.266
				ROI 4	15611.7	66927.5	240.18	74.3669	30.9629	226.343	193.8	273.203	138.112	582.686
LysoPC(18:0)	C26H54NO7P	[M+H]+	m/z 524.36	ROI 2	42453.8	287368	1035.46	223.466	21.5813	984.368	876.45	1187.29	625.386	1456.36
				ROI 1	164297	319276	1190.56	264.503	22.2167	1174.97	1042.57	1315.33	640.583	2139.64
				ROI 12	363885	503218	1837.8	306.971	16.7031	1870.04	1658.14	2037.94	987.463	2528.24
				ROI 3	78578.4	278610	1033.93	203.728	19.7044	1003.4	901.875	1120.8	627.689	1630.46
				ROI 8	70337.8	240357	857.779	187.714	21.8838	846.412	724.555	959.891	460.944	1472.38
				ROI 9	82198.2	264288	1014.79	202.023	19.9078	990.079	844.711	1157.47	638.951	1546.94
				ROI 5	188917	341333	1234.75	230.191	18.6427	1200.88	1086.42	1349.68	739.496	2012.25
				ROI 6	67653.3	322255	1186.9	201.328	16.9625	1181.1	1053.78	1307.31	795.011	1739.13
				ROI 7	63538.1	305742	1114.7	218.56	19.607	1110.18	934.524	1324.25	670.465	1559.66
				ROI10	201490	479076	1693.2	357.377	21.1067	1670.1	1432.86	1962.83	867.279	2394.63
				ROI11	63696.9	500628	1873.45	243.935	13.0207	1841.48	1673.88	2048.57	1489.44	2299.4
				ROI 4	75996	325795	1169.17	279.399	23.8972	1160.87	989.755	1300.77	629.487	1958.96
		[M+Na]+	m/z 546.35	ROI 2	30816.3	208595	751.62	176.022	23.4191	698.91	610.225	861.891	476.414	1208.93
				ROI 1	128468	249650	930.93	240.968	25.8846	878.031	786.61	1005.04	449.404	1816.75
				ROI 12	275013	380316	1388.95	316.999	22.8228	1441.73	1183.5	1602.24	590.926	2142.24
				ROI 3	65624.8	232682	863.483	171.645	19.8782	829.13	752.641	1001.25	500.911	1254.85
				ROI 8	66319.8	226627	808.778	166.269	20.5581	784.774	684.069	938.249	506.262	1246.24
				ROI 9	59856.9	192455	738.973	190.67	25.8021	729.39	601.349	856.246	417.053	1259.81
				ROI 5	138827	250830	907.366	187.533	20.6678	900.105	776.639	1026.59	380.217	1414.24
				ROI 6	51755.3	246528	907.987	179.171	19.7328	880.309	775.664	1008.39	578.312	1405.98
				ROI 7	51356.6	247125	900.995	158.354	17.5755	901.492	804.013	974.811	624.485	1363.99
				ROI10	164191	390391	1379.76	240.367	17.421	1372.01	1214.98	1534.2	723.496	1987.97
				ROI11	56637.2	445142	1665.81	261.672	15.7084	1681.71	1471.11	1870.79	1130.28	2121.57
				ROI 4	59594.1	255480	916.832	203.553	22.2018	906.805	794.057	1021.14	452.272	1626.14
		[M+K]+	m/z 562.32	ROI 2	13031.5	88209.7	317.842	75.6892	23.8135	288.399	268.471	371.136	188.451	520.417
				ROI 1	55014	106908	398.652	121.88	30.5729	383.404	309.839	461.214	175.775	782.218
				ROI 12	88113.5	121853	445.018	136.045	30.5708	434.281	356.474	537.854	146.389	876.403
				ROI 3	30179.7	107006	397.101	111.753	28.1422	361.94	324.701	452.949	173.054	719.925
				ROI 8	33130.7	113213	404.033	92.7424	22.9542	395.613	335.81	458.077	243.791	684.858
				ROI 9	28934.4	93031.3	357.214	87.3465	24.4521	342.358	284.942	414.738	221.827	602.577
				ROI 5	55348.4	100003	361.754	86.903	24.0227	354.273	304.733	419.448	195.941	620.927
				ROI 6	23821.5	113470	417.921	146.821	35.1312	393.099	302.949	519.865	231.043	887.937
				ROI 7	23550.4	113323	413.166	109.686	26.5476	391.007	355.96	451.66	232.496	753.856
				ROI10	74995.4	178314	630.213	119.51	18.9634	612.91	537.358	700.055	383.141	908.709
				ROI11	21363	167903	628.326	117.432	18.6897	616.143	545.723	725.699	408.967	848.918
				ROI 4	25345	108654	389.923	107.328	27.5255	346.605	320.981	445.732	245.85	730.929
LysoPC(18:1)	C26H52NO7P	[M+H]+	m/z 522.34	ROI 2	9270.67	62752.8	226.114	61.3788	27.145	216.763	175.388	274.867	128.032	372.27
				ROI 1	33388.8	64883.8	241.948	64.9646	26.8507	231.12	194.092	277.025	93.6651	470.896
				ROI 12	59491.4	82270.9	300.462	69.1276	23.0071	293.598	252.122	343.704	125.887	523.771
				ROI 3	18682.2	66240.4	245.819	56.4242	22.9536	236.469	204.883	289.306	137.141	434.494
				ROI 8	18291.2	62504.3	223.064	63.2075	28.3361	216.765	174.818	273.509	102.49	437.5
				ROI 9	22274.5	71618	274.993	60.9661	22.1701	268.85	236.365	307.693	151.864	425.057
				ROI 5	39639.7	71620.2	259.083	68.2385	26.3385	252.787	207.21	302.67	128.678	506.903
				ROI 6	14222.3	67745.4	249.513	62.4977	25.0478	245.501	208.337	282.696	138.656	432.335
				ROI 7	13853.2	66660.9	243.039	53.8136	22.142	232.107	206.476	263.679	150.617	386.073
				ROI10	37058.7	88113	311.417	78.6169	25.2449	298.474	254.59	353.564	105.564	591.649
				ROI11	10240.4	80484.7	301.189	63.3584	21.0361	296.191	254.434	334.28	208.201	469.794
				ROI 4	16798.2	72013.8	258.433	70.143	27.1416	265.284	222.849	298.056	100.628	462.077
		[M+K]+	m/z 560.30	ROI 2	8349.57	56518	203.649	39.6294	19.4597	193.21	180.67	218.323	142.484	314.214
				ROI 1	28608.7	55594.9	207.31	46.6017	22.4792	199.549	171.704	234.78	110.519	351.696
				ROI 12	40604.7	56152.4	205.074	46.1093	22.4842	199.824	173.498	229.825	104.016	358.761
				ROI 3	16561	58719.4	217.908	61.5517	28.2466	209.083	180.23	241.642	127.401	488.188
				ROI 8	17667.4	60372.8	215.457	40.1655	18.642	213.043	187.588	240.62	131.508	329.664
				ROI 9	19271.8	61963.7	237.923	51.6393	21.7042	237.104	195.48	262.169	146.584	384.044
				ROI 5	31949.6	57726	208.821	54.9687	26.3233	197.073	174.706	235.864	104.409	399.34
				ROI 6	12560.8	59831.4	220.365	52.2613	23.7158	229.58	182.466	255.326	130.492	333.031
				ROI 7	11952.4	57514.1	209.691	43.4338	20.7133	214.514	181.001	235.157	93.5524	295.55
				ROI10	29047.6	69065.5	244.098	45.7406	18.7386	241.341	213.908	267.567	150.382	410.364
				ROI11	8890.24	69873.2	261.479	54.0132	20.6568	261.093	233.922	288.138	133.741	397.348
				ROI 4	14632.5	62729.7	225.116	44.9617	19.9727	219.022	195.791	249.448	104.955	406.017
LysoPC(18:2)	C26H50NO7P	[M+Na]+	m/z 542.33	ROI 2	9960.64	67423.3	242.943	70.3811	28.9702	240.583	188.586	288.562	119.535	406.241
				ROI 1	35330.4	68656.9	256.017	57.2925	22.3784	256.92	217.818	294.343	112.102	389.658
				ROI 12	50928.3	70428.9	257.214	67.294	26.1627	251.331	213.424	289.127	131.115	487.778
				ROI 3	20467.8	72571.3	269.313	75.8138	28.1509	250.093	207.756	319.137	149.034	517.485
				ROI 8	21657.3	74006.8	264.113	70.6735	26.7588	258.572	217.858	294.668	150.279	610.276
				ROI 9	21156.6	68023.8	261.192	59.0247	22.5982	254.994	218.812	305.208	140.613	446.552
				ROI 5	41020	74114.2	268.104	59.5844	22.2243	263.997	232.686	304.921	132.884	493.379
				ROI 6	15080.6	71833.8	264.571	60.0144	22.6836	266.212	219.453	289.669	110.797	419.579
				ROI 7	14642.4	70458.4	256.884	62.2015	24.2138	254.248	207.609	283.307	141.31	416.995
				ROI10	36325.7	86370.3	305.258	69.7775	22.8585	300.835	261.143	346.452	141.272	548.709
				ROI11	9637.83	75748.8	283.466	69.7682	24.6125	266.662	241.028	318.845	165.6	509.23
				ROI 4	18396.1	78864.4	283.018	64.4676	22.7787	275.79	234.437	318.232	164.435	463.901
		[M+K]+	m/z 558.29	ROI 4	8546.34	57849.9	208.448	59.9715	28.7705	194.048	168.242	254.17	108.739	344.998
				ROI 2	28776.6	55921.1	208.526	53.7108	25.7573	202.6	169.572	239.251	109.672	371.266
				ROI 1	46165.6	63842.5	227.84	59.956	26.315	220.239	182.687	270.282	81.5957	377.758
				ROI 12	16565.3	58734.5	217.964	52.6962	24.1765	210.001	183.687	260.777	112.06	395.376
				ROI 3	16505	56400.7	205.981	55.1318	26.7654	195.954	169.183	236.807	106.5	422.775
				ROI 8	17510.8	56301.6	216.183	46.3632	21.4463	214.099	184.506	246.298	114.679	345.862
				ROI 9	31204.8	56380.4	203.953	57.7442	28.3125	201.279	160.584	236.455	98.041	418.726
				ROI 5	13120.3	62496.3	230.18	61.9034	26.8935	221.196	185.996	259.349	108.032	373.309
				ROI 6	11644.9	56034.7	204.297	52.3003	25.6001	199.021	164.726	237.353	103.409	343.968
				ROI 7	30604.7	72767.7	257.182	59.395	23.0945	254.765	215.534	297.846	140.614	403.525
				ROI10	8837.31	69457.1	259.922	61.2938	23.5816	249.156	216.447	300.712	136.179	394.292
				ROI11	13796.9	59147.5	212.26	53.1496	25.0398	206.266	174.423	241.428	116.789	340.092
LysoPC(20:4)	C28H50NO7P	[M+H]+	m/z 544.31	ROI 4	19097.9	129273	465.804	126.749	27.2109	462.395	380.992	521.961	261.232	824.237
				ROI 2	75852.7	147403	549.658	131.81	23.9804	534.626	459.237	616.841	267.268	968.959
				ROI 1	144201	199416	765.701	245.804	32.1019	759.074	595.861	860.304	406.177	1702.54
				ROI 12	44280	157001	582.631	154.82	26.5726	554.407	475.193	666.012	358.158	1122.43
				ROI 3	41798.7	142834	509.741	168.33	33.0226	482.596	413.982	588.593	268.555	1514.29
				ROI 8	49426.5	158919	580.387	136.735	23.5593	557.462	487.309	668.297	262.169	1073.59
				ROI 9	94388.6	170540	602.738	195.026	32.3566	568.356	456.281	671.034	310.618	1211.46
				ROI 5	35115.7	167268	616.064	140.242	22.7641	593.49	503.749	700.063	334.096	1015.28
				ROI 6	30388.8	146229	533.137	102.982	19.3163	528.664	449.167	616.681	311.745	725.064
				ROI 7	79193.6	188296	681.15	177.927	26.1216	667.725	554.027	794.159	239.637	1159.81
				ROI10	19049.1	149717	560.271	125.661	22.4285	524.492	475.925	639.936	370.377	895.592
				ROI11	38028.4	163028	585.052	139.607	23.8624	550.714	472.337	661.172	332.905	926.793
		[M+Na]+	m/z 566.31	ROI 4	14852.5	100536	362.258	77.4437	21.3781	358.968	317.571	383.339	207.473	544.16
				ROI 2	69885.7	135808	506.418	138.057	27.2615	498.758	414.96	573.741	233.553	907.6
				ROI 1	114937	158947	610.312	191.986	31.457	568.804	483.246	715.175	331.776	1424.84
				ROI 12	38803.6	137584	510.574	163.816	32.0846	487.141	373.379	624.611	255.337	924.956
				ROI 3	39114.9	133662	477.011	145.471	30.4964	460.59	394.453	524.764	209.079	1316.56
				ROI 8	38104.9	122517	447.443	129.129	28.8594	435.057	362.062	503.098	224.463	1215.6
				ROI 9	75131.4	135746	479.766	134.875	28.1127	456.505	388.875	541.381	251.804	1060.64
				ROI 5	25838.7	123078	460.582	80.9635	17.5785	462.592	396.701	523.79	295.327	617.266
				ROI 6	27780.7	133679	487.381	94.1749	19.3226	474.301	420.265	541.113	316.113	693.634
				ROI 7	68479.2	162821	588.995	170.934	29.0212	574.858	466.054	673.771	288.973	1241.9
				ROI10	18065.3	141985	522.944	110.636	21.1564	523.958	447.955	593.131	310.2	771.021
				ROI11	32601.9	139764	501.567	129.287	25.7767	480.603	419.885	552.803	249.767	821.93
		[M+K]+	m/z 582.28	ROI 4	8307.89	56235.9	202.632	65.6745	32.4107	191.614	155.461	221.673	110.39	467.528
				ROI 2	34382.1	66814.1	249.146	69.2245	27.7848	239.466	199.846	293.447	120.662	470.865
				ROI 1	56291.7	77846	275.13	73.5887	26.7468	262.971	218.609	321.087	147.418	520.819
				ROI 12	21037.5	74591.4	276.809	71.8337	25.9506	272.468	221.247	316.999	154.927	445.183
				ROI 3	22274.5	76116	271.641	86.8495	31.9722	260.081	223.396	304.948	137.564	822.086
				ROI 8	18206.9	58539.6	213.793	61.5308	28.7806	205.247	172.384	248.648	65.34	432.919
				ROI 9	39101.9	70648.6	264.381	70.1453	26.5319	257.938	210.086	303.576	140.911	420.661
				ROI 5	15195.4	72380.6	266.585	68.9057	25.8475	264.088	218.959	311.349	148.448	411.242
				ROI 6	14489.3	69721.7	254.198	60.0563	23.6258	247.497	215.998	295.652	157.687	421.591
				ROI 7	37625.5	89460.7	343.504	103.033	29.9948	327.383	272.032	396.375	163.734	704.792
				ROI10	10070.3	79147.8	286.313	90.3252	31.5477	284.589	211.353	339.472	109.943	564.864
				ROI11	16949	72660.4	260.754	69.2366	26.5525	251.598	216.958	300.025	141.293	545.222
LysoPC(22:6)	C44H78NO8P	[M+K]+	m/z 568.30	ROI 4	8932.35	60462.8	217.863	59.5653	27.3408	216.748	179.439	253.598	122.217	343.997
				ROI 2	36781.2	71476.2	266.53	62.1935	23.3345	260.76	221.695	305.47	129.167	434.353
				ROI 1	58133.5	80393.1	288.504	77.3916	26.8252	271.307	238.766	328.897	161.314	591.902
				ROI 12	19842.6	70354.5	261.086	61.195	23.4386	249.51	221.635	295.329	154.932	540.825
				ROI 3	21636.5	73935.9	263.86	51.8143	19.637	258.809	233.908	291.478	167.853	433.295
				ROI 8	22719.9	73050.2	258.181	62.2373	24.1061	257.327	215.124	291.351	97.4162	536.477
				ROI 9	40999.8	74077.7	277.213	49.8174	17.9708	265.566	245.327	302.616	184.344	435.048
				ROI 5	15927.1	75866.2	279.423	66.0807	23.649	280.063	226.974	318.598	154.564	437.649
				ROI 6	14686.6	70671.2	257.66	56.7461	22.0236	251.098	219.508	285.463	157.805	460.214
				ROI 7	34937.2	83069	318.962	80.8366	25.3436	305	255.626	363.398	175.449	558.606
				ROI10	11008.5	86521.9	312.989	78.1818	24.9791	306.262	268.924	353.56	92.8791	553.224
				ROI11	14973.2	64190.2	234.429	58.6129	25.0024	224.812	198.798	261.947	116.366	572.349
		[M+Na]+	m/z 590.31	ROI 4	8197.87	55491.1	199.949	37.6536	18.8316	198.246	174.837	216.138	136.12	302.989
				ROI 2	38244.3	74319.5	277.133	77.3346	27.9053	265.303	223.816	312.359	150.192	526.917
				ROI 1	59907.2	82846	295.658	75.198	25.4341	284.899	247.56	338.071	154.757	459.449
				ROI 12	19839.7	70344.4	261.049	52.5363	20.1251	258.811	222.306	297.508	130.821	382.823
				ROI 3	16201.1	55362.2	202.188	49.6438	24.5532	195.146	167.507	230.75	99.8649	382.749
				ROI 8	23342.6	75052.3	288.18	61.3152	21.2767	274.259	243.641	328.567	178.32	436.915
				ROI 9	38061.6	68769.1	243.05	53.256	21.9115	234.74	203.678	268.862	163.472	485.231
				ROI 5	14967.1	71293.2	262.58	62.5192	23.8096	263.649	216.384	301.514	144.751	415.757
				ROI 6	15024.9	72299.3	263.596	61.2369	23.2314	260.035	231.767	297.544	162.581	439.886
				ROI 7	34657.6	82404.2	298.093	71.029	23.8278	293.661	249.63	350.743	123.018	549.326
				ROI10	10820.5	85044.4	305.196	80.316	26.3163	306.8	244.241	349.165	138.036	515.146
				ROI11	15010.6	64350.4	240.812	55.9769	23.2451	234.562	203.624	257.84	151.616	423.448
		[M+K]+	m/z 606.31	ROI 4	7259.29	49137.9	177.056	48.2894	27.2735	177.281	148.142	185.076	109.174	409.87
				ROI 2	26025.2	50574.3	188.588	48.1794	25.5474	186.56	157.565	216.873	76.0516	369.486
				ROI 1	42311.2	58512.3	209.981	62.3864	29.7105	202.201	163.542	239.381	112.472	407.921
				ROI 12	14884.7	52775.5	195.85	48.4292	24.7277	187.829	164.984	217.635	101.804	359.842
				ROI 3	15906.8	54356.3	192.111	48.6687	25.3336	183.975	164.251	216.989	89.0667	385.876
				ROI 8	17073.3	54894.9	205.427	58.7948	28.6207	189.235	173.365	216.998	128.905	418.245
				ROI 9	31169.2	56315.9	203.72	55.0959	27.0449	196.795	164.738	235.428	88.6006	361.802
				ROI 5	10923.3	52031.4	191.637	55.0373	28.7195	184.824	152.809	228.334	93.4504	323.957				v
				ROI 6	10573.9	50881	185.507	45.519	24.5376	175.197	160.371	202.376	92.2316	343.648
				ROI 7	24628.2	58557.5	208.979	63.9133	30.5837	195.66	162.755	236.244	124.438	402.742
				ROI10	7573.48	59524.1	228.556	61.956	27.1076	215.586	186.73	264.032	124.176	428.875
				ROI11	10381.5	44505.5	162.539	46.9478	28.8841	153.922	132.619	184.809	68.2492	347.324
LysoPE(20:4)	C25H44NO7P	[M+Na]+	m/z 524.27	ROI 4	22021.6	149064	537.114	137.07	25.5197	520.773	473.363	584.456	317.497	1032.3
				ROI 2	81325.7	158039	589.317	126.429	21.4534	569.4	500.964	664.017	338.896	1002.52
				ROI 1	151955	210139	767.451	175.536	22.8726	760.769	646.863	884.942	329.279	1418.14
				ROI 12	49314.9	174853	648.88	169.393	26.1055	600.198	539.796	733.289	414.294	1166.42
				ROI 3	42851.9	146432	522.584	137.779	26.3649	507.2	436.86	586.539	242.399	1107.03
				ROI 8	55665.2	178978	687.224	149.085	21.6938	677.623	561.15	786.623	381.332	1136.79
				ROI 9	96489.3	174335	630.649	153.455	24.3329	625.477	523.117	714.983	313.079	1078.45
				ROI 5	33180.7	158051	582.118	134.727	23.1443	569.74	486.993	662.483	337.592	987.262
				ROI 6	35461.9	170641	622.14	143.774	23.1096	610.511	550.527	683.405	271.226	1023.24
				ROI 7	82698.4	196629	694.944	148.812	21.4136	678.979	594.092	778.709	391.766	1184.42
				ROI10	25702.8	202012	755.967	141.094	18.6641	728.871	681.355	841.672	466.747	1194.29
				ROI11	39773.4	170509	611.898	139.467	22.7925	615.541	504.532	711.591	242.418	891.642
		[M+K]+	m/z 540.27	ROI 4	11949.8	80887.9	291.46	83.8908	28.783	293.571	229.62	328.658	146.769	511.321
				ROI 2	41345.9	80346.8	299.608	63.6846	21.256	293.857	257.683	340.16	165.854	443.089
				ROI 1	61276.5	84739.6	309.478	85.6406	27.6726	296.951	251.834	360.531	132.694	593.554
				ROI 12	25707.6	91149.7	338.257	95.9118	28.3547	318.718	271.704	374.86	148.263	637.573
				ROI 3	26416.4	90269.6	322.152	85.3642	26.4981	311.374	267.076	382.374	137.4	641.618
				ROI 8	29985.5	96410.8	370.191	88.7981	23.9871	371.306	310.011	429.329	192.05	645.679
				ROI 9	46032	83169.7	300.862	84.2273	27.9953	290.055	236.138	349.181	153.715	590.403
				ROI 5	18186	86626	319.053	97.83	30.6627	300.532	247.031	401.966	153.09	539.092
				ROI 6	18006.3	86645.5	315.901	87.9711	27.8477	315.7	249.327	366.174	156.395	567.105
				ROI 7	49718	118213	417.798	109.114	26.1164	397.745	347.249	479.535	213.928	808.503
				ROI10	13928.2	109469	409.655	73.6577	17.9804	399.765	379.962	449.268	234.891	566.874
				ROI11	20298.7	87020.6	312.288	71.6711	22.9504	306.321	262.026	369.841	170.441	466.544
LysoPE(22:6)	C27H44NO7P	[M+H]+	m/z 526.32	ROI 4	33339.8	225676	813.169	172.529	21.2169	814.172	690.872	936.674	413.418	1153.93
				ROI 2	118545	230366	859.022	213.218	24.821	867.59	697.421	1002.11	325.61	1355.9
				ROI 1	128360	177510	648.285	206.239	31.8131	588.186	510.832	733.45	275.03	1446.12
				ROI 12	64248	227800	845.367	243.093	28.7559	825.385	643.959	1015.5	420.017	1444.79
				ROI 3	63400.2	216650	773.174	163.153	21.1018	741.991	659.497	841.571	451.205	1272.73
				ROI 8	53262	171250	605.249	181.22	29.9413	560.446	487.689	669.355	305.698	1219.56
				ROI 9	85773.2	154974	579.94	85.6149	14.7627	566.787	530.919	625.44	402.961	779.178
				ROI 5	46984.7	223804	824.293	324.43	39.3586	811.871	567.659	1037.31	327.006	1497.5
				ROI 6	42860.6	206243	751.941	224.563	29.8645	737.232	598.235	877.738	368.389	1347.67
				ROI 7	116152	276170	999.031	214.91	21.5119	982.559	858.268	1147.55	474.128	1557.92
				ROI10	31324.1	246193	945.312	198.484	20.9967	934.656	808.341	1044.71	466.906	1425.33
				ROI11	53667.5	230073	825.653	194.769	23.5897	832.235	708.531	957.359	429.264	1380.96
		[M+Na]+	m/z 548.27	ROI 4	11125	75304.9	271.343	56.9776	20.9984	273.501	242.402	302.538	153.73	432.755
				ROI 2	47016.2	91365.9	340.697	69.585	20.4243	331.505	292.102	391.637	190.921	577.291
				ROI 1	77034.9	106532	389.065	85.4806	21.9708	382.947	326.421	437.249	204.069	629.843
				ROI 12	25770.2	91371.5	339.081	70.3726	20.754	338.174	285.056	383.768	209.831	564.192
				ROI 3	25960.8	88712.7	316.595	74.2327	23.4472	301.077	270.707	352.551	192.519	579.313
				ROI 8	27260	87647.8	336.543	68.5978	20.3831	322.542	292.815	372.683	205.52	508.135
				ROI 9	53922.8	97426.9	352.437	83.3575	23.6517	339.045	297.957	413.445	190.192	611.645
				ROI 5	19754.8	94098.5	346.574	85.6925	24.7256	336.231	284.818	401.889	188.697	616.596
				ROI 6	18319.5	88152.4	321.395	63.9685	19.9034	326.473	277.429	362.785	187.803	512.276
				ROI 7	45775	108837	384.664	83.3852	21.6774	370.936	319.997	436.627	231.481	706.733
				ROI10	14629.9	114984	430.292	76.1852	17.7055	426.324	366.597	471.084	289.626	614.282
				ROI11	23970.4	102761	368.776	61.8767	16.7789	365.576	320.396	407.311	237.901	507.313
		[M+K]+	m/z 564.24	ROI 4	7851.5	53146.5	191.5	45.9402	23.9896	187.909	164.259	217.878	106.285	331.442
				ROI 2	30483.5	59238	220.895	59.5396	26.9539	208.335	180.057	249.854	123.68	422.7
				ROI 1	48843.5	67545.8	241.056	57.6944	23.934	231.928	192.822	282.976	133.337	402.229
				ROI 12	16868.6	59809.8	221.955	52.807	23.7918	214.891	182.729	254.16	119.367	377.932
				ROI 3	16870.2	57648.4	210.538	50.8785	24.166	207.086	176.168	235.966	110.57	366.115
				ROI 8	18416.5	59213.5	227.363	56.3368	24.7783	224.597	190.244	257.408	111.061	370.203
				ROI 9	32142.6	58074.7	210.082	50.211	23.9006	201.674	175.238	242.908	106.453	371.808
				ROI 5	12150.3	57875.9	213.163	54.5686	25.5995	204.035	179.391	255.586	103.17	367.841
				ROI 6	12551.5	60396.9	220.201	60.5159	27.4821	210.726	182.474	259.034	61.0881	352.997
				ROI 7	29419.4	69949.4	247.222	52.8167	21.3641	242.443	207.758	279.886	128.606	403.004
				ROI10	9517.99	74807	279.942	50.8992	18.182	282.699	248.926	301.443	161.164	457.933
				ROI11	14844	63636.4	228.369	52.2573	22.8828	222.802	188.151	258.587	125.016	375.468
LysoPE(22:4)	C27H48NO7P	[M+K]+	m/z 568.23	ROI 4	6699.62	45349.5	163.406	45.9266	28.1059	163.538	138.889	181.139	78.0627	309.197
				ROI 2	25425.8	49409.5	184.245	46.9006	25.4556	180.791	151.838	211.543	86.9758	323.255
				ROI 1	41630.8	57571.4	210.257	52.3313	24.8893	204.177	172.281	247.108	85.2087	387.856
				ROI 12	14939.7	52970.7	196.575	55.2409	28.1018	187.667	157.616	232.87	101.993	417.753
				ROI 3	15401.4	52629.3	187.822	51.5822	27.4633	180.2	158.948	220.728	91.6141	383.999
				ROI 8	15918.2	51180.9	196.521	55.1698	28.0733	188.241	145.215	236.18	101.179	340.334
				ROI 9	27261.5	49255.6	178.18	53.6656	30.1188	172.088	138.944	209.741	74.925	377.557
				ROI 5	11984.9	57088.1	210.261	69.8266	33.2094	204.245	157.958	268.188	85.2093	350.067
				ROI 6	10896.1	52431.6	191.16	52.296	27.3571	191.557	150.289	222.015	105.458	353.723
				ROI 7	28377.4	67471.8	238.465	52.5439	22.0342	232.666	201.253	274.429	122.79	408
				ROI10	8857.27	69614	260.509	58.5375	22.4704	261.567	212.389	295.653	181.453	435.048
				ROI11	11873.8	50903.2	182.674	44.7102	24.4753	184.86	145.403	204.199	102.356	276.281
PA(32:1)	C35H67O8P	[M+Na]+	m/z 669.44	ROI 4	181976	1.23179e+06	4438.46	982.561	22.1375	4334.33	3860.78	5095.59	2255.87	6897.61
				ROI 2	446186	867067	3233.24	652.845	20.1917	3232.73	2819.62	3677.95	1679.36	4748.68
				ROI 1	431884	597253	2181.23	361.982	16.5953	2162.59	1957.17	2374.49	1138.87	3389.97
				ROI 12	264051	936230	3474.36	690.012	19.8601	3419.14	3046	4017.81	2106.19	5321.69
				ROI 3	290958	994255	3548.27	580.202	16.3517	3554.34	3250.96	3905.24	1501.2	4879.74
				ROI 8	240616	773642	2970.57	693.91	23.3595	3019.43	2380.97	3458.64	1495.66	4507.43
				ROI 9	441280	797297	2884.18	535.274	18.559	2899.04	2475.91	3245.06	1606.09	4226.89
				ROI 5	171917	818899	3016.09	561.978	18.6327	3041.45	2606.67	3388.75	2058.57	4198.99
				ROI 6	184869	889579	3243.32	615.991	18.9926	3259.59	2704.92	3606.02	2162.62	4490.78
				ROI 7	250069	594579	2101.42	379.737	18.0705	2071.45	1795.91	2299.96	1492.55	3687.57
				ROI10	57188.7	449477	1682.03	203.968	12.1263	1698.19	1540.2	1805.72	1292.1	2072.99
				ROI11	208536	893993	3208.24	517.008	16.115	3212.84	2970.3	3548.39	2036.33	4219.09
		[M+K]+	m/z 685.41	ROI 4	63645.7	430815	1552.34	374.045	24.0956	1595.37	1253.64	1779.65	851.652	2427.6
				ROI 2	158009	307057	1145	223.719	19.5388	1131.8	987.593	1311.27	718.514	1700.5
				ROI 1	135301	187108	683.337	154.841	22.6596	684.033	578.794	766.835	331.522	1160.11
				ROI 12	97977.4	347392	1289.18	253.685	19.6781	1283.92	1141.32	1475.25	749.008	1970.53
				ROI 3	123747	422865	1509.11	264.925	17.555	1506.99	1333.7	1703.23	829.796	2282.63
				ROI 8	101162	325261	1248.91	318.029	25.4645	1247.97	1028.54	1458.76	543.809	2026.36
				ROI 9	153250	276890	1001.63	196.784	19.6463	986.087	863.415	1113.35	586.692	1776.61
				ROI 5	67823.1	323064	1189.88	257.995	21.6825	1204.78	1002.84	1335.06	742.703	1830.88
				ROI 6	71042.4	341852	1246.36	249.466	20.0155	1209.79	1107.8	1364.9	798.547	1913.46
				ROI 7	112664	267878	946.759	207.545	21.9217	922.286	803.269	1054.48	563.955	1958.43
				ROI10	26819.7	210791	788.819	139.666	17.7057	781.932	661.261	909.967	519.416	992.683
				ROI11	70823.6	303621	1089.59	173.124	15.8889	1062.4	954.938	1205.63	758.439	1521.46
PA(32:2)	C35H65O8P	[M+K]+	m/z 683.46	ROI 4	30927.1	209345	754.322	195.388	25.9024	733.632	634.732	809.356	461.126	1466.66
				ROI 2	113798	221141	824.62	215.467	26.1293	784.083	661.086	939.871	452.847	1610.84
				ROI 1	121106	167478	611.648	123.068	20.1207	598.615	534.976	686.589	297.484	993.089
				ROI 12	68266.3	242047	898.24	251.674	28.0185	883.641	718.286	1008.75	468.454	1945.65
				ROI 3	69870.3	238759	852.078	219.131	25.7173	801.35	688.798	986.919	528.09	1613.4
				ROI 8	59044.9	189844	728.948	220.802	30.2905	707.235	580.058	853.88	337.288	1443.45
				ROI 9	123000	222235	803.924	260.261	32.3738	748.512	625.194	915.154	356.469	1773.73
				ROI 5	40910.1	194868	717.72	185.189	25.8024	698.799	574.554	805	485.424	1259.11
				ROI 6	69136.6	332682	1212.92	574.706	47.3818	1029.01	793.957	1441.34	507.977	3131.53
				ROI 7	88200.5	209711	741.18	132.215	17.8385	729.025	650.93	810.411	416.461	1177.29
				ROI10	24282.1	190846	714.181	111.764	15.6492	731.419	626.321	779.186	482.923	915.257
				ROI11	42677.1	182957	656.571	114.543	17.4456	631.829	601.556	730.228	442.978	990.161
PA(34:1)	C37H71O8P	[M+Na]+	m/z 697.47	ROI 4	862200	5.83621e+06	21029.3	3715.83	17.6698	20798.8	18368.3	22930.7	14037.7	28679.4
				ROI 2	2.5352e+06	4.92661e+06	18371	3114.99	16.956	18231.7	16380.8	20196.8	9089.06	26200.8
				ROI 1	3.037e+06	4.19988e+06	15338.4	2367.53	15.4353	15459.5	13957.2	16873.6	6745.47	21820.8
				ROI 12	1.22737e+06	4.35179e+06	16149.5	3436.25	21.2777	16236.4	13984.4	18886.9	6268.2	21831.1
				ROI 3	1.55016e+06	5.29718e+06	18904.4	2698.79	14.276	19031.9	17458	20307.5	9923.75	25576.3
				ROI 8	1.05533e+06	3.39314e+06	13028.7	4507.29	34.5951	13478.1	8654.65	15749.7	5311.72	22179.7
				ROI 9	2.40243e+06	4.34067e+06	15702.2	3087.29	19.6616	15989.9	13490.4	17732.7	8193.68	23443.6
				ROI 5	930503	4.43229e+06	16324.6	3028.08	18.5492	15769.5	13398.7	18555.6	11971.9	22903.1
				ROI 6	864203	4.1585e+06	15161.5	2245.3	14.8092	15153.9	13644.8	16520.3	10870.5	21991.2
				ROI 7	1.79392e+06	4.26533e+06	15074.9	2102.96	13.95	15053.3	13644.4	16519.1	9796.84	21101.9
				ROI10	468823	3.68473e+06	13788.9	1575.4	11.4251	13760.6	12678.6	14843.5	10816.7	16331.2
				ROI11	1.23798e+06	5.30723e+06	19045.9	2709.71	14.2273	18761.9	17080.6	20811.1	13871.2	26953.8
		[M+K]+	m/z 713.46	ROI 4	256721	1.73774e+06	6261.51	942.565	15.0533	6083.43	5669.08	6699.77	4607.62	8517.22
				ROI 2	726986	1.41274e+06	5268.02	907.702	17.2304	5181.86	4664.25	5827.44	2428.44	8045.5
				ROI 1	752101	1.04008e+06	3798.49	865.907	22.7961	3805.66	3348.72	4362.57	1354.98	5731.9
				ROI 12	376716	1.3357e+06	4956.78	1017	20.5173	4937.25	4333.79	5620.45	2362.44	7198.18
				ROI 3	566185	1.93476e+06	6904.71	865.105	12.5292	6967.8	6250.54	7572.63	4243.73	8489.34
				ROI 8	367285	1.18091e+06	4534.37	1660.6	36.6225	4440.54	3007.97	5543.91	1991.56	8528.53
				ROI 9	683295	1.23457e+06	4465.98	818.381	18.3248	4538.75	3929.64	5006.06	2423.03	6579.58
				ROI 5	315254	1.50166e+06	5530.77	1004.38	18.1598	5470.38	4877.77	6331.35	3671.62	7471.79
				ROI 6	282674	1.36021e+06	4959.2	799.963	16.1309	4991.1	4419.13	5414.12	3366.28	6838.2
				ROI 7	659514	1.5681e+06	5542.13	877.837	15.8393	5413.82	4981.14	6128.01	3619.52	8050.81
				ROI10	163597	1.28579e+06	4811.69	555.651	11.5479	4797.26	4365.23	5288.11	3854.63	6251.01
				ROI11	340238	1.4586e+06	5234.42	696.564	13.3074	5274.45	4838.89	5621.91	3806.11	7166.77
PA(34:2)	C37H69O8P	[M+Na]+	m/z 695.45	ROI 4	250376	1.69478e+06	6106.74	898.493	14.7131	5951.75	5495.26	6927.08	4201.94	7715.38
				ROI 2	762896	1.48252e+06	5528.23	1185.04	21.4362	5315.17	4680.42	6187.17	3503.5	8808.15
				ROI 1	1.45556e+06	2.0129e+06	7351.33	1230.81	16.7427	7414.9	6621.61	8150.53	4229.35	11029.5
				ROI 12	409854	1.45319e+06	5392.8	1025.18	19.0101	5296.49	4733.94	6351.56	3705.13	8304.91
				ROI 3	452482	1.54621e+06	5518.08	724.145	13.1231	5493.61	4953.14	5913.77	3424.15	7731.88
				ROI 8	428145	1.37659e+06	5285.73	1102.12	20.8509	5135.12	4519.81	6056.26	3135.54	8447.79
				ROI 9	740283	1.33753e+06	4838.45	925.1	19.1197	4729.66	4202.75	5360.23	2773.79	8058.36
				ROI 5	285438	1.35964e+06	5007.68	892.171	17.8161	4923.01	4395.9	5609.69	3471.84	7383.38
				ROI 6	362769	1.74562e+06	6364.37	970.091	15.2425	6267.1	5855.14	7037.92	4170	8690.93
				ROI 7	818788	1.9468e+06	6880.57	1230.03	17.8769	6883.63	6080.4	7607.24	3949.41	10447.8
				ROI10	197759	1.55429e+06	5816.46	678.577	11.6665	5732.42	5362.71	6308.64	4368.95	7440.21
				ROI11	360584	1.54583e+06	5547.45	1252.61	22.58	5079.81	4683.32	6614.54	3835.55	8988.7
		[M+K]+	m/z 711.43	ROI 4	81735	553262	1993.54	343.806	17.246	1966.82	1737.8	2153.5	1437.23	2766.91
				ROI 2	245748	477558	1780.78	379.053	21.2858	1723.84	1530.89	1952.63	938.705	2880.84
				ROI 1	380118	525667	1919.79	432.853	22.5469	1910.81	1629.52	2242.27	944.022	2931.25
				ROI 12	138382	490653	1820.82	442.058	24.278	1807.19	1486.7	2052.91	991.939	3146.9
				ROI 3	184930	631937	2255.24	356.999	15.8298	2241.95	1995.16	2457.82	1558.49	3351.26
				ROI 8	158787	510539	1960.33	412.657	21.0504	1928.46	1677.4	2176.29	1200.3	3507.71
				ROI 9	236190	426744	1543.73	332.492	21.5382	1506.54	1313.76	1769.86	684.447	2533.6
				ROI 5	115875	551953	2032.9	669.438	32.9302	1967.66	1506.92	2519.7	1063.57	3695.77
				ROI 6	125321	603037	2198.61	450.749	20.5015	2206.52	1862.06	2451.63	1319.54	3250.8
				ROI 7	317518	754950	2668.22	540.179	20.245	2648.37	2284.55	3032.53	1416.07	4137.18
				ROI10	70501	554105	2073.57	328.034	15.8198	2034.56	1846.35	2332.77	1520.11	2697.95
				ROI11	113990	488677	1753.7	464.299	26.4754	1624.89	1417.43	1942.35	1122.49	3077.19
PA(34:3)	C37H67O8P	[M+Na]+	m/z 693.43	ROI 4	40520.6	274282	988.309	191.96	19.4231	975.328	853.738	1156.02	570.765	1382.15
				ROI 2	127480	247729	923.765	172.54	18.6779	908.727	803.121	1034.7	470.808	1337.65
				ROI 1	212524	293900	1073.35	216.631	20.1827	1080.84	902.394	1244.81	554.693	1556.06
				ROI 12	64268.8	227874	845.641	181.897	21.51	844.474	715.889	959.088	418.682	1348.48
				ROI 3	73772.8	252095	899.669	153.016	17.008	913.399	791.266	1001.31	464.318	1208.96
				ROI 8	54099.2	173942	667.891	157.786	23.6245	663.164	560.349	769.663	345.688	1073.63
				ROI 9	121701	219887	795.43	183.564	23.0773	781.366	686.258	877.812	383.448	1312.36
				ROI 5	48263.2	229894	846.723	160.77	18.9873	838.912	735.494	961.155	467.734	1270.21
				ROI 6	49041.3	235984	860.374	150.092	17.445	871.334	747.158	952.282	557.666	1320.73
				ROI 7	123117	292730	1034.59	238.221	23.0256	1036.9	859.942	1201.37	536.752	1669.47
				ROI10	31088.9	244344	914.382	165.08	18.0538	919.862	777.642	1037.97	609.781	1244.36
				ROI11	63520.1	272311	977.232	192.987	19.7483	956.724	825.781	1080.88	602.498	1515.71
		[M+K]+	m/z 709.42	ROI 4	23443.2	158686	571.786	105.314	18.4183	555.791	515.139	661.256	332.988	777.877
				ROI 2	71996.5	139910	521.714	106.553	20.4237	525.018	457.214	598.035	254.359	842.562
				ROI 1	94922	131268	479.404	133.043	27.7517	470.782	378.911	565.043	188.018	870.468
				ROI 12	39485.6	140002	519.547	116.73	22.4677	515.188	432.074	594.526	268.467	823.486
				ROI 3	51633.7	176442	629.68	112.104	17.8034	615.226	560.174	706.539	410.389	933.565
				ROI 8	36408	117061	449.481	136.922	30.4622	418.048	355.223	551.866	185.481	833.286
				ROI 9	66850.5	120784	436.932	109.069	24.9626	432.775	359.985	505.501	194.809	739.675
				ROI 5	32048.1	152656	562.247	187.382	33.3274	527.72	416.256	661.452	284.724	1061.66
				ROI 6	30415.8	146359	533.612	113.517	21.2733	502.469	460.412	606.714	343.318	838.531
				ROI 7	76519.8	181938	643.024	174.862	27.1937	633.087	525.44	746.796	300.709	1146.89
				ROI10	18809	147830	553.209	118.191	21.3647	536.434	464.842	617.82	352.801	850.251
				ROI11	34857.9	149436	536.275	117.223	21.8587	533.784	464.711	595.817	334.447	947.382
PA(36:2)	C39H73O8P	[M+K]+	m/z 739.46	ROI 4	37840	256137	922.928	192.859	20.8964	912.094	792.485	1030.82	515.215	1616.49
				ROI 2	129578	251807	938.971	199.916	21.291	906.13	796.782	1062.91	441.627	1469.9
				ROI 1	197226	272745	996.092	233.398	23.4314	1024.92	843.159	1150.22	421.918	1620.76
				ROI 12	70370.9	249509	925.932	228.779	24.7079	866.438	760.729	1052.71	501.756	1625.71
				ROI 3	92978.3	317724	1133.88	186.697	16.4653	1116.48	997.639	1266.43	800.136	1578.57
				ROI 8	67525.2	217110	833.643	209.919	25.1809	765.357	692.4	945.761	521.97	1643.57
				ROI 9	116944	211292	764.34	162.352	21.2408	763.845	639.773	862.43	412.615	1396.97
				ROI 5	53945.7	256962	946.416	293.226	30.9828	886.834	701.124	1180.55	550.139	1585.27
				ROI 6	51191.8	246332	898.102	188.455	20.9837	886.157	748.797	1001.89	546.747	1337.56
				ROI 7	163005	387571	1369.79	176.631	12.8947	1360.34	1246.16	1472.92	978.364	2036.89
				ROI10	43695.7	343428	1285.17	187.48	14.5879	1291.56	1174.14	1449.36	908.578	1647.17
				ROI11	60368.2	258799	928.742	173.297	18.6594	918.357	780.573	1066.12	663.954	1308.66
PA(36:3)	C39H71O8P	[M+Na]+	m/z 721.47	ROI 4	133280	902167	3250.74	484.682	14.9099	3272.04	2872.88	3545.18	2359.61	4201.7
				ROI 2	430301	836197	3118.13	442.596	14.1943	3079.7	2801.31	3430.47	2054.91	4106.92
				ROI 1	650224	899197	3283.96	414.82	12.6317	3298.53	3034.1	3561.87	1854.94	4448.97
				ROI 12	218813	775830	2879.11	559.253	19.4245	2938.21	2561.53	3291.25	1332.87	3858.41
				ROI 3	260585	890465	3177.87	473.149	14.8889	3227.9	2825.72	3500.79	2042.97	4140.13
				ROI 8	189050	607842	2333.95	728.758	31.2243	2368.04	1706.52	2830	734.368	4383.02
				ROI 9	421501	761561	2754.91	458.731	16.6514	2738.77	2438.22	3017.43	1605.21	4120.48
				ROI 5	158743	756146	2784.96	399.096	14.3304	2789.9	2459.33	3003.91	1922.6	3689.35
				ROI 6	165440	796089	2902.46	428.807	14.7739	2985.67	2638.78	3131.96	1538.79	4023.44
				ROI 7	364454	866549	3062.64	395.015	12.8979	3074.52	2800.23	3339.09	2133.97	4027.21
				ROI10	96849.5	761192	2848.53	352.506	12.375	2829.14	2654.34	2962.49	2207.64	3808.72
				ROI11	215536	924003	3315.93	420.662	12.6861	3236.22	3040.78	3694.09	2131.72	4066.25
		[M+K]+	m/z 737.44	ROI 4	46221.6	312872	1127.36	211.304	18.7433	1106.55	948.176	1294.93	746.506	1576.12
				ROI 2	145213	282190	1052.27	163.572	15.5447	1055.73	953.313	1158.37	619.372	1614.23
				ROI 1	180872	250129	913.496	191.161	20.9263	919.252	796.395	1034.4	402.145	1384.55
				ROI 12	79600	282232	1047.37	216.984	20.7171	1074.67	898.101	1188.2	461.551	1448.27
				ROI 3	106338	363375	1296.8	201.862	15.5661	1319.99	1194.25	1433.84	788.936	1769.27
				ROI 8	73611.3	236679	908.781	284.347	31.2888	877.922	667.953	1077.54	403.328	1819.93
				ROI 9	137992	249322	901.911	170.332	18.8856	912.369	782.01	1018.12	529.275	1343.49
				ROI 5	61931.2	294999	1086.51	283.161	26.0614	1067.78	858.936	1277.48	603.06	1729.42
				ROI 6	59373.4	285702	1041.64	186.556	17.9099	1022.47	925.904	1148.67	544.101	1485.46
				ROI 7	148385	352810	1246.93	176.651	14.1668	1242.56	1135.28	1367.17	793.719	1744.71
				ROI10	38505.5	302635	1132.52	191.391	16.8996	1109.15	1012.93	1204.15	819.462	1625.64
				ROI11	70302.5	301387	1081.58	182.256	16.851	1072.39	952.609	1212.15	710.934	1492.47
PA(38:2)	C41H77O8P	[M+K]+	m/z 767.48	ROI 4	14075.8	95278.7	343.313	78.6272	22.9025	355.228	282.356	379.316	173.927	546.344
				ROI 2	55815.8	108466	404.462	91.463	22.6135	384.244	335.617	480.895	209.594	672.317
				ROI 1	89469.6	123728	451.867	90.3855	20.0027	449.605	399.585	505.416	213.171	720.87
				ROI 12	27445.4	97311.2	361.123	81.3027	22.5139	345.564	304.925	411.788	186.084	588.521
				ROI 3	33251	113625	405.501	72.8063	17.9547	398.173	365.534	453.815	208.658	550.323
				ROI 8	24671.4	79324.8	304.585	60.407	19.8325	291.652	260.659	343.328	195.354	479.338
				ROI 9	52920.3	95615.5	345.884	70.2861	20.3207	342.875	294.962	387.527	194.594	593.295
				ROI 5	21929.3	104456	384.724	104.428	27.1437	376.946	287.505	447.198	217.296	645.458
				ROI 6	20954.9	100834	367.63	83.8964	22.8209	365.736	308.638	427.562	199.106	550.532
				ROI 7	58042	138004	487.748	89.3017	18.309	477.839	426.905	533.445	322.489	786.394
				ROI10	15685.9	123284	461.351	69.6388	15.0945	454.094	412.951	497.151	358.039	628.284
				ROI11	27920.5	119695	429.546	75.1511	17.4955	433.463	370.702	471.012	261.216	606.133
PA(38:3)	C41H75O8P	[M+Na]+	m/z 749.50	ROI 4	26897.9	182071	656.049	100.892	15.3787	638.563	588.629	705.904	496.452	1039.06
				ROI 2	95508.3	185600	692.089	154.543	22.3299	655.554	584.717	783.176	432.84	1210.44
				ROI 1	210676	291344	1064.02	187.313	17.6043	1067.7	924.878	1188.09	595.446	1520.78
				ROI 12	52331.5	185548	688.571	134.053	19.4683	677.287	587.319	796.83	370.853	1059.01
				ROI 3	46338.1	158346	565.1	103.04	18.234	561.182	505.071	600.98	377.659	1049.92
				ROI 8	44705.1	143738	551.914	107.983	19.5651	553.897	484.738	611.636	314.031	878.029
				ROI 9	107319	193902	701.43	126.677	18.0599	688.311	616.327	777.84	412.657	1170.69
				ROI 5	38417.3	182994	673.987	123.751	18.361	661.432	583.677	753.541	447.672	1017.48
				ROI 6	40963.8	197116	718.664	129.617	18.0359	718.277	616.364	796.681	490.376	1019.53
				ROI 7	117167	278584	984.597	156.917	15.9371	971.732	869.914	1096.53	578.221	1398.18
				ROI10	35983	282810	1058.33	156.383	14.7764	1058.31	948.275	1149.12	770.597	1375.63
				ROI11	42869.9	183784	659.538	131.334	19.913	625.971	570.729	737.915	464.281	1196.74
		[M+K]+	m/z 765.49	ROI 4	14531.6	98364.2	354.431	86.9975	24.5457	336.753	298.057	398.607	184.711	602.784
				ROI 2	51858.8	100776	375.789	76.9933	20.4884	370.235	321.052	421.49	206.715	608.755
				ROI 1	90580.5	125264	457.477	99.8474	21.8257	464.966	389.3	528.327	202.121	731.256
				ROI 12	28891.2	102438	380.147	84.2899	22.173	385.05	317.762	423.709	230.982	607.095
				ROI 3	30444.8	104035	371.278	74.0046	19.9324	367.864	323.124	408.021	205.439	651.572
				ROI 8	26866.7	86383.1	331.687	70.5036	21.256	327.723	273.563	370.643	216.42	553.427
				ROI 9	52936.8	95645.3	345.992	70.9113	20.4951	335.058	303.117	381.952	201.627	620.312
				ROI 5	22709.7	108174	398.415	112.002	28.1118	381.421	318.292	473.943	201.762	783.823
				ROI 6	22783.1	109631	399.704	90.9713	22.7597	394.152	321.684	466.14	237.017	611.423
				ROI 7	63293.1	150490	531.875	95.0197	17.865	528.998	470.21	584.715	303.829	815.465
				ROI10	17722.6	139291	521.254	95.2974	18.2823	520.887	460.269	552.463	357.633	835.055
				ROI11	23726.3	101715	365.019	88.5737	24.2655	355.955	307.927	414.444	206.033	669.699
PA(38:4)	C41H73O8P	[M+K]+	m/z 763.47	ROI 4	20478.2	138616	499.469	88.8653	17.792	497.284	435.265	559.557	308.326	762.708
				ROI 2	75956.4	147605	550.408	94.4861	17.1666	545.84	482.634	608.978	336.8	869.471
				ROI 1	99353.1	137396	501.784	85.1015	16.9598	491.967	443.018	552.185	295.932	761.8
				ROI 12	45728.1	162135	601.685	114.211	18.9819	592.196	520.778	682.583	363.091	958.861
				ROI 3	51586.6	176281	629.105	106.075	16.8612	629.63	555.863	680.21	400.735	904.077
				ROI 8	45452.1	146140	561.137	106.842	19.0402	550.578	481.446	628.763	352.662	849.135
				ROI 9	81851.3	147887	534.976	103.547	19.3555	524.218	461.795	611.619	347.113	870.322
				ROI 5	32378	154227	568.034	132.923	23.4006	552.038	466.906	685.893	347.84	861.806
				ROI 6	29612.7	142495	519.521	104.729	20.1587	499.125	445.298	599.374	335.365	868.094
				ROI 7	72091.6	171410	605.812	105.659	17.4409	588.427	538.642	654.211	378.308	1123.89
				ROI10	20188.1	158669	593.77	99.4385	16.747	571.651	529.204	641.714	443.928	869.677
				ROI11	34715.9	148827	534.091	86.3258	16.1631	533.883	481.053	588.496	309.504	766.638
PA(38:5)	C41H71O8P	[M+K]+	m/z 761.43	ROI 4	41298.1	279545	1007.27	209.36	20.7848	978.422	876.732	1167.45	628.747	1439
				ROI 2	149988	291470	1086.87	209.633	19.2877	1083.05	947.635	1213.14	608.743	1807.13
				ROI 1	139810	193344	706.113	143.249	20.287	697.258	609.632	789.454	290.007	1218.55
				ROI 12	88941.4	315354	1170.28	232.489	19.8661	1182.46	986.865	1332.71	747.55	1700.52
				ROI 3	107550	367519	1311.59	194.586	14.8359	1312.84	1180.31	1440.19	869.893	1863.6
				ROI 8	92322.1	296839	1139.78	243.66	21.3778	1139.17	928.43	1298.34	663.039	1797.89
				ROI 9	170604	308244	1115.06	211.657	18.9817	1122.2	961.176	1231.1	659.487	1816.58
				ROI 5	67442.1	321249	1183.19	204.06	17.2465	1197.07	1074.85	1304.77	582.502	1754.27
				ROI 6	59038.2	284089	1035.76	169.699	16.384	1014.98	910.021	1145.16	705.288	1422.18
				ROI 7	112868	268363	948.474	170.761	18.0038	941.946	812.812	1048.87	540.756	1522.73
				ROI10	28122	221026	827.122	127.56	15.4221	815.613	737.392	880.049	621.406	1093.1
				ROI11	68671.5	294395	1056.48	173.763	16.4473	1050.09	963.451	1159.6	606.494	1377.06
PA(40:5)	C43H75O8P	[M+K]+	m/z 789.47	ROI 4	14482.9	98034.5	353.243	76.5331	21.6658	346.627	301.768	389.596	212.654	541.668
				ROI 2	55609.4	108065	402.967	91.5155	22.7104	388.716	353.56	451.252	183.186	936.671
				ROI 1	86150.8	119138	435.105	95.8537	22.03	427.154	375.921	490.679	230.788	806.118
				ROI 12	31382.3	111270	412.925	84.2115	20.3939	410.062	353.436	458.143	236.465	667.569
				ROI 3	31800.8	108669	387.815	102.937	26.5428	370.498	309.954	445.64	240.623	841.682
				ROI 8	29099.3	93561.4	359.25	72.6272	20.2163	349.65	303.32	401.853	197.647	554.432
				ROI 9	59920.1	108263	391.635	86.7536	22.1517	381.68	336.864	441.29	176.967	681.532
				ROI 5	24629.3	117318	432.092	111.891	25.8952	403.935	352.825	498.244	233.898	745.129
				ROI 6	22500.4	108271	394.745	68.2508	17.2899	400.056	335.545	444.892	273.063	547.425
				ROI 7	62782.3	149275	527.582	99.8211	18.9205	520.761	460.574	600.654	264.043	815.439
				ROI10	17779.9	139742	522.94	77.8866	14.894	501.213	462.812	558.862	409.601	767.936
				ROI11	24923.2	106846	383.434	82.6243	21.5485	376.654	337.313	433.007	213.155	624.459
DAG(33:0)	C36H70O5	[M+H]+	m/z 605.52	ROI 4	14269.2	96587.5	348.029	88.8376	25.5259	337.362	285.003	401.539	195.928	563.714
				ROI 2	67946.2	132039	492.364	134.113	27.2386	474.422	386.656	597.911	196.281	834.503
				ROI 1	179212	247832	905.109	233.176	25.7621	872.986	770.656	1009.19	532.397	2187.14
				ROI 12	37421.7	132684	492.39	128.955	26.1897	494.458	395.141	567.055	227.811	854.779
				ROI 3	28970.9	98998.9	353.305	124.527	35.2463	327.402	275.961	388.895	154.902	930.207
				ROI 8	40679.9	130796	502.221	152.396	30.3443	484.359	391.581	620.431	187.84	929.57
				ROI 9	90886	164211	594.026	159.073	26.7788	573.626	494.517	688.699	249.175	1158.55
				ROI 5	31267.8	148939	548.557	129.998	23.6981	568.661	467.162	633.606	237.63	884.183
				ROI 6	28956.8	139339	508.015	170.3	33.5227	496.547	420.334	581.256	218.441	1240.35
				ROI 7	83316.8	198099	700.141	185.241	26.4576	657.345	576.689	799.115	378.174	1466.91
				ROI10	27371.6	215128	805.05	152.597	18.9549	777.5	705.897	887.114	523.666	1171.7
				ROI11	30730.3	131741	472.774	127.523	26.9734	446.149	400.976	544.452	184.01	777.868
DAG(33:3)	C36H64O5	[M+H]+	m/z 577.52	ROI 4	93493.9	632857	2280.34	372.627	16.3408	2312.36	2136.65	2557.36	1373.19	2795.06
				ROI 2	323935	629497	2347.35	416.689	17.7515	2336.91	2087.52	2606.89	1536.53	3399.41
				ROI 1	736752	1.01886e+06	3720.97	1259.42	33.8465	3504.85	3177.94	3903.27	1838.7	12789.9
				ROI 12	160088	567614	2106.42	393.61	18.6862	2062.23	1838.16	2321.56	1316.95	3388.38
				ROI 3	170308	581974	2076.93	299.355	14.4133	2039.85	1893.12	2280.32	1232.52	2899.56
				ROI 8	155348	499481	1917.87	381.06	19.8689	1888.52	1673.71	2199.19	1143.38	2850.24
				ROI 9	332939	601548	2176.07	456.987	21.0006	2121.62	1841.7	2428.83	1249.54	4067.41
				ROI 5	127167	605739	2231	408.027	18.289	2285.5	1924.28	2493.95	1484.66	3191.65
				ROI 6	121072	582591	2124.07	378.039	17.7979	2067.7	1864.78	2419.01	1331.84	3025.22
				ROI 7	343668	817127	2887.97	424.205	14.6887	2853.35	2580.33	3141.13	2018.66	4659.37
				ROI10	96241.3	756412	2830.64	345.964	12.2221	2845.82	2578.02	3024.73	2220.84	3664.11
				ROI11	160737	689081	2472.88	416.871	16.8577	2466.9	2167.98	2707.52	1692.62	3592.78
DAG(33:4)	C36H62O5	[M+H]+	m/z 575.50	ROI 4	110262	746358	2689.32	423.491	15.7472	2664.21	2484.43	2828.68	1897.53	4016.29
				ROI 2	351564	683188	2547.56	414.969	16.2889	2520.74	2260.09	2803.45	1454.57	3812.56
				ROI 1	686151	948881	3465.41	965.901	27.8726	3285.21	2988.24	3667.44	1790.02	9716.38
				ROI 12	174008	616967	2289.57	434.913	18.9954	2307.51	2038.03	2570	1269.45	3107.11
				ROI 3	192495	657792	2347.51	334.557	14.2516	2377.08	2069.4	2629.12	1602.2	2970.83
				ROI 8	150794	484840	1861.65	520.089	27.9369	1829.44	1463.08	2136.51	796.64	3075.82
				ROI 9	365897	661097	2391.49	446.494	18.6702	2331.24	2076.62	2637.49	1456.62	3733.25
				ROI 5	139382	663921	2445.29	318.997	13.0454	2470.55	2263.65	2665.96	1586.32	3006.31
				ROI 6	135055	649875	2369.38	328.543	13.8662	2312.86	2155.24	2522.62	1673.97	3268.41
				ROI 7	318681	757716	2677.99	341.76	12.7618	2646.21	2446.35	2908.2	1906.1	3582.14
				ROI10	88667.6	696886	2607.88	285.726	10.9562	2611.78	2406.77	2769.14	2045.65	3411.79
				ROI11	177890	762617	2736.77	331.324	12.1064	2722.2	2475.98	3003.29	2039.67	3385.82
DAG(36:4)	C39H68O5	[M+H]+	m/z 617.52	ROI 4	3147.28	21303.9	76.7632	34.6454	45.1328	71.7799	53.2248	102.331	18.2798	152.336
				ROI 2	12195.9	23700.2	88.3764	42.6425	48.251	77.7766	61.8397	109.428	22.7243	270.73
				ROI 1	29075.2	40208.1	146.844	52.2874	35.6074	142.98	109.068	177.029	35.3735	303.415
				ROI 12	5769.44	20456.3	75.9136	30.0772	39.6203	68.2099	54.7866	92.8407	29.4208	195.53
				ROI 3	6485	22160.4	79.0854	36.7245	46.4365	68.207	55.3348	99.9528	21.1372	261.293
				ROI 8	5465.27	17572.2	67.4724	26.002	38.5372	63.8024	48.7672	81.2023	15.0746	135.868
				ROI 9	11568.7	20902.1	75.6124	33.5416	44.3599	68.6172	50.6472	97.6373	16.8838	210.965
				ROI 5	4686.34	22322.6	82.2164	37.017	45.0239	77.1174	55.9555	102.096	25.0796	222.425
				ROI 6	4481.89	21566.6	78.6298	34.5618	43.9551	68.1542	53.4948	92.8363	30.2556	175.261
				ROI 7	15900.1	37805.1	133.614	43.5602	32.6014	135.286	97.4427	162.174	51.0561	242.308
				ROI10	5634.17	44282	165.712	52.0863	31.4319	155.843	133.845	186.225	82.8961	316.276
				ROI11	5673.86	24323.9	87.2901	40.2766	46.141	83.651	60.9607	108.014	18.4939	201.895
DAG(37:2)	C40H74O5	[M+H]+	m/z 673.52	ROI 4	5117.66	34641.3	124.821	39.9934	32.0406	132.081	91.7242	153.278	62.86	209.612
				ROI 2	22030.5	42811.6	159.641	48.7012	30.5066	148.628	121.479	192.913	66.6241	280.52
				ROI 1	29595.3	40927.5	149.471	42.8607	28.6749	149.941	114.919	171.887	55.6696	281.305
				ROI 12	10367.1	36757.9	136.409	36.4879	26.7489	131.138	108.672	160.735	66.0663	253.44
				ROI 3	11522.1	39373	140.513	38.4753	27.382	137.053	111.28	162.945	47.6716	249.952
				ROI 8	10754.7	34579.2	132.774	42.1973	31.7812	124.676	100.504	156.486	70.9469	286.926
				ROI 9	21140.9	38197	135	44.0926	32.6613	128.596	101.128	162.431	68.0156	249.921
				ROI 5	7775.28	37036.3	138.597	43.5346	31.411	136.258	100.314	170.452	76.9091	219.246
				ROI 6	8045.99	38716.9	141.158	41.1463	29.1491	131.896	109.655	165.613	78.1891	248.418
				ROI 7	19565.7	46520.6	168.286	47.6995	28.3443	165.198	136.027	198.553	57.2878	316.934
				ROI10	5380.45	42287.9	155.751	44.0249	28.2663	149.307	123.437	176.187	85.5626	293.26
				ROI11	10158.9	43551.3	156.291	44.4834	28.4619	153.948	121.985	185.229	59.6426	273
DAG(37:5)	C40H68O5	[M+K]+	m/z 667.43	ROI 4	27381.6	185345	667.845	211.434	31.6591	628.604	566.753	711.457	400.373	1582.36
				ROI 2	118146	229591	856.131	213.544	24.943	829.059	710.318	989.46	424.275	1735.91
				ROI 1	218070	301569	1101.36	276.084	25.0675	1067.13	935.176	1276.93	483.396	2026.35
				ROI 12	65057.8	230671	856.022	166.335	19.4311	830.374	727.644	965.845	529.912	1263.2
				ROI 3	60411.5	206437	736.726	201.891	27.4038	713.518	617.979	843.345	373.684	1433.42
				ROI 8	59778.9	192204	738.011	204.218	27.6714	717.724	598.592	871.315	349.648	1176.23
				ROI 9	121802	220070	796.092	185.919	23.3539	772.632	661.474	900.856	425.84	1337.74
				ROI 5	40339.3	192150	707.707	173.673	24.5402	685.444	584.207	792.569	403.561	1300.02
				ROI 6	45889	220815	805.071	241.148	29.9536	788.446	681.363	895.213	448.247	2060.34
				ROI 7	139376	331388	1171.22	279.615	23.8738	1146.02	934.546	1344.38	633.049	1935.69
				ROI10	45337.1	356328	1333.45	237.695	17.8256	1326.46	1160.6	1477.43	929.753	1913.15
				ROI11	49357.1	211594	759.34	176.948	23.3029	722.642	653.372	859.556	405.834	1388.97
DAG(41:5)	C44H76O5	[M+H]+	m/z 685.55	ROI 4	5858.17	39653.8	142.882	34.0406	23.8242	143.414	124.845	161.951	72.9082	219.157
				ROI 2	22617.4	43952.1	163.895	44.1803	26.9565	162.663	131.139	191.286	83.3608	289.777
				ROI 1	45334.6	62693.4	228.963	65.1601	28.4588	219.771	183.184	272.829	95.8877	454.252
				ROI 12	12636.8	44805.5	166.274	42.7223	25.6939	174.652	130.058	194.034	75.5735	276.649
				ROI 3	11861.9	40534.4	144.658	55.9485	38.6764	129.07	108.948	162.861	71.1514	347.67
				ROI 8	15048.4	48384.3	185.782	56.9253	30.6409	174.284	143.785	209.876	75.1623	380.721
				ROI 9	25850	46705.4	168.954	50.8086	30.0724	162.32	128.984	198.094	63.915	337.964
				ROI 5	8800.47	41919.6	154.394	40.405	26.17	143.772	127.145	177.016	72.1827	266.693
				ROI 6	10751.3	51734.7	188.62	70.4662	37.3589	166.272	137.298	217.878	91.4704	443.858
				ROI 7	23673.1	56286.6	198.933	69.4217	34.897	185.118	148.525	247.136	75.4091	382.052
				ROI10	7757.85	60973.1	228.173	59.1812	25.937	225.922	181.729	268.367	127.98	349.604
				ROI11	9984.14	42802.1	153.602	41.9621	27.3187	151.47	124.14	174.469	69.1209	281.903
PC(28:0)	C36H72NO8P	[M+H]+	m/z 678.49	ROI 4	19967.9	135162	487.024	131.727	27.0474	497.848	371.187	569.901	275.253	727.198
				ROI 2	43939	85386	318.399	92.1902	28.9543	301.456	260.387	367.735	132.484	655.2
				ROI 1	54141.3	74872.3	273.441	81.5602	29.8273	259.362	222.186	308.81	133.517	665.533
				ROI 12	28346	100505	372.974	92.3613	24.7635	374.4	301.156	454.384	159.378	531.925
				ROI 3	24653.1	84243.9	300.647	81.9448	27.2561	284.684	243.674	336.604	132.328	535.775
				ROI 8	31667.1	101818	390.951	98.3312	25.1518	386.453	312.551	440.012	243.892	736.681
				ROI 9	49667.7	89738.7	324.625	85.2838	26.2715	313.221	265.288	379.833	120.46	588.486
				ROI 5	19191	91412.9	336.683	90.4836	26.875	332.588	269.303	391.485	165.66	574.431
				ROI 6	18938.9	91133	332.262	91.2495	27.4631	316.52	261.343	373.698	196.19	656.845
				ROI 7	29419.4	69949.4	247.222	60.1083	24.3135	239.179	204.987	288.407	127.535	401.573
				ROI10	7906.25	62139.4	232.538	59.2033	25.4597	222.629	196.414	272.098	119.349	357.277
				ROI11	20701	88745.5	318.478	75.2494	23.6278	307.926	256.708	357.607	154.603	501.942
PC(30:0)	C38H76NO8P	[M+H]+	m/z 706.55	ROI 4	418697	2.83415e+06	10212.1	2109.13	20.6531	10061.7	8498.02	11892.5	6552.72	14809.6
				ROI 2	942137	1.83084e+06	6827.08	1485.06	21.7526	6972.46	5810.49	7845.52	3231.02	11540.2
				ROI 1	1.03258e+06	1.42797e+06	5215.08	1355.01	25.9826	4935.14	4312.69	5835.27	2899.34	11552
				ROI 12	538945	1.9109e+06	7091.37	1298.25	18.3074	7067.98	6238.94	7687.6	4611.01	10980.1
				ROI 3	515029	1.75995e+06	6280.85	1203.44	19.1604	6218.25	5464	7232.78	3400.01	9478.07
				ROI 8	642539	2.06592e+06	7932.56	1837.3	23.1615	7548.05	6565.76	8702.32	4806.14	13033.9
				ROI 9	1.05795e+06	1.91148e+06	6914.68	1271.59	18.3897	6898.23	6062.44	7752.42	4005.6	10248
				ROI 5	409871	1.95235e+06	7190.71	1448.45	20.1434	7076.07	6232.89	8018.68	4654.1	11277.9
				ROI 6	388681	1.87031e+06	6818.97	1334.28	19.5672	6891.59	5981.51	7476.31	4124.88	9872.03
				ROI 7	513278	1.2204e+06	4313.26	704.365	16.3302	4236.28	3824.94	4739.48	2783.65	6471.55
				ROI10	123363	969580	3628.35	466.975	12.8702	3716.76	3178.92	4009.83	2802.94	4380.47
				ROI11	455860	1.95428e+06	7013.24	1219.39	17.3869	7045.2	6151.77	7927.03	3501.93	9339.01
		[M+Na]+	m/z 728.53	ROI 4	662279	4.48294e+06	16153.2	3225.27	19.9668	16633.3	14370	18141.4	9827.54	22261.4
				ROI 2	1.59874e+06	3.1068e+06	11585.1	2186.88	18.8767	11656.9	10306.9	13068.8	6492.03	16900.4
				ROI 1	1.50389e+06	2.07973e+06	7595.38	1102.34	14.5133	7487.24	6942.4	8114.45	4772.19	11434.7
				ROI 12	940994	3.33642e+06	12381.5	2253.93	18.204	12318	10711.4	14079.4	7460.42	17497.5
				ROI 3	1.03787e+06	3.54658e+06	12657	1780.39	14.0665	12895.4	11887.2	13802.2	5604.63	16611.6
				ROI 8	864603	2.77991e+06	10674.1	2688.01	25.1825	10824.6	8570.85	12326	5224.24	17419.6
				ROI 9	1.59505e+06	2.88191e+06	10425.2	1719.34	16.4922	10448.2	9350.03	11414.4	6160.38	16272.7
				ROI 5	625094	2.97753e+06	10966.6	1738.58	15.8534	10706.1	9417.18	12107.4	8138.21	14989.4
				ROI 6	642073	3.08962e+06	11264.5	2165.6	19.225	10954.9	9693.97	12586.5	7460.87	15823.2
				ROI 7	868396	2.06475e+06	7297.44	1192.84	16.346	7330.72	6588.95	7791.14	4807.12	12755.6
				ROI10	195124	1.53358e+06	5738.96	701.565	12.2246	5648.13	5213.79	6130.93	4289.86	7615.3
				ROI11	752325	3.22522e+06	11574.2	1701.05	14.6969	11777.8	10675.6	12902.9	7520.62	14022.6
		[M+K]+	m/z 744.48	ROI 4	181900	1.23128e+06	4436.6	738.415	16.6437	4511.48	3847.12	5007.29	3301.01	6569.17
				ROI 2	446154	867004	3233	546.559	16.9056	3205.94	2894.17	3617.84	1967.15	4690.85
				ROI 1	371367	513565	1875.59	324.819	17.3182	1898.01	1634.88	2084.52	1037.37	2721.22
				ROI 12	281781	999092	3707.64	604.14	16.2945	3717.36	3266.37	4055.44	2276.71	4860.76
				ROI 3	346277	1.18329e+06	4222.89	563.716	13.349	4228.3	3855.97	4565.98	2505.23	5789.06
				ROI 8	284271	914003	3509.52	947.003	26.9839	3497.92	2694.64	4151.99	1878.39	5441.08
				ROI 9	432553	781530	2827.14	448.95	15.88	2795.93	2493.51	3137.05	1563.93	3863.33
				ROI 5	205682	979734	3608.46	656.211	18.1853	3587.26	3082.09	4036.26	2343.88	4867.15
				ROI 6	197057	948228	3457.14	588.263	17.0159	3431.8	3008.52	3850.14	1952.33	4969.07
				ROI 7	311722	741170	2619.51	440.302	16.8085	2601.34	2336.51	2848.31	1660.13	4096.67
				ROI10	70445.2	553667	2071.93	252.492	12.1863	2048.79	1901.29	2238.67	1564.52	2703.95
				ROI11	206245	884172	3172.99	389.145	12.2643	3174.58	2897.7	3437.23	2229.25	4245.5
PC(30:1)	C38H74NO8P	[M+H]+	m/z 704.51	ROI 4	30778.8	208341	750.705	158.222	21.0765	760.643	680.499	870.229	422.377	1070.4
				ROI 2	87748.4	170520	635.858	154.567	24.3084	621.166	530.147	723.04	282.852	1194.83
				ROI 1	171144	236676	864.367	165.173	19.1092	847.352	754.959	964.662	461.452	1485.43
				ROI 12	47921	169910	630.539	127.429	20.2096	611.185	551.333	697.504	380.31	999.841
				ROI 3	43572.5	148895	531.373	132.996	25.0287	513.938	437.157	612.308	275.367	918.4
				ROI 8	62023.1	199420	765.716	170.956	22.3263	733.973	655.842	850.782	404.525	1234.26
				ROI 9	99680.2	180100	651.504	137.766	21.1458	633.467	549.323	738.731	373.602	1106.28
				ROI 5	36766	175129	645.018	106.715	16.5444	653.142	565.201	699.915	452.592	866.443
				ROI 6	40597.7	195354	712.242	144.836	20.3352	703.683	591.533	824.941	498.665	1097.07
				ROI 7	88015.7	209272	739.627	149.746	20.2461	709.16	635.877	851.453	455.649	1195.36
				ROI10	25951.1	203964	763.271	143.321	18.7773	737.209	691.257	876.704	471.718	1063.19
				ROI11	40010.9	171527	615.552	110.365	17.9294	605.679	546.359	669.147	398.492	1045.41
		[M+Na]+	m/z 726.49	ROI 4	60195.1	407459	1468.18	255.736	17.4186	1459.3	1305.91	1555.56	1071.64	2264.48
				ROI 2	236143	458893	1711.18	337.429	19.719	1666.09	1485.08	1873.53	1092.6	3349.57
				ROI 1	435594	602385	2199.97	453.068	20.5943	2149.32	1879.92	2489.2	1304.33	3810.46
				ROI 12	134899	478303	1774.99	358.779	20.2131	1727.43	1506.1	2024.06	1071.41	2659.98
				ROI 3	120512	411811	1469.66	298.276	20.2956	1425.5	1250.43	1587.2	1020.73	2504.02
				ROI 8	127282	409243	1571.38	284.425	18.1004	1558.71	1357.73	1777.63	1028.41	2380.55
				ROI 9	253658	458304	1657.89	282.457	17.0371	1660.39	1452.46	1806.03	1046.43	3055.09
				ROI 5	83716.6	398770	1468.71	227.544	15.4927	1448.39	1318.77	1604.37	1068.3	2002.96
				ROI 6	106077	510439	1861.01	380.844	20.4644	1751.77	1641.48	2039.31	1192.24	3670.15
				ROI 7	271082	644542	2278	489.91	21.5061	2225.94	1863.11	2614.72	1322.5	3539.93
				ROI10	88963.4	699211	2616.58	317.513	12.1346	2552.51	2417.27	2867.24	2093.07	3266.53
				ROI11	101702	435995	1564.64	260.76	16.6658	1486.79	1382.51	1805.28	1004.46	2150.36
		[M+K]+	m/z 742.47	ROI 4	55688.2	376952	1358.25	201.958	14.869	1324.44	1201.94	1508.68	978.731	1763.47
				ROI 2	163004	316763	1181.19	190.207	16.103	1179.54	1039.04	1316.24	737.339	1690.43
				ROI 1	257914	356671	1302.6	229.862	17.6464	1300.93	1158.59	1464.95	666.357	1875.45
				ROI 12	91507.9	324454	1204.05	179.83	14.9354	1207.58	1055.08	1303.1	844.666	1774.35
				ROI 3	103457	353532	1261.68	219.299	17.3816	1252.84	1121.77	1399.41	789.761	1935.48
				ROI 8	85889.9	276157	1060.37	175.706	16.5702	1090.85	918.764	1174.22	619.987	1455.59
				ROI 9	163877	296090	1071.09	194.952	18.2013	1077.65	922.983	1185.73	615.839	1772.51
				ROI 5	68150.5	324624	1195.62	193.674	16.1986	1178.55	1058.09	1316.67	827.372	1670.85
				ROI 6	67298.2	323835	1180.67	190.626	16.1456	1164	1037	1279.41	880.327	1647.75
				ROI 7	180349	428810	1515.54	190.603	12.5765	1501.49	1387.69	1649.68	1098.65	2023.5
				ROI10	55790.3	438486	1640.9	209.192	12.7486	1658.91	1511	1747.07	1156.14	2097
				ROI11	77662.7	332941	1194.81	176.63	14.7831	1198.74	1059.54	1311.47	845.13	1573.52
PC(32:0)	C40H80NO8P	[M+H]+	m/z 734.57	ROI 4	2.12944e+06	1.44141e+07	51937.7	8178.73	15.7472	50369.5	45327.5	56917.6	34495.7	72380.8
				ROI 2	5.89043e+06	1.14468e+07	42684.3	7993.59	18.7273	42790.8	36754.8	48322.2	25687.2	61297.4
				ROI 1	7.04126e+06	9.73739e+06	36135.5	7736.29	21.4091	36461.6	30578.1	40929.8	18354.6	58702.1
				ROI 12	3.38912e+06	1.20166e+07	43885.8	8843	20.15	42847.3	38445.7	48542.1	21939.6	79959.3
				ROI 3	2.98463e+06	1.0199e+07	36398	6986.55	19.1949	36380.3	30602.7	41451.6	24305	51778.2
				ROI 8	3.0612e+06	9.84251e+06	37792.5	10145.5	26.8453	38037.6	29710.6	43712.1	18624.6	59981.2
				ROI 9	6.42807e+06	1.16141e+07	42013.5	8057.01	19.1772	41230.6	36490.8	47311.7	24664.5	63219
				ROI 5	2.50988e+06	1.19554e+07	44032.9	9038.71	20.5272	43457	37769.1	49513.5	25569.1	72506.9
				ROI 6	2.05095e+06	9.86906e+06	35981.6	5322.64	14.7927	36236.4	31919	38767.1	26850.2	56526.4
				ROI 7	4.21373e+06	1.00188e+07	35409.5	5568.32	15.7255	34885.9	31741.4	38924.7	21327.5	51319
				ROI10	1.14265e+06	8.98067e+06	33607.4	3828.2	11.391	32737.6	30871.3	36850.7	27113.6	40587.2
				ROI11	3.02817e+06	1.29818e+07	46587.2	7101.25	15.2429	45788.9	42306.3	51526.4	30644.3	63949.1
		[M+Na]+	m/z 756.49	ROI 4	3.35206e+06	2.269e+07	81757.7	12243.1	14.9748	82588.2	71347.4	92112	61413.2	111098
				ROI 2	1.00886e+07	1.96051e+07	73106	10760.6	14.7192	73429.2	66233.3	80651.3	36660.4	99364.6
				ROI 1	9.62826e+06	1.3315e+07	51125.8	17680	34.5814	53349.6	35160.2	65290.6	21517	85232.9
				ROI 12	4.96002e+06	1.75864e+07	64227.4	8788.61	13.6836	64997.9	60258.5	69321.8	30591	83949.7
				ROI 3	6.05995e+06	2.07079e+07	73901.9	9458.12	12.7982	74143.5	69051.5	78967.6	41954.5	99595.3
				ROI 8	5.32242e+06	1.71129e+07	63506.1	13034.3	20.5245	66256.2	55775	72501	29083.7	92650
				ROI 9	9.70225e+06	1.75299e+07	63413.4	11089.1	17.4871	64343.2	55910.5	71525.4	34514.2	88158.2
				ROI 5	3.86898e+06	1.84292e+07	67876.8	10406.6	15.3317	66699.9	59452.1	75801.1	50848.7	88012.6
				ROI 6	3.44996e+06	1.6601e+07	60525.7	7288.7	12.0423	60693.8	55580.1	65574.6	46671.8	80395.4
				ROI 7	7.3333e+06	1.74361e+07	61624.4	7846.45	12.7327	61673.4	57024.8	66548.7	41580.8	86718.4
				ROI10	1.97309e+06	1.55076e+07	58032.3	6337.18	10.9201	58409	53924	61589.5	45426.1	74771.9
				ROI11	4.96725e+06	2.12946e+07	76419.2	8961.09	11.7262	76073.1	69023.2	83196	60342.5	94018.1
		[M+K]+	m/z 772.53	ROI 4	795358	5.38375e+06	19399	2322.48	11.9722	19003.2	18022.1	21319.7	15307.8	23264
				ROI 2	2.35901e+06	4.58422e+06	17094.2	2624.12	15.3509	17174.7	15395	18895.7	9018.93	23132.4
				ROI 1	2.49801e+06	3.4545e+06	12616.2	2786.97	22.0905	12836.4	10848.3	14464	5516.94	19999.8
				ROI 12	1.21465e+06	4.30671e+06	15982.3	3066.06	19.1841	16149.8	14657.6	17935.1	7815.7	25588.2
				ROI 3	1.78227e+06	6.09033e+06	21735	2829.81	13.0196	21673.6	20366.4	23294.2	12876.7	30799.2
				ROI 8	1.18439e+06	3.80811e+06	14622.1	5026.79	34.3781	14512.6	9985.59	18249.7	6280.65	27714.8
				ROI 9	2.20528e+06	3.98445e+06	14413.6	2581.81	17.9124	14595.6	12770.8	16475.1	7447.58	19359.4
				ROI 5	1.05775e+06	5.0384e+06	18556.9	3695.6	19.9149	17878.5	16203.2	20815.6	11042.3	26505.8
				ROI 6	1.08329e+06	5.21273e+06	18423.3	2630.65	14.2789	18175.7	16408.8	19966.2	12190.3	27179.1
				ROI 7	1.8563e+06	4.41365e+06	16091.7	2551.72	15.8574	16140	14428	17584.6	10272.4	22959.9
				ROI10	560096	4.40209e+06	16473.5	2112.12	12.8214	16302	15120	18124.5	11562.9	22446.3
				ROI11	1.09983e+06	4.71497e+06	16920.4	1662.85	9.8275	16931	15838.3	17942.7	13586.7	20619.1
PC(32:1)	C40H78NO8P	[M+H]+	m/z 732.54	ROI 4	573871	3.88451e+06	13996.9	2693.16	19.2412	13537.8	11817.1	15534.7	9725.47	20182.9
				ROI 2	1.61664e+06	3.14159e+06	11714.8	2965.16	25.3112	11254.1	9656.7	12668.9	6577.09	24733.4
				ROI 1	1.97254e+06	2.72783e+06	9735.01	1996.1	20.5043	9649.78	7956.38	11075.2	6029.32	14908
				ROI 12	835140	2.9611e+06	10988.7	2126.3	19.35	11069	9293.55	12070	7099.33	16984.3
				ROI 3	1.55581e+06	5.31647e+06	19416.3	3981.36	20.5053	19222.3	16598	21893.2	10045.5	36053.7
				ROI 8	1.18479e+06	3.80939e+06	14627	3390.01	23.1764	14626.5	12255.9	17083.7	8560.46	21320.9
				ROI 9	1.82641e+06	3.29992e+06	11937.3	2658.27	22.2686	11363.2	10243.6	13116.7	6764.45	20843.1
				ROI 5	892258	4.25012e+06	15021.2	2889.16	19.2339	14694.3	13038	17009.9	9808.47	23582.2
				ROI 6	728864	3.50725e+06	13124.8	1916.01	14.5984	12740.3	11476.6	14655.6	9815.51	17204.6
				ROI 7	1.41984e+06	3.37591e+06	12433.8	2072.88	16.6713	12255.3	10794.4	13983.5	8848.13	16340.6
				ROI10	478744	3.76271e+06	13718.4	2215.43	16.1492	13153.5	12330.6	15308.1	10055.3	18642.4
				ROI11	791700	3.39402e+06	12180	3157.56	25.9241	11695.8	9909.38	13134	7965.92	22955.9
		[M+Na]+	m/z 754.53	ROI 4	792593	5.36504e+06	19331.6	2748.42	14.2173	19154.7	17558.8	20909.8	13407.5	24985.6
				ROI 2	3.55045e+06	6.89953e+06	25197.8	3795.38	15.0623	25590.4	22600.5	27709.1	16090.9	35423.9
				ROI 1	3.41659e+06	4.72482e+06	17618.5	3718.17	21.1038	16711.4	15036.4	18990	11897.7	28232.5
				ROI 12	1.30247e+06	4.61809e+06	17137.8	3402.47	19.8536	17106.3	13979.1	19589.6	11570.2	28819.4
				ROI 3	1.42357e+06	4.86458e+06	17360.6	2226.71	12.8262	17235.5	15884.3	18736.5	11889.8	23939.1
				ROI 8	1.41195e+06	4.53977e+06	17431.5	3524.92	20.2216	17099	14994.1	19572.1	11448	27007.9
				ROI 9	3.54283e+06	6.40113e+06	22623.5	4047.37	17.8902	22587	20514.7	25293.3	11628	32726
				ROI 5	1.10183e+06	5.24837e+06	19640.4	2654.37	13.5148	19437.6	18023.2	21381	14164.8	25566
				ROI 6	1.16957e+06	5.62791e+06	20518.8	2839	13.8361	20351.3	18387.4	21763.7	15453.7	27588.8
				ROI 7	1.84236e+06	4.38051e+06	15846.3	3043.68	19.2076	15400.3	13836.9	17185.6	9099.2	29731.3
				ROI10	577189	4.53643e+06	16708.2	3103.26	18.5734	16850.9	14436.5	18832.1	11020.2	23293
				ROI11	1.13927e+06	4.88405e+06	17527.2	3845.91	21.9425	16068.9	14772.7	19826.9	12250.8	26663.7
		[M+K]+	m/z 770.52	ROI 4	245281	1.6603e+06	5982.47	925.399	15.4685	5701.34	5386.77	6431.76	4218.15	8822.87
				ROI 2	925356	1.79823e+06	6729.31	971.747	14.4405	6753.96	5944.92	7180.49	5227.31	9941.5
				ROI 1	1.18463e+06	1.63824e+06	5983	1167.7	19.5169	6105.68	5303.92	6906.81	2985.13	8973.6
				ROI 12	439870	1.55962e+06	5787.75	1126.73	19.4675	5734.8	4956.52	6498.92	3915.36	10068.6
				ROI 3	555675	1.89884e+06	6776.53	846.306	12.4888	6741.76	6249.09	7286.12	4679.14	8822.18
				ROI 8	496907	1.59768e+06	6134.64	1132.98	18.4686	6067.63	5271.52	6821.39	3904.67	9537.14
				ROI 9	855165	1.5451e+06	5544.83	1266.07	22.8334	5107.07	4702.27	5994.48	3803.14	9508.14
				ROI 5	358196	1.70621e+06	6284.14	1966.88	31.2991	5242.21	4755.47	7895.27	3965.57	10273.9
				ROI 6	403734	1.94275e+06	7083.07	1237.8	17.4755	7034.63	6165.18	7656.41	5046.76	10723.1
				ROI 7	566310	1.34649e+06	4870.87	782.536	16.0656	4751.81	4413.67	5202.91	3334.29	7586.96
				ROI10	190780	1.49944e+06	5591.33	1011.76	18.0952	5394.65	4830.48	6192.23	3947.31	8703.16
				ROI11	536826	2.30138e+06	8133.75	1474.36	18.1265	8244.96	7083.02	9052.3	4923.87	11932.1
PC(32:2)	C40H76NO8P	[M+H]+	m/z 730.52	ROI 4	97585.3	660552	2380.14	337.931	14.198	2420.26	2207.19	2588.72	1702.54	3339.38
				ROI 2	268200	521189	1943.48	312.808	16.0952	1920.81	1757.71	2142.23	1287.42	2836.48
				ROI 1	421974	583549	2131.18	383.022	17.9723	2120.27	1864.63	2376.93	1176.49	3577.46
				ROI 12	150383	533204	1978.72	307.953	15.5632	1939.7	1727.6	2199.14	1373.86	2644.83
				ROI 3	153114	523217	1867.24	257.974	13.8158	1867.95	1713.87	2049.52	1130.83	2355.84
				ROI 8	151738	487876	1873.31	314.545	16.7909	1849.82	1703.92	2070.56	1241.22	2601.05
				ROI 9	276671	499884	1808.31	292.275	16.1629	1778.32	1597.36	1991.18	1131.06	2646.05
				ROI 5	109530	521728	1921.58	244.775	12.7383	1917.72	1718.44	2141.78	1524.75	2488.86
				ROI 6	116630	561218	2046.14	264.316	12.9178	2011.11	1891.09	2207.85	1406.74	2688.37
				ROI 7	215663	512773	1812.29	266.601	14.7107	1798.94	1620.05	1999.03	1206.89	2642.89
				ROI10	54352.6	427186	1598.61	178.376	11.1582	1576.71	1490.73	1677.99	1316.41	2049.92
				ROI11	129529	555291	1992.75	262.911	13.1934	1983.55	1833.83	2115.6	1487.17	2712.6
		[M+Na]+	m/z 752.50	ROI 4	56433.7	381998	1376.43	215.608	15.6642	1366.26	1255.99	1503.62	917.405	1988.19
				ROI 2	191245	371644	1385.84	317.702	22.9249	1336.1	1152.36	1566.49	831.687	2546.18
				ROI 1	415988	575272	2100.95	327.567	15.5913	2129.96	1875.62	2311.35	1160.25	2918.59
				ROI 12	95231.5	337656	1253.04	267.301	21.3321	1207.84	1026.5	1444.89	768.872	1829.19
				ROI 3	100264	342620	1222.73	201.712	16.4968	1220.29	1066.35	1341.15	824.265	1907.6
				ROI 8	89810.9	288764	1108.78	216.963	19.5679	1118.55	949.253	1244.27	669.21	1598.9
				ROI 9	191003	345100	1248.38	234.442	18.7796	1215.68	1102.44	1375.67	788.951	2147.43
				ROI 5	76064.1	362319	1334.46	231.516	17.3491	1335.91	1147.21	1511.34	890.958	1958.94
				ROI 6	85261.7	410275	1495.82	259.991	17.3811	1507.45	1277.72	1689.15	979.824	2149.32
				ROI 7	232966	553915	1957.7	354.522	18.1091	1990.15	1717.21	2185.13	1072.37	2763.93
				ROI10	58919.5	463080	1732.93	245.812	14.1847	1709.89	1539.59	1896.57	1187.73	2244.46
				ROI11	94785.4	406346	1458.24	332.899	22.8289	1411.52	1194.7	1635.21	1018.99	2538.32
		[M+K]+	m/z 768.48	ROI 4	30723.9	207969	749.366	152.793	20.3896	740.183	649.08	829.632	485.174	1205.31
				ROI 2	109424	212643	792.93	153.753	19.3904	776.013	700.15	869.332	448.937	1366.17
				ROI 1	174015	240647	878.866	140.209	15.9534	862.987	794.185	965.538	542.633	1363.58
				ROI 12	61723.1	218848	812.145	133.432	16.4295	795.907	715.989	889.478	544.226	1197.93
				ROI 3	69140.1	236264	843.173	146.729	17.402	844.008	740.611	920.299	560.641	1298.12
				ROI 8	58699.6	188734	724.686	136.925	18.8944	711.487	648.804	784.838	454.352	1125.94
				ROI 9	114639	207129	749.277	129.041	17.2221	742.883	648.846	837.362	488.547	1184.74
				ROI 5	47752.9	227463	837.77	200.113	23.8864	819.102	680.273	978.161	496.858	1402.39
				ROI 6	46517.3	223839	816.095	148.038	18.1398	796.244	726.155	858.24	495.181	1186.73
				ROI 7	122780	291929	1031.76	162.573	15.7568	1022.62	911.562	1143.04	686.246	1485.94
				ROI10	30916.9	242993	909.324	103.289	11.3589	910.593	829.601	961.926	700.18	1126.1
				ROI11	52099	223349	801.523	118.257	14.7541	771.224	708.947	865.568	591.884	1058.6
PC(34:1)	C42H82NO8P	[M+H]+	m/z 760.56	ROI 4	221958	1.50243e+06	5413.63	915.089	16.9034	5366.53	4687.32	6022.98	4097.4	8263.4
				ROI 2	743198	1.44424e+06	5385.49	992.316	18.4257	5342.91	4723.13	5940.3	2931.39	8913.15
				ROI 1	896302	1.2395e+06	4423.49	872.8	19.731	4282.22	3774.24	4918.53	2788.49	6583.38
				ROI 12	369149	1.30887e+06	4857.22	838.656	17.2662	4641.33	4211.26	5449.79	3625.33	7524.68
				ROI 3	669388	2.28742e+06	8353.89	1183.54	14.1676	8269.91	7479.87	9030.65	5700.29	12463.7
				ROI 8	414219	1.33182e+06	5113.81	897.475	17.55	5012.44	4443.95	5851.81	3294.76	7312.97
				ROI 9	789739	1.42689e+06	5161.69	1040.45	20.1572	4950.57	4495.53	5698.25	3510.48	8955.03
				ROI 5	408959	1.94801e+06	6884.84	1120.4	16.2734	6844.64	6163.02	7672.21	4756.32	9929.81
				ROI 6	386208	1.85841e+06	6954.54	798.209	11.4775	6924.49	6469	7405.22	5341.21	8737.46
				ROI 7	596768	1.41891e+06	5226	799.722	15.3028	5142.2	4779.02	5680.51	3502.43	8153.91
				ROI10	163514	1.28514e+06	4685.5	864.788	18.4567	4612.08	4012.15	5262.2	3206.15	6645.53
				ROI11	380435	1.63093e+06	5852.85	984.414	16.8194	5839.93	5095.27	6434.79	3850.99	8840.21
		[M+Na]+	m/z 782.56	ROI 4	604839	4.09414e+06	14752.2	1487.11	10.0806	14642.3	13812.4	15601.7	10919.4	17578.3
				ROI 2	2.17999e+06	4.23633e+06	15797	1776.84	11.248	15755.9	14624.6	17044.9	12005.9	20428.7
				ROI 1	2.85144e+06	3.94326e+06	14072.6	1724.02	12.2509	13949.8	12948.5	15144.4	10576.1	21114.9
				ROI 12	1.15618e+06	4.0994e+06	15212.9	1473.28	9.6844	15166.5	14350.7	16005.5	11125.7	18370.1
				ROI 3	1.44884e+06	4.95095e+06	18081.4	2151.34	11.8981	17609.5	16576.8	19275.7	13803.7	25695.4
				ROI 8	1.25282e+06	4.02814e+06	15466.9	1734.39	11.2136	15411.4	14316.9	16626.2	11803.2	19595.2
				ROI 9	2.49253e+06	4.50346e+06	16291	1940.75	11.913	15974.7	14926	17367.5	12183.7	23259.9
				ROI 5	891416	4.24611e+06	15638.9	2093.84	13.3887	15139.8	14112.5	16901.8	12018.2	20959.3
				ROI 6	937595	4.51166e+06	15945.5	1986.78	12.4598	15718.2	14624	16675.6	13017.9	24133.3
				ROI 7	1.55221e+06	3.69064e+06	13455.7	1258.59	9.3536	13197.6	12667.2	14176.1	11031	16274.9
				ROI10	510709	4.01393e+06	15020.9	1214.87	8.08788	15177.2	14273.2	15917.5	12501	17919
				ROI11	1.0757e+06	4.61152e+06	16549.2	1566.63	9.46649	16708	15407.9	17674.3	13192.1	19584.4
		[M+K]+	m/z 798.545170	ROI 4	99682.3	674746	2431.28	412.464	16.9649	2397.73	2106	2681.21	1718.48	3652.01
				ROI 2	355436	690714	2575.63	483.44	18.7698	2523.47	2228.13	2886.92	1633.58	3965.86
				ROI 1	557075	770381	2813.51	587.602	20.885	2904.48	2504.62	3164.31	1286.66	4158.97
				ROI 12	190155	674220	2502.04	507.47	20.2823	2439.36	2187.64	2758.08	1634.84	4426.96
				ROI 3	243068	830605	2964.24	364.339	12.2912	2966.89	2746.45	3152.83	2100.69	4233.96
				ROI 8	184064	591812	2272.39	553.631	24.3634	2186.02	1958.78	2539.88	1375.16	4296.92
				ROI 9	611258	1.10441e+06	3903.31	434.187	11.1236	3861.87	3636.62	4156.95	2715.17	5686.24
				ROI 5	208953	995313	3724.65	406.436	10.9121	3726.23	3411.56	4031.69	2815.1	4504.8
				ROI 6	146534	705115	2570.78	574.729	22.3562	2411.68	2198.26	2835	1774.56	4107.11
				ROI 7	249896	594168	2149.37	437.584	20.3587	2110.64	1828.47	2355.61	1323.52	3680.32
				ROI10	91906.2	722340	2660.45	809.551	30.4291	2246.47	1994.16	3452.64	1496.73	4343.76
				ROI11	167995	720197	2584.54	524.347	20.2878	2520.61	2257.32	2810.87	1767.01	4093.68
PC(34:2)	C42H80NO8P	[M+Na]+	m/z 780.55	ROI 4	437437	2.96099e+06	10669.2	1288.46	12.0764	10886	9763.76	11343.2	8202.75	13868.8
				ROI 2	1.4271e+06	2.77326e+06	10341.3	1352.78	13.0814	10394.1	9457.95	11289.3	6262.91	13638.4
				ROI 1	2.25618e+06	3.12008e+06	11394.8	1099.51	9.64922	11394.1	10788.3	12053.8	7712.83	14591.7
				ROI 12	722999	2.56349e+06	9513.14	1672.3	17.5789	9825.74	8602.78	10574.4	5148.22	13114
				ROI 3	830975	2.83959e+06	10133.9	1092.7	10.7826	9971.7	9410.85	10952.5	7259.06	12879.5
				ROI 8	610812	1.96391e+06	7540.88	2298.18	30.4763	7695.83	5784.37	8929.43	2807.52	12732.3
				ROI 9	1.41659e+06	2.55946e+06	9258.73	1311.09	14.1606	9190.65	8504.7	9997.38	6184.92	12947.7
				ROI 5	530991	2.52929e+06	9315.62	1066.74	11.4511	9341.35	8681.82	9926.95	7123.14	12645.3
				ROI 6	526127	2.53169e+06	9230.3	1106.42	11.9868	9178.41	8485.83	9933.06	6979.37	11695.2
				ROI 7	1.23422e+06	2.93455e+06	10371.6	1098.61	10.5925	10287.5	9638.93	10937.4	8028.61	13646.3
				ROI10	335609	2.63773e+06	9870.9	1035.99	10.4954	9800.83	9385.52	10530.3	7370.96	12447.2
				ROI11	726326	3.11376e+06	11174.2	1018.43	9.11407	11057.7	10522	11952.2	9019.6	13241.9
		[M+K]+	m/z 796.54	ROI 4	115344	780757	2813.27	398.324	14.1588	2797.27	2593.41	3050.92	1860.72	3686.26
				ROI 2	383327	744912	2777.73	421.043	15.1578	2823.76	2500.02	3058.21	1805.98	3813.21
				ROI 1	509466	704542	2573.06	487.599	18.9502	2603.17	2276.93	2871.96	1317.92	3752.88
				ROI 12	206624	732614	2718.74	517.794	19.0454	2747.44	2371.22	3150.69	1462.35	4103.22
				ROI 3	274476	937934	3347.27	398.824	11.9149	3380.8	3082.89	3651.83	2212.48	4276.49
				ROI 8	187729	603594	2317.63	788.242	34.0106	2272.85	1744.77	2802.31	927.483	4620.01
				ROI 9	360113	650646	2353.68	409.585	17.4019	2409.56	2108.48	2621.45	1333.1	3286.98
				ROI 5	167454	797641	2937.79	759.337	25.8472	2716.36	2325.95	3562.02	1729.61	4753.08
				ROI 6	157721	758943	2767.03	465.453	16.8214	2736.29	2524.32	3005.99	1587.36	3976.66
				ROI 7	416503	990303	3500.02	354.698	10.1342	3479.37	3285.17	3733.19	2623.99	4387.07
				ROI10	109074	857271	3208.07	342.115	10.6642	3165.55	3017.86	3376.65	2565.54	3963.3
				ROI11	188169	806680	2894.9	390.062	13.4741	2783.85	2617.21	3190.26	2014.4	3737.88
PC(34:3)	C42H78NO8P	[M+Na]+	m/z 778.53	ROI 4	39200.6	265348	956.115	152.713	15.9723	929.858	856.337	1023.88	615.958	1313.24
				ROI 2	149762	291030	1085.23	160.618	14.8004	1081.99	977.855	1184.71	691.646	1734.5
				ROI 1	258511	357496	1305.61	183.302	14.0396	1299.45	1175.5	1442.52	874.758	1806.89
				ROI 12	78933.6	279870	1038.6	163.853	15.7763	1042.98	924.093	1128.3	722.416	1553.95
				ROI 3	78688.3	268892	959.614	146.151	15.2302	952.764	866.182	1024.67	674.049	1447.97
				ROI 8	75862.9	243918	936.577	166.39	17.7657	947.356	824.219	1057.59	595.35	1537.82
				ROI 9	156931	283540	1025.69	154.393	15.0525	1026.59	916.329	1121.81	706.273	1525.8
				ROI 5	57215.7	272537	1003.78	153.217	15.2639	1011.84	897.898	1089.34	657.728	1430.84
				ROI 6	62079.1	298721	1089.11	175.676	16.1302	1064.18	958.965	1197.14	730.603	1566.92
				ROI 7	143977	342328	1209.89	186.716	15.4325	1211.8	1058.56	1362.11	776.203	1667.12
				ROI10	36259.7	284984	1066.47	149.031	13.9743	1067.55	988.686	1122.86	790.263	1377.18
				ROI11	70196.6	300933	1079.95	154.139	14.2729	1070.89	974.008	1177.5	805.493	1488.34
		[M+K]+	m/z 794.51	ROI 4	22098.5	149584	538.99	82.8795	15.3768	530.96	485.509	574.681	391.217	767.35
				ROI 2	78863.1	153253	571.472	90.0371	15.7553	558.303	507.869	627.347	382.05	800.861
				ROI 1	114019	157678	575.856	112.835	19.5943	568.926	498.925	647.059	221.967	920.409
				ROI 12	43357.7	153730	570.495	95.7525	16.7841	557.792	510.607	612.83	343.158	877.265
				ROI 3	49320	168535	601.464	94.9752	15.7907	605.632	516.276	674.837	393.839	775.042
				ROI 8	39109	125745	482.826	101.028	20.9243	482.944	409.776	549.313	269.911	788.111
				ROI 9	78419.3	141687	512.544	85.2663	16.6359	500.181	447.363	574.645	351.595	759.424
				ROI 5	33309.8	158666	584.382	116.966	20.0153	562.951	499.937	682.707	377.555	877.792
				ROI 6	33324.9	160358	584.648	92.1092	15.7547	569.08	515.403	642.211	427.028	785.506
				ROI 7	79348	188663	666.79	102.246	15.334	658.758	602.263	718.865	378.443	924.352
				ROI10	20460.3	160809	601.777	85.7303	14.2462	613.989	551.125	662.112	437.78	772.433
				ROI11	36843.6	157949	566.825	97.483	17.1981	557.096	489.326	637.235	349.744	822.782
PC(34:4)	C42H76NO8P	[M+K]+	m/z 792.49	ROI 4	14626	99002.7	356.732	82.5443	23.139	356.542	304.164	391.573	185.408	546.847
				ROI 2	63691.3	123770	461.531	79.4764	17.2202	445.601	403.263	504.052	315.041	736.346
				ROI 1	87890.4	121544	443.891	87.9938	19.8233	434.289	384.335	497.575	254.249	706.787
				ROI 12	34910.3	123779	459.345	79.4135	17.2884	462.429	411.074	510.719	263.644	685.321
				ROI 3	37020.7	126506	451.472	82.5913	18.2938	449.428	391.208	508.282	303.359	697.645
				ROI 8	35076.7	112780	433.045	99.8084	23.048	409.156	366.098	487.948	282.455	787.128
				ROI 9	67683	122288	442.372	100.371	22.6893	426.658	374.606	500.288	270.854	859.785
				ROI 5	24042.7	114524	421.802	92.4004	21.9061	422.268	350.809	471.901	240.695	664.938
				ROI 6	25108	120818	440.492	82.9725	18.8363	434.815	394.57	484.084	288.642	631.771
				ROI 7	57551.6	136838	483.627	89.2224	18.4486	483.913	423.581	539.672	285.55	743.956
				ROI10	17422.8	136935	512.438	85.6723	16.7186	505.761	459.904	554.961	338.319	690.258
				ROI11	28390.9	121712	436.783	78.7138	18.0213	446.243	370.789	496.158	281.45	655.467
PC(36:2)	C44H84NO8P	[M+H]+	m/z 786.61	ROI 4	43684.5	295699	1065.48	253.528	23.7948	1031.45	896.649	1198.42	671.431	1620.35
				ROI 2	158855	308701	1151.13	351.82	30.5632	1064.13	899.976	1328.35	604.492	2174.81
				ROI 1	478909	662285	2418.73	418.095	17.2857	2393.29	2158.16	2666.4	1178.24	4211.78
				ROI 12	78955.3	279947	1038.88	266.708	25.6725	990.324	848.357	1173.31	658.363	1916.65
				ROI 3	62174.5	212461	758.227	259.033	34.1631	718.08	601.811	845.029	388.162	2045.16
				ROI 8	74440.2	239344	919.013	185.029	20.1335	890.836	777.394	1030.12	440.693	1330.46
				ROI 9	190848	344820	1247.37	302.857	24.2797	1171.1	1050.88	1347.07	779.782	2838.24
				ROI 5	68971.7	328535	1210.03	229.838	18.9944	1223.94	1071.9	1378.37	760.39	1750.1
				ROI 6	59994.2	288689	1052.53	289.061	27.4634	976.078	858.917	1109.77	600.293	1916.57
				ROI 7	233783	555858	1964.57	426.581	21.7138	1915.03	1656.6	2231.88	1151.53	3336.63
				ROI10	75721.3	595134	2227.1	325.128	14.5987	2217.61	1991.14	2470.74	1473.49	2946.28
				ROI11	72976.9	312852	1122.72	321.826	28.6648	1015.53	950.313	1271.1	658.642	2334.08
		[M+K]+	m/z 824.56	ROI 4	21396.8	144834	521.874	168.337	32.2563	476.919	405.593	578.667	296.801	997.717
				ROI 2	74611.9	144992	540.666	189.387	35.0284	488.589	409.815	587.988	272.179	1122.74
				ROI 1	166633	230438	841.583	223.495	26.5565	839.671	704.884	976.447	318.61	1524.68
				ROI 12	42759.4	151609	562.622	145.573	25.874	548.647	463.941	620.082	303.409	1047.4
				ROI 3	40507	138420	493.988	158.879	32.1624	460.256	403.608	557.788	273.003	1413.29
				ROI 8	36271.1	116621	447.791	107.205	23.941	438.778	378.33	520.106	244.213	660.615
				ROI 9	79347.4	143364	518.61	138.01	26.6115	486.754	427.329	579.059	311.802	934.255
				ROI 5	37052.2	176492	650.038	250.714	38.569	547.317	441.873	869.003	304.044	1219.64
				ROI 6	32953.1	158569	578.126	202.404	35.0103	497.056	428.166	697.443	297.425	1160.31
				ROI 7	128150	304698	1076.89	212.718	19.753	1049.77	918.08	1223.34	644.364	1821.78
				ROI10	40299.3	316734	1185.28	183.259	15.4613	1135.01	1054.02	1360.06	842.507	1527.98
				ROI11	33479.2	143526	515.065	174.394	33.8587	459.537	407.885	557.599	272.857	1055.32
PC(36:3)	C44H82NO8P	[M+K]+	m/z 822.540825	ROI 4	30195.8	204394	736.484	130.424	17.709	744.418	657.891	823.375	442.554	997.759
				ROI 2	109406	212607	792.797	135.783	17.1271	782.306	685.984	893.352	499.832	1146.73
				ROI 1	125028	172902	631.456	123.067	19.4894	630.131	538.705	705.624	307.808	1011.98
				ROI 12	65917.1	233718	867.329	153.824	17.7354	851.799	752.503	970.978	592.17	1238.8
				ROI 3	72932.5	249224	889.422	140.629	15.8112	895.547	779.042	974.124	602.218	1334.55
				ROI 8	69527	223547	858.357	172.964	20.1506	867.007	732.774	978.172	508.083	1240.01
				ROI 9	129477	233936	846.253	167.607	19.8057	832.703	730.443	970.358	459.104	1390.58
				ROI 5	51385.4	244766	901.497	177.429	19.6816	874.637	763.29	1033.07	591.242	1267.9
				ROI 6	46766.8	225039	820.471	138.946	16.9349	815.463	707.489	930.385	570.943	1141.39
				ROI 7	97108.6	230892	816.039	183.37	22.4707	788.467	706.519	888.926	478.346	1595
				ROI10	26517.3	208413	779.923	130.622	16.7481	777.99	692.758	857.59	517.473	1101.38
				ROI11	51059.1	218891	785.525	123.954	15.7798	752.906	687.978	894.189	584.467	1110.98
PC(36:4)	C44H80NO8P	[M+H]+	m/z 804.532	ROI 4	352189	2.38395e+06	8589.99	1643.78	19.136	8632.92	7226.47	9755.66	5659.44	13021.8
				ROI 2	1.41287e+06	2.7456e+06	10238.2	2456.63	23.9948	10747.3	9068.12	11998.5	4129.08	16125.2
				ROI 1	2.14677e+06	2.96877e+06	11017.1	2592.57	23.5322	11428.5	9243.23	12394.6	5685	16611.6
				ROI 12	538023	1.90763e+06	6966.87	2473.79	35.508	6053.15	5557.02	6902.81	4466.61	16163.4
				ROI 3	832308	2.84415e+06	10150.1	1604.22	15.8049	10066.5	9160.03	11314	6139.34	14154.9
				ROI 8	817594	2.62877e+06	10093.7	1929.01	19.111	9795.48	8801.73	11512.4	6062.34	16987.4
				ROI 9	956266	1.72776e+06	6106.43	1441.08	23.5994	5775.12	5310.97	6339.06	4158.8	12205
				ROI 5	304316	1.44956e+06	5424.52	492.441	9.07806	5415.44	5039.22	5665.72	4496.71	6455.3
				ROI 6	488769	2.35193e+06	8574.91	1760.71	20.5332	8701.98	6962.82	9798.89	5059.09	12605.1
				ROI 7	1.37545e+06	3.27035e+06	11830.3	2001.18	16.9157	11721.8	10651.3	12978.2	6013.74	17762.1
				ROI10	353764	2.78042e+06	10240.6	2679.65	26.1669	10175	7941.94	12175.9	5714.32	15685.6
				ROI11	672349	2.88236e+06	10343.8	2212.1	21.3857	11029.6	9414.05	11891.9	4852.36	13863
		[M+K]+	m/z 820.53	ROI 4	96856.5	655618	2362.36	414.807	17.559	2306.34	1989.52	2578.75	1729.62	3387.46
				ROI 2	371613	722150	2692.85	583.734	21.6772	2727.63	2306.75	3073.49	1351.58	3872.85
				ROI 1	663609	917707	3275.09	551.891	16.8512	3271.93	2884.56	3532.09	2125.19	5917.35
				ROI 12	166867	591649	2091.06	422.605	20.2101	2025.52	1868.18	2178.96	1420.27	4469.64
				ROI 3	140681	480733	1799	233.053	12.9546	1837.47	1638.07	1929.7	1348.23	2325.18
				ROI 8	247190	794777	3051.72	519.09	17.0097	3055.59	2732.65	3320.43	1865.38	4333.45
				ROI 9	403212	728516	2614.4	473.563	18.1137	2602.1	2367.82	2922.94	1503.12	3636.55
				ROI 5	91126.5	434066	1585.25	316.002	19.9338	1543.12	1393.29	1796.2	676.413	2538.98
				ROI 6	146600	705432	2571.93	436.317	16.9645	2586.06	2240.16	2909.07	1638.25	3958.67
				ROI 7	344143	818257	2960	590.412	19.9463	2877	2523.67	3286.89	1799.6	5100.99
				ROI10	103436	812957	2994.2	443.424	14.8094	3005.6	2779.25	3276.03	1777.1	3898.16
				ROI11	186882	801165	2973.13	634.08	21.327	2945.69	2468.93	3420.07	1712.06	4361.86
PC(36:5)	C44H78NO8P	[M+H]+	m/z 802.55	ROI 4	29947.6	202715	730.432	93.7662	12.8371	722.965	675.527	810.958	531.811	911.902
				ROI 2	107756	209400	780.837	126.956	16.2589	779.062	690.293	862.04	478.938	1162.01
				ROI 1	168445	232943	842.659	143.509	17.0305	835.074	736.349	928.17	560.735	1354.8
				ROI 12	57289.1	203126	753.802	127.117	16.8634	750.391	644.84	842.46	493.457	1019.15
				ROI 3	63540.2	217128	774.882	124.686	16.0909	759.951	697.333	861.84	495.66	1119.04
				ROI 8	56481.3	181601	697.299	124.61	17.8704	686.082	615.704	781.515	421.188	1021.98
				ROI 9	113876	205749	751.417	122.272	16.2723	748.253	661.888	825.146	499.27	1102.96
				ROI 5	45862.3	218458	804.602	151.128	18.7829	764.42	693.58	881.39	573.591	1406.44
				ROI 6	42788.8	205897	750.681	143.032	19.0537	718.88	648.451	851.199	509.288	1123.54
				ROI 7	88913	211405	747.168	108.378	14.5052	754.992	668.998	812.364	450.497	1101.96
				ROI10	27975.7	219876	789.059	130.581	16.549	789.049	681.966	864.745	513.976	1058.06
				ROI11	43880	188114	703.957	84.7814	12.0435	681.492	650.928	758.909	533.115	896.273
		[M+K]+	m/z 818.50	ROI 4	14024.1	94928.9	342.053	64.0768	18.733	346.203	297.965	378.143	206.373	525.835
				ROI 2	51481.1	100042	373.052	73.9982	19.8359	367.604	320.98	431.723	199.275	598.317
				ROI 1	87726.7	121318	432.955	92.0425	21.2591	415.696	372.162	479.073	226.774	730.219
				ROI 12	28768.1	102001	378.527	67.5468	17.8446	376.369	333.289	422.589	260.606	532.982
				ROI 3	26384.4	90160.2	329.274	66.0321	20.0538	327.736	279.536	369.504	164.594	514.234
				ROI 8	28124.8	90428.2	347.219	79.555	22.912	345.101	287.525	396.782	152.447	550.887
				ROI 9	55009	99389.3	359.536	76.8087	21.3633	349.994	307.39	413.425	150.96	521.646
				ROI 5	21904.2	104337	384.284	88.491	23.0275	371.214	330.782	432.019	206.252	606.737
				ROI 6	21205.2	102038	372.021	67.5799	18.1656	372.383	323.26	424.22	185.187	510.241
				ROI 7	45094.9	107221	378.949	70.846	18.6954	368.815	328.092	431.813	239.696	562.219
				ROI10	12436.6	97746.1	365.784	88.1241	24.0918	348.544	299.91	397.445	270.802	675.151
				ROI11	24681.2	105808	379.71	87.8335	23.1317	364.341	327.182	422.715	201.016	646.664
PC(38:3)	C46H86NO8P	[M+K]+	m/z 850.48	ROI 4	9595.29	64950.2	234.032	52.9388	22.6203	226.077	189.59	263.264	143.782	355.648
				ROI 2	38532.8	74880.1	279.223	64.8129	23.2119	275.233	237.178	314.982	134.089	534.171
				ROI 1	62959.8	87067.3	317.979	75.7918	23.8355	313.588	260.056	371.956	167.566	538.295
				ROI 12	21431.4	75987.9	281.992	58.4255	20.7189	279.564	241.651	314.55	161.163	471.01
				ROI 3	22403.5	76556.7	273.214	56.3854	20.6378	266.537	226.185	308.538	187.922	460.471
				ROI 8	21979.9	70670.8	271.356	58.6055	21.5972	271.252	230.417	307.931	160.224	397.315
				ROI 9	40024.7	72315.9	261.599	55.5065	21.2182	261.392	218.926	295.356	148.712	423.622
				ROI 5	16902.7	80513.3	296.539	91.5489	30.8725	279.542	225.138	361.931	156.655	515.657
				ROI 6	15701.3	75553.8	275.462	76.8008	27.8808	267.359	215.415	320.352	147.972	508.437
				ROI 7	45499.5	108182	382.348	71.0014	18.5698	382.029	337.846	435.569	218.795	588.846
				ROI10	13312.8	104633	391.555	94.3466	24.0953	382.326	336.747	433.637	244.087	612.855
				ROI11	18240.8	78198.6	280.628	58.4434	20.8259	271.053	240.349	309.161	193.366	481.437
PC(38:4)	C46H84NO8P	[M+H]+	m/z 810.61	ROI 4	70679.3	478426	1723.89	344.206	19.9668	1656.89	1484.18	1910.43	1204.69	2669.11
				ROI 2	289464	562510	2097.56	602.862	28.7411	1964.17	1711.3	2245.5	1322.94	5353.38
				ROI 1	741023	1.02476e+06	3742.54	585.023	15.6317	3723.76	3337.01	4058.7	2379.01	6677.65
				ROI 12	149466	529953	1966.66	395.983	20.1348	1934.34	1664.08	2213.61	1185.44	3036.86
				ROI 3	110792	378598	1351.13	564.343	41.7682	1245.81	1034.47	1407.72	713.97	4674.67
				ROI 8	148166	476392	1829.21	362.289	19.8057	1798.95	1564.13	2026.26	1136.96	3101.82
				ROI 9	363513	656789	2375.9	441.918	18.6	2311.38	2070.45	2590.58	1628.78	4058.83
				ROI 5	126196	601112	2213.96	300.039	13.5521	2201.36	2005.46	2352.61	1526.28	3020.68
				ROI 6	104968	505102	1841.55	451.29	24.506	1713.3	1526.39	2127.07	1170.93	3103.94
				ROI 7	383511	911861	3222.78	734.235	22.7826	3128.25	2691.26	3537.33	1756.86	6014.31
				ROI10	118398	930553	3482.31	346.003	9.93603	3477.71	3262.93	3690.49	2735.16	4210.45
				ROI11	130472	559334	2007.26	444.807	22.1599	1895.56	1669.18	2206.18	1209.62	3306.2
		[M+Na]+	m/z 832.56	ROI 4	69635.3	471359	1698.43	309.483	18.2218	1683.24	1506.92	1864.45	1181.31	2431.07
				ROI 2	303721	590215	2200.87	477.385	21.6907	2155.96	1935.16	2380.63	1476.5	6071.4
				ROI 1	601098	831261	3035.85	451.981	14.8881	3025.29	2715.66	3265.94	1516.21	5461.02
				ROI 12	160898	570487	2117.08	320.231	15.1261	2059.65	1862.42	2323.43	1500.54	3130.12
				ROI 3	131207	448358	1600.09	455.265	28.4525	1523.05	1363.95	1713.51	864.257	4401.15
				ROI 8	143638	461832	1773.31	356.832	20.1224	1734.69	1522.48	1974.44	1142.67	3315.25
				ROI 9	372683	673357	2435.83	360.753	14.8102	2412.55	2198.94	2631.43	1597.74	3630.25
				ROI 5	125192	596330	2196.35	285.368	12.9928	2216.9	2006.41	2385.2	1480.47	2828.14
				ROI 6	105839	509293	1856.83	321.615	17.3206	1836.11	1626.89	2056.05	1314.4	2813.95
				ROI 7	323094	768209	2715.07	502.254	18.4987	2649.54	2379.17	2908.76	1536.19	4863.83
				ROI10	93798.4	737211	2758.79	276.818	10.034	2734.84	2637.54	2835.74	2072.85	3400.05
				ROI11	131832	565165	2028.19	291.236	14.3594	2049.44	1837.59	2278.39	1448.96	2659.75
		[M+K]+	m/z 848.55	ROI 4	24065.5	162899	586.965	153.92	26.2231	568.206	477.45	718.504	318.724	891.063
				ROI 2	102822	199812	745.087	172.501	23.1518	726.965	634.563	819.161	433.849	1517.95
				ROI 1	161488	223322	815.596	187.169	22.9487	813.055	694.618	931.819	300.703	1334.49
				ROI 12	56161.3	199127	738.963	156.541	21.1839	730.253	618.36	839.613	476.25	1379.6
				ROI 3	53776.7	183765	655.814	218.104	33.2569	622.926	528.948	699.943	357.264	1974.98
				ROI 8	54293.9	174568	670.294	152.287	22.7195	641.769	581.745	752.432	302.993	1185.47
				ROI 9	115873	209358	757.342	174.761	23.0755	748.107	644.103	839.674	399.798	1425.11
				ROI 5	48472.8	230892	850.399	245.272	28.842	859.454	679.433	975.899	422.383	1603.03
				ROI 6	39352.9	189364	690.402	184.938	26.787	641.135	566.506	791.756	396.242	1254.62
				ROI 7	127699	303624	1073.1	210.761	19.6405	1062.4	939.93	1195.91	573.807	1880.72
				ROI10	35223.7	276842	1035.99	180.192	17.3932	998.872	919.749	1095.57	813.979	1688.9
				ROI11	42379.7	181682	651.996	133.943	20.5435	631.345	558.037	738.059	437.746	986.125
PC(38:5)	C46H82NO8P	[M+Na]+	m/z 830.55	ROI 4	38031.3	257433	927.594	152.668	16.4585	945.358	787.705	1044.49	664.164	1268.52
				ROI 2	144816	281419	1027.77	183.111	17.8163	992.266	918.779	1116.53	554.282	1858.84
				ROI 1	248593	343781	1281.94	249.14	19.4347	1281.34	1119.21	1447.71	728.586	1971.54
				ROI 12	84143.8	298343	1107.15	174.026	15.7183	1121.95	995.57	1223.49	688.786	1468.24
				ROI 3	101483	346785	1237.6	172.858	13.9672	1220.42	1141.31	1351.52	869.283	1719.52
				ROI 8	80076.6	257466	988.598	206.247	20.8626	980.191	850.365	1104.59	541.614	1626.65
				ROI 9	134332	242709	908.261	130.959	14.4186	897.563	835.318	998.666	659.003	1298.09
				ROI 5	67574.4	321879	1185.52	215.095	18.1436	1188.06	1052.95	1374.71	677.833	1595.75
				ROI 6	61814.3	297447	1084.46	163.387	15.0662	1083.32	996.82	1217.82	720.871	1393.57
				ROI 7	152894	363531	1315.05	195.24	14.8465	1323.41	1210.05	1450.72	875.285	1936.08
				ROI10	44479.5	349588	1254.55	240.686	19.185	1268.5	1168.09	1435.44	683.12	1793.58
				ROI11	63587.1	272598	963.443	178.779	18.5562	949.523	844.383	1069.31	609.727	1663.8
		[M+H]+	m/z 808.58	ROI 4	80170.5	542672	1955.38	314.192	16.068	1935.18	1720.68	2081.65	1416.73	2955.87
				ROI 2	312958	608167	2267.81	534.901	23.5866	2152.94	1907.22	2490.19	1442.66	4920.8
				ROI 1	741628	1.0256e+06	3745.6	557.205	14.8763	3728.51	3336.9	4077.92	2404.45	5416.73
				ROI 12	158920	563473	2091.05	338.569	16.1913	2032.5	1857.07	2317.69	1499.4	3020.94
				ROI 3	137399	469516	1675.6	408.215	24.3624	1620.82	1395.2	1828.21	1091.84	3684.01
				ROI 8	140275	451018	1731.78	223.544	12.9083	1682.77	1589.74	1883.83	1246.45	2232.46
				ROI 9	356655	644398	2331.08	377.317	16.1864	2279.56	2089.57	2501	1644.4	3515.7
				ROI 5	132717	632174	2328.36	334.967	14.3864	2302.71	2075.47	2596.5	1496.2	3088.14
				ROI 6	121260	583495	2127.36	444.693	20.9035	2019.91	1833.54	2423.65	1497.85	3406.13
				ROI 7	395244	939757	3321.38	556.359	16.7508	3222.12	2935	3571.04	2192.28	5368.3
				ROI10	127086	998841	3737.85	489.823	13.1044	3782.51	3342.46	3958.45	2881.69	4957.22
				ROI11	143783	616398	2212.04	447.581	20.2338	2134	1975.59	2402.74	1276.13	3874.93
PC(38:6)	C46H80NO8P	[M+H]+	m/z 806.55	ROI 4	148003	1.00183e+06	3609.84	569.055	15.764	3571	3187.66	4013.34	2620.35	4894.54
				ROI 2	626853	1.21815e+06	4542.42	950.817	20.932	4733.2	3996.88	5219.01	2024.8	6549.12
				ROI 1	929600	1.28555e+06	4587.83	689.375	15.0262	4584.09	4119.66	4933.69	2687	6323.38
				ROI 12	320077	1.13488e+06	4211.54	747.646	17.7523	4202.99	3832.33	4701.84	2607.09	5696.16
				ROI 3	263460	900290	3287.95	702.641	21.3702	3085.8	2832	3549.12	2188.98	5938.23
				ROI 8	348352	1.12004e+06	4300.63	586.721	13.6427	4331.42	3930.01	4655.23	2866.96	5634.74
				ROI 9	455626	823218	2909.49	628.515	21.6022	2754.59	2565.86	3055.97	1937.3	5657.94
				ROI 5	260091	1.2389e+06	4563	1075.85	23.5778	4861.49	3735.38	5519.94	2565.31	6571.51
				ROI 6	239954	1.15465e+06	4209.72	934.185	22.1911	4207.01	3427.42	4890.54	2680.69	6183.49
				ROI 7	565530	1.34464e+06	4825.46	998.348	20.6892	5021.05	4254.92	5514.35	2507.88	6800.97
				ROI10	181328	1.42515e+06	5155.42	808.308	15.6788	5086.74	4630.24	5627.55	3028.69	7628.77
				ROI11	167624	718604	2689.15	270.839	10.0715	2619.36	2511.36	2847.02	2219.15	3446.32
		[M+Na]+	m/z 828.54	ROI 4	100978	683519	2462.89	492.427	19.9939	2473.36	2149.58	2679.33	1419.57	3530.25
				ROI 2	481755	936187	3490.98	1062.33	30.4306	3617.69	2810.05	4363.67	1117.96	5682.93
				ROI 1	871736	1.20553e+06	4302.25	924.094	21.4793	4497.3	3749.44	4954.21	1690.44	5840.57
				ROI 12	215401	763733	2834.22	670.558	23.6593	2845.94	2363.75	3279.31	1291.57	4300.77
				ROI 3	132146	451567	1649.17	350.164	21.2327	1553.8	1457.57	1735.92	1025.14	3298.98
				ROI 8	210940	678225	2604.19	651.084	25.0014	2532.34	2142.42	2922.73	1342.87	4327.06
				ROI 9	246502	445375	1574.09	265.195	16.8475	1531.79	1405.75	1659.84	1003.32	2826.97
				ROI 5	180188	858296	3161.19	976.313	30.8844	3334.4	2124.79	4094.71	1755.16	4919.2
				ROI 6	156566	753387	2746.77	747.691	27.2207	2827.86	2102.98	3276.93	1173.23	4383.93
				ROI 7	421048	1.00111e+06	3621.47	694.376	19.1739	3705.93	3242.32	4008.89	1643.03	5549.92
				ROI10	139150	1.09365e+06	3924.75	1097.62	27.9665	4165.07	3538.98	4656.3	1628.45	5989.07
				ROI11	88078.7	377594	1413.03	185.091	13.0989	1418.12	1283.04	1537.71	1007.21	1794.23
		[M+K]+	m/z 844.51	ROI 4	35595.1	240942	868.176	196.341	22.6153	843.233	719.098	973.073	558.323	1317.42
				ROI 2	157896	306836	1144.17	342.449	29.9299	1160.32	921.189	1419.19	359.548	1879.94
				ROI 1	135865	187888	664.052	117.695	17.7238	648.056	589.284	749.004	441.305	1002.28
				ROI 12	77860.7	276065	1024.48	250.202	24.4223	1005.29	832.141	1216.08	532.9	1671.85
				ROI 3	40355	137900	503.625	115.753	22.984	496.383	419.314	566.458	232.528	885.689
				ROI 8	83542.1	268609	1031.38	259.95	25.204	1013.78	852.983	1190.53	477.367	1782.71
				ROI 9	172558	311775	1127.83	211.533	18.7557	1124.65	1005.6	1283.2	559.843	1732.94
				ROI 5	65604.7	312497	1150.96	228.906	19.8883	1112.21	1045.77	1292.01	648.174	1702.55
				ROI 6	56889.7	273750	998.066	237.184	23.7643	989.21	793.191	1165.02	573.429	1541.2
				ROI 7	198303	471498	1682.67	350.739	20.8442	1686.62	1467.87	1916.07	743.712	2464.22
				ROI10	42834.1	336656	1208.14	320.417	26.5214	1235.35	955.235	1394.43	590.016	2033.77
				ROI11	37592	161157	603.081	128.575	21.3198	575.049	521.28	648.204	419.488	1116.17
PC(38:7)	C46H78NO8P	[M+K]+	m/z 842.53	ROI 4	11527.7	78030.9	284.977	64.6579	22.6888	273.817	239.663	320.247	149.833	498.785
				ROI 2	41111.9	79892.1	297.912	67.4011	22.6245	291.721	242.472	347.754	151.061	487.782
				ROI 1	63810.4	88243.6	317.964	77.2848	24.3061	300.621	277.579	345.234	150.811	569.321
				ROI 12	22949.8	81371.6	301.971	64.546	21.3749	298.167	262.009	343.931	165.093	434.828
				ROI 3	24212.2	82737.4	295.271	70.6043	23.9117	279.243	247.046	339.968	166.729	489.655
				ROI 8	25117.7	80759.6	310.094	71.4479	23.0407	316.333	258.182	349.8	180.313	524.656
				ROI 9	45027.3	81354.6	294.296	64.4049	21.8844	284.369	242.065	337.479	159.68	492.1
				ROI 5	15358.7	73158.7	258.564	63.476	24.5494	244.814	210.067	300.918	129.819	475.872
				ROI 6	13678.8	65821.5	246.317	49.0988	19.9332	240.956	215.905	279.148	165.894	358.299
				ROI 7	35090.3	83432.9	307.292	69.1497	22.5029	311.443	255.95	356.633	164.564	475.195
				ROI10	10751.1	84498.7	308.074	69.6591	22.6112	304.738	248.738	357.905	201.324	495.149
				ROI11	19979.1	85650.4	307.37	81.0318	26.3629	294.153	248.837	353.922	135.575	499.335
PC(40:4)	C48H88NO8P	[M+Na]+	m/z 860.60	ROI 4	5236.95	35448.8	127.731	38.6578	30.2651	122.798	99.3622	142.363	62.3745	223.853
				ROI 2	21173.6	41146.2	153.432	42.0745	27.4223	151.876	121.628	177.651	53.047	294.178
				ROI 1	47282.4	65387.1	238.8	65.3034	27.3465	230.424	196.641	265.196	119.821	494.86
				ROI 12	11324	40150.9	149	33.5369	22.5079	148.282	124.099	172.592	83.9809	236.661
				ROI 3	11051.5	37764.9	134.774	65.2124	48.3864	119.386	95.6197	149.245	62.8636	497.281
				ROI 8	11999.9	38582.8	148.147	37.8082	25.5207	142.347	120.02	171.993	79.7833	249.331
				ROI 9	24760.7	44737.3	161.835	45.0545	27.8398	152.897	132.355	182.141	59.9935	330.271
				ROI 5	9063.91	43174.4	159.016	42.5049	26.73	156.515	126.316	187.996	67.0657	273.008
				ROI 6	8555.3	41167.7	150.093	50.7596	33.8187	140.457	118.959	166.968	77.9199	371.181
				ROI 7	28502.5	67769.3	239.517	74.5284	31.1162	219.786	188.085	271.148	106.699	487.283
				ROI10	7989.03	62790	234.972	47.7328	20.3142	223.313	205.017	269.12	155.583	347.612
				ROI11	9917.15	42514.9	152.572	38.7215	25.3792	155.809	123.186	171.242	74.5897	267.456
		[M+K]+	m/z 876.48	ROI 4	10340	69991.4	252.197	64.1105	25.4208	249.518	195.166	292.069	140.372	397.927
				ROI 2	36021.2	69999.3	261.023	58.738	22.503	252.72	214.791	299.645	128.441	473.286
				ROI 1	51263.5	70892.5	258.907	58.0602	22.4251	253.881	220.303	293.86	126.342	429.55
				ROI 12	19454.6	68979.1	255.982	46.6678	18.2309	253.02	218.5	279.96	173.213	396.747
				ROI 3	20687.5	70692.8	252.287	61.7968	24.4947	241.012	207.789	286.904	146.778	482.221
				ROI 8	19707.5	63364.3	243.302	57.4787	23.6245	234.195	199.969	272.276	134.417	401.148
				ROI 9	37935.5	68541.1	247.944	55.8362	22.5196	238.502	213.455	282.119	127.432	458.394
				ROI 5	14552.2	69317.1	255.302	52.7866	20.6761	246.164	224.649	287.202	141.465	390.182
				ROI 6	13874.6	66763.9	243.415	57.3128	23.5453	243.152	199.378	267.17	154.369	411.244
				ROI 7	30716.9	73034.6	258.126	54.779	21.2219	245.915	218.515	286.431	160.216	419.578
				ROI10	9932.4	78064	292.13	59.2107	20.2686	274.651	247.267	327.055	191.143	456.267
				ROI11	17389.3	74547.9	267.527	55.2582	20.6552	275.862	220.374	304.488	156.074	386.692
PC(40:5)	C48H86NO8P	[M+K]+	m/z 874.55	ROI 4	6342.08	42929.3	154.685	48.2036	31.1624	153.145	120.383	181.299	86.683	319.82
				ROI 2	23740.8	46135	172.035	44.9613	26.1351	168.028	142.109	199.236	86.0515	377.49
				ROI 1	36569.7	50572.4	184.695	53.3451	28.8827	175.961	149.331	214.94	75.442	400.613
				ROI 12	13090.6	46414.6	172.245	45.7736	26.5747	163.627	137.234	205.187	86.7627	275.706
				ROI 3	14478.8	49476.6	176.571	43.0524	24.3825	174.332	147.777	203.911	91.4592	285.261
				ROI 8	13673.1	43962.3	168.803	40.4344	23.9536	166.821	142.219	194.844	80.4542	290.982
				ROI 9	27544	49766.1	180.026	46.0065	25.5554	175.876	147.615	207.437	79.7395	344.612
				ROI 5	10197.6	48574.5	178.905	48.9981	27.3878	166.316	144.631	198.93	111.237	333.588
				ROI 6	9582.96	46112.7	168.122	52.269	31.0898	158.959	129.236	205.208	75.8291	313.133
				ROI 7	24783.6	58927.2	208.266	52.5708	25.2422	203.128	179.951	227.535	62.5515	403
				ROI10	7184.34	56465.6	211.305	42.1968	19.9696	213.592	181.674	240.423	132.549	299.461
				ROI11	11355.4	48680.5	174.698	57.4333	32.8758	157.31	137.236	194.478	92.8288	409.326
		[M+Na]+	m/z 858.59	ROI 4	11084.9	75033.2	270.363	68.2131	25.2302	266.847	228.965	315.881	136.347	417.602
				ROI 2	38122.6	74082.9	276.251	58.7474	21.266	272.852	231.888	314.562	110.537	431.209
				ROI 1	64819.9	89639.7	327.373	64.9954	19.8536	322.574	283.858	368.766	154.318	538.487
				ROI 12	20961.1	74320.5	275.804	59.2506	21.4829	265.089	234.019	311.87	162.024	457.892
				ROI 3	21011.1	71798.6	256.233	64.3447	25.1118	253.609	208.867	295.978	130.187	408.171
				ROI 8	21722.2	69842.3	268.175	60.6681	22.6226	260.853	226.994	298.4	164.832	444.013
				ROI 9	46686	84351.5	305.137	63.2525	20.7292	299.191	266.485	339.373	135.129	517.522
				ROI 5	16807.4	80059.2	294.866	72.9261	24.7319	277.345	243.671	341.862	174.24	520.229
				ROI 6	14807.3	71251.8	259.777	56.1726	21.6234	259.407	223.101	293.671	137.503	418.454
				ROI 7	35078.9	83405.8	294.781	70.0659	23.7688	288.889	244.96	341.135	149.171	530.795
				ROI10	9261.81	72793.5	272.407	47.3085	17.3668	286.144	240.478	299.998	145.759	372.47
				ROI11	18549.1	79520.2	285.371	53.5264	18.7568	289.066	236.335	327.737	138.458	389
		[M+H]+	m/z 836.67	ROI 4	43453.8	294137	1059.85	202.046	19.0636	980.822	938.236	1166.04	725.986	1591.52
				ROI 2	178881	347617	1296.24	246.994	19.0546	1262.39	1127.8	1482.4	782.456	2121.32
				ROI 1	287707	397871	1453.06	267.371	18.4005	1445.2	1281.17	1599.91	623.069	2185.08
				ROI 12	109032	386587	1434.63	349.473	24.3598	1378.74	1228.46	1582.97	871.634	2350.2
				ROI 3	90561.2	309464	1104.41	223.342	20.2228	1110.49	961.952	1216.29	595.786	1948.64
				ROI 8	120807	388424	1491.44	401.483	26.9191	1465.07	1177.89	1713	725.306	2696.66
				ROI 9	194305	351067	1269.97	254.782	20.0621	1238.97	1099.53	1383.69	652.938	2429.81
				ROI 5	63406.7	302027	1112.4	189.787	17.0611	1087.01	955.817	1245.53	791.864	1613.61
				ROI 6	74505.8	358518	1307.12	221.085	16.9139	1280.17	1134.44	1490.26	905.224	1771.92
				ROI 7	189319	450136	1590.91	316.448	19.891	1533.76	1355.33	1845.06	878.073	2347.31
				ROI10	57325.2	450549	1686.04	249.945	14.8244	1630.45	1473.88	1923.72	1325.26	2274.09
				ROI11	76420.4	327615	1175.7	227.242	19.3283	1147.28	1024.16	1324.65	731.84	1737.02
PC(40:6)	C48H82NO8P	[M+K]+	m/z 872.55	ROI 4	11826.7	80054.9	288.458	71.9906	24.9571	281.732	236.463	330.886	147.876	457.976
				ROI 2	43270.7	84087.3	313.556	62.653	19.9814	311.219	262.618	351.98	156.755	490.89
				ROI 1	58847.6	81380.5	297.21	61.595	20.7244	288.404	256.103	325.402	164.517	538.105
				ROI 12	22138.3	78494.2	291.292	61.2443	21.025	285.269	251.771	320.693	166.734	568.063
				ROI 3	25183.9	86058	307.121	67.9492	22.1246	299.05	265.037	340.241	168.496	630.35
				ROI 8	24151.5	77653.2	298.167	66.9154	22.4423	285.702	256.374	327.588	154.101	505.317
				ROI 9	50740.5	91677.1	331.637	72.4327	21.8409	323.822	280.057	381.334	192.88	531.666
				ROI 5	18338.1	87350.4	321.72	65.0841	20.23	314.485	274.567	379.161	183.495	458.983
				ROI 6	16621.6	79982.3	291.607	59.612	20.4425	288.871	245.206	335.294	164.14	457.975
				ROI 7	35144.3	83561.2	295.33	60.7563	20.5723	286.473	258.909	320.074	163.693	463.075
				ROI10	9811.13	77110.9	288.564	52.8437	18.3127	288.635	264.825	310.023	187.129	405.949
				ROI11	20097.2	86156.9	309.188	51.8367	16.7654	312.815	271.354	343.581	204.184	417.244
PC(40:7)	C48H82NO8P	[M+K]+	m/z 870.58	ROI 4	35075.3	237424	839.125	184.774	22.0198	806.545	711.754	957.151	440.207	1325.5
				ROI 2	122524	238098	887.852	199.748	22.4979	875.621	730.571	997.541	486.658	1617.66
				ROI 1	193282	267290	976.172	230.88	23.6516	949.594	823.703	1094.14	482.608	1987.54
				ROI 12	62672.6	222214	824.638	180.916	21.9388	806.9	696.909	955.353	527.138	1268.64
				ROI 3	66854.2	228453	815.296	188.643	23.138	794.386	661.748	959.284	503.953	1292.47
				ROI 8	67015.5	215472	827.351	224.207	27.0993	831.133	679.768	967.703	315.165	1535.4
				ROI 9	131092	236855	856.811	210.94	24.6192	832.968	717.852	978.593	467.483	1579.47
				ROI 5	54412.2	259184	954.6	223.483	23.4112	926.173	804.741	1045.68	590.761	1572.37
				ROI 6	48520	233476	851.229	182.631	21.455	809.851	743.069	918.943	400.808	1376.25
				ROI 7	114362	271915	975.81	167.579	17.1733	954.201	851.235	1125.59	666.962	1332.31
				ROI10	34547.7	271529	978.388	183.136	18.7181	965.412	883.603	1129.89	500.804	1377.95
				ROI11	47217.9	202423	757.507	178.751	23.5973	717.114	654.398	868.378	473.772	1340.79
PC(O-34:1)/PC(P-34:0)	C48H82NO7P	[M+H]+	m/z 746.56	ROI 4	52446.6	355010	1279.19	209.503	16.3778	1278.27	1117.6	1382.02	886.089	1934.36
				ROI 2	156540	304201	1134.35	212.192	18.7061	1121.96	995.722	1250.15	720.645	1876.48
				ROI 1	203975	282078	1038.92	209.031	20.12	1024.79	887.523	1121.73	671.586	1776.29
				ROI 12	89450.3	317158	1176.98	211.984	18.0109	1170.41	1024.23	1281.76	654.562	1770.52
				ROI 3	91018.1	311025	1109.98	173.53	15.6337	1107.72	1012.62	1211.08	670.924	1638.75
				ROI 8	99152.3	318799	1224.1	206.389	16.8605	1219.46	1064.71	1326.03	809.805	1869.62
				ROI 9	168424	304305	1100.81	184.546	16.7646	1082	972.529	1218.33	705.296	1718.21
				ROI 5	68131.6	324534	1185.23	264.325	22.3016	1176.82	996.454	1346.25	595.317	2290.9
				ROI 6	63785.8	306934	1119.05	205.815	18.3919	1089.42	995.906	1257.65	709.795	1648.1
				ROI 7	125484	298358	1054.48	178.035	16.8836	1049.29	945.986	1149.25	671.292	1734.59
				ROI10	32838.9	258099	965.854	133.525	13.8246	933.681	885.501	1054.71	712.095	1317.89
				ROI11	72566.8	311095	1116.41	152.818	13.6883	1120.05	1032.42	1214.19	737.902	1569.36
		[M+Na]+	m/z 768.57	ROI 4	55215.1	373749	1346.71	716.138	53.1767	1272.87	973.706	1547.34	630.481	5215.72
				ROI 2	247977	481890	1796.94	675.678	37.6016	1722.9	1263.97	2163.25	749.042	4229.98
				ROI 1	246351	340680	1244.2	295.637	23.7612	1189.16	1041.91	1396.66	754.729	2611.55
				ROI 12	161107	571227	2119.83	871.397	41.107	1901.56	1531.27	2554.99	1091.35	5981.77
				ROI 3	124593	425756	1519.43	575.833	37.898	1369.03	1090.51	1840	642.559	3591.6
				ROI 8	170162	547114	2100.77	927.827	44.1661	1918.24	1523.26	2412.26	953.212	6071.5
				ROI 9	316438	571736	2068.23	1019.39	49.2884	1813.95	1401.09	2337.9	818.977	7591.58
				ROI 5	99907.5	475893	1752.76	819.96	46.781	1414.55	1256.96	1954.54	760.638	4684.15
				ROI 6	143171	688931	2511.77	1381.58	55.0042	1924.41	1577.01	3364.77	887.906	7689.55
				ROI 7	137728	327472	1157.38	222.012	19.1822	1142.65	1006.32	1245.68	710.507	1988.39
				ROI10	38255.9	300673	1125.18	209.27	18.5989	1115.11	983.423	1210.88	729.471	1613.67
				ROI11	98344.4	421603	1512.99	517.461	34.2012	1403.18	1160.48	1799.57	760.333	3337.65
PC(P-32:0)/PC(O-32:1)	C40H80NO7P	[M+H]+	m/z 718.55	ROI 4	26769.2	181200	652.909	171.407	26.2527	632.775	552.464	751.239	329.996	1154.98
				ROI 2	105021	204085	761.021	203.629	26.7574	766.877	625.102	865.773	308.918	1312.54
				ROI 1	100709	139271	508.632	140.247	27.5734	490.685	412.36	572.287	226.937	1002.36
				ROI 12	61441.3	217848	808.437	226.92	28.069	771.757	650.618	947.498	391.373	1383.41
				ROI 3	56459.8	192933	688.535	163.61	23.762	669.249	573.744	820.127	308.753	1082.95
				ROI 8	86296.3	277464	1065.38	210.437	19.7522	1081.75	943.73	1195.79	573.887	1472.34
				ROI 9	127634	230606	834.207	269.07	32.2546	795.754	655.31	994.139	275.457	2025.69
				ROI 5	35357.1	168418	620.3	189.663	30.5761	622.639	456.124	753.999	288.239	1106.35
				ROI 6	51831.2	249409	909.32	298.502	32.8269	866.213	664.976	1159.09	437.514	1796.26
				ROI 7	61039.4	145131	512.936	132.953	25.9199	493.142	415.235	590.676	239.84	892.38
				ROI10	18049.8	141863	530.879	98.5054	18.5552	527.838	472.329	588.127	296.378	785.832
				ROI11	43341.2	185804	666.787	171.588	25.7335	629.625	545.514	829.298	343.607	1049.26
		[M+Na]+	m/z 740.54	ROI 4	34090.3	230756	831.474	148.319	17.8381	819.364	731.603	916.834	481.22	1169.81
				ROI 2	131500	255542	952.898	174.021	18.2623	942.881	838.803	1062.74	499.435	1477.54
				ROI 1	159397	220431	805.036	110.432	13.7177	800.171	722.58	870.717	522.731	1168.94
				ROI 12	81092.5	287524	1067.01	238.177	22.322	1058.09	881.003	1183.47	664.079	1974.5
				ROI 3	79375.8	271241	967.999	172.176	17.7868	958.666	838.794	1064.86	599.282	1527.59
				ROI 8	83355.4	268008	1029.08	178.056	17.3025	1015.98	901.162	1155.68	610.873	1429.03
				ROI 9	141659	255948	925.878	200.035	21.6049	896.842	784.511	1040.9	558.882	1763.26
				ROI 5	45192.5	215267	792.851	154.542	19.4919	786.311	714.661	850.65	539.498	1378.9
				ROI 6	67671.5	325632	1187.22	385.144	32.4408	1132.47	871.072	1477.21	632.851	2265.85
				ROI 7	97409.9	231608	818.571	116.042	14.1761	806.443	739.66	893.984	576.802	1226.19
				ROI10	26363.2	207202	775.39	112.82	14.5501	752.214	700.371	832.574	604.956	1166.49
				ROI11	56265.4	241210	865.621	146.903	16.9708	841.505	783.349	970.29	552.738	1202.69
PC(P-38:4)/PC(O-38:5)	C46H84NO7P	[M+H]+	m/z 794.59	ROI 4	17896.6	121142	436.504	81.5357	18.6792	439.09	386.309	487.542	245.269	629.674
				ROI 2	74933.3	145617	542.995	110.409	20.3333	541.61	476.165	613.557	270.347	824.434
				ROI 1	95068	131470	480.142	102.508	21.3494	475.144	408.083	540.043	219.677	823.853
				ROI 12	41459.1	146999	545.514	112.663	20.6527	534.968	474.314	591.472	318.777	982.908
				ROI 3	42267.6	144436	515.459	97.5245	18.9199	513.562	439.145	591.601	323.525	716.611
				ROI 8	44309.7	142467	547.032	117.109	21.408	547.892	459.756	607.677	349.014	900.786
				ROI 9	81495.2	147244	520.404	105.987	20.3663	521.95	452.179	601.675	291.425	813.214
				ROI 5	28387.1	135217	498.02	98.9967	19.8781	476.905	430.365	555.114	292.943	713.814
				ROI 6	29011.4	139601	522.415	90.1597	17.2583	514.465	457.675	566.701	404.455	782.718
				ROI 7	64384.9	153086	553.779	104.799	18.9244	546.693	471.887	625.135	364.649	829.566
				ROI10	19826.2	155825	568.121	134.001	23.5867	551.418	474.307	644.552	337.713	1046.36
				ROI11	32271	138346	496.477	115.559	23.2758	488.313	415.305	552.067	282.08	826.444
		[M+Na]+	m/z 816.59	ROI 4	7145.23	48365.8	174.274	62.7942	36.0318	164.918	138.108	188.109	84.3709	453.607
				ROI 2	36282.5	70507.2	262.917	70.621	26.8606	252.394	220.331	304.456	136.262	595.205
				ROI 1	51599.6	71357.3	252.198	61.3592	24.3298	240.193	211.893	283.081	141.55	442.738
				ROI 12	20593.2	73015.9	270.963	72.6696	26.819	257.429	230.138	296.284	141.377	575.393
				ROI 3	19871.7	67905.1	242.338	63.979	26.4007	236.495	204.704	276.866	99.4085	418.747
				ROI 8	21341.7	68618.7	263.477	91.9226	34.8883	246.072	210.761	286.965	113.46	708.384
				ROI 9	38178.1	68979.5	251.92	62.1408	24.6669	249.105	209.16	283.703	108.525	460.776
				ROI 5	14082.1	67078	247.055	67.7499	27.423	229.411	202.195	287.046	112.215	419.18
				ROI 6	13891.4	66844.5	250.145	51.8597	20.7319	252.622	217.284	269.416	126.395	370.144
				ROI 7	31911.7	75875.2	276.633	82.065	29.6656	265.504	214.047	328.036	137.611	584.312
				ROI10	10168.1	79916.5	289.094	84.72	29.3053	271.52	225.522	336.41	133.223	544.89
				ROI11	15265.5	65443.3	234.854	58.9667	25.1078	228.381	186.616	260.749	134.715	387.808
		[M+K]+	m/z 832.57	ROI 4	69635.3	471359	1698.43	309.483	18.2218	1683.24	1506.92	1864.45	1181.31	2431.07
				ROI 2	303721	590215	2200.87	477.385	21.6907	2155.96	1935.16	2380.63	1476.5	6071.4
				ROI 1	601098	831261	3035.85	451.981	14.8881	3025.29	2715.66	3265.94	1516.21	5461.02
				ROI 12	160898	570487	2117.08	320.231	15.1261	2059.65	1862.42	2323.43	1500.54	3130.12
				ROI 3	131207	448358	1600.09	455.265	28.4525	1523.05	1363.95	1713.51	864.257	4401.15
				ROI 8	143638	461832	1773.31	356.832	20.1224	1734.69	1522.48	1974.44	1142.67	3315.25
				ROI 9	372683	673357	2435.83	360.753	14.8102	2412.55	2198.94	2631.43	1597.74	3630.25
				ROI 5	125192	596330	2196.35	285.368	12.9928	2216.9	2006.41	2385.2	1480.47	2828.14
				ROI 6	105839	509293	1856.83	321.615	17.3206	1836.11	1626.89	2056.05	1314.4	2813.95
				ROI 7	323094	768209	2715.07	502.254	18.4987	2649.54	2379.17	2908.76	1536.19	4863.83
				ROI10	93798.4	737211	2758.79	276.818	10.034	2734.84	2637.54	2835.74	2072.85	3400.05
				ROI11	131832	565165	2028.19	291.236	14.3594	2049.44	1837.59	2278.39	1448.96	2659.75
PE(32:0)	C37H74NO8P	[M+H]+	m/z 692.56	ROI 4	12400.5	83938.4	302.451	141.044	46.6335	261.676	189.129	391.234	155.391	862.378
				ROI 2	38109	74056.6	276.152	105.065	38.046	261.552	205.406	333.982	80.8791	607.45
				ROI 1	26804.5	37068	135.376	44.1795	32.6346	129.416	104.184	155.356	53.4837	317.695
				ROI 12	27809.1	98600.7	365.908	120.626	32.9662	358.312	279.804	458.634	118.709	624.286
				ROI 3	21333.3	72899.7	260.162	92.9222	35.717	247.012	193.906	298.466	93.7491	571.398
				ROI 8	30709.1	98737.4	379.124	154.114	40.65	354.206	281.676	439.822	117.06	1239.03
				ROI 9	46715.7	84405	305.331	140.282	45.9442	275.402	211.886	364.971	102.794	997.685
				ROI 5	14848.7	70729.3	260.503	123.633	47.4593	223.249	160.352	326.521	95.7447	679.152
				ROI 6	24226.4	116576	425.025	195.383	45.9698	407.687	285.457	555.348	93.8014	1024.21
				ROI 7	16756.3	39840.8	140.809	41.6085	29.5495	136.307	113.483	165.96	50.8374	312.77
				ROI10	4368.96	34338	128.499	29.7764	23.1725	126.43	111.71	144.934	62.091	205.51
				ROI11	13196.9	56575.2	203.029	61.1421	30.1149	191.864	158.99	246.161	102.342	377.678
PE(34:0)	C39H78NO8P	[M+H]+	m/z 720.57	ROI 4	75495.6	511027	1841.36	463.899	25.1933	1741.35	1534.06	2023.09	1013.73	3616.35
				ROI 2	198642	386018	1439.44	335.562	23.312	1435.68	1214.25	1682.21	775.571	2351.98
				ROI 1	196123	271219	990.521	186.352	18.8135	972.982	856.715	1098.25	628.575	1739.4
				ROI 12	114784	406980	1510.31	357.779	23.6892	1473.95	1317.74	1686.28	798.123	2960.6
				ROI 3	110043	376037	1341.99	303.143	22.589	1320.58	1121.42	1507.29	788.57	2217.08
				ROI 8	130986	421153	1617.11	470.684	29.1065	1544.64	1336.14	1791.94	920.01	4315.45
				ROI 9	242984	439018	1588.13	508.951	32.0472	1512.73	1291.54	1725.39	749.037	3780.54
				ROI 5	77529.9	369301	1360.17	423.922	31.1668	1323.3	1041.81	1580.98	714.615	2641.38
				ROI 6	114412	550545	2007.23	877.096	43.6968	1832.56	1299.42	2547.85	710.099	4757.92
				ROI 7	104016	247315	874.083	139.11	15.9149	846.005	768.495	972.209	578.475	1258.46
				ROI10	31328.9	246231	921.442	174.751	18.965	913.657	806.927	976.915	614.426	1358.1
				ROI11	85391.6	366075	1313.72	243.6	18.5428	1355.51	1165.02	1497.34	816.211	1808.44
		[M+K]+	m/z 758.56	ROI 4	550322	3.72511e+06	13422.5	1463.19	10.901	13560.3	12344.3	14577.7	10602	16377.3
				ROI 2	1.67423e+06	3.2535e+06	12132.1	1582.58	13.0445	12144.1	11211.3	13145.7	7581.58	15622
				ROI 1	2.59175e+06	3.58415e+06	13089.7	1689	12.9033	12894.9	12027.1	13907.2	8658.34	19649.6
				ROI 12	827656	2.93457e+06	10890.2	1865.15	17.1269	11308.9	9637.06	12015.5	6023.64	15469.1
				ROI 3	931872	3.18437e+06	11364.3	1199.3	10.5532	11320.1	10644.4	12210	8675.7	14033.2
				ROI 8	792060	2.54667e+06	9778.51	2412.73	24.6738	9848.28	7625.53	11645.2	4551.9	15507.3
				ROI 9	1.73281e+06	3.13081e+06	11325.5	1646.76	14.5402	11151.5	10158.6	12418.2	7615.19	15645.3
				ROI 5	671219	3.19724e+06	11775.8	1661.81	14.1121	11791.7	10780.1	12326	9065.46	17060.8
				ROI 6	631992	3.04111e+06	11087.6	1284.83	11.588	11336.3	9962.91	12149.6	8216.16	13646.6
				ROI 7	1.33265e+06	3.1686e+06	11198.8	1321.87	11.8037	11057.9	10286.2	12070.6	8815.82	15096.5
				ROI10	366266	2.87868e+06	10772.6	929.13	8.62496	10792.7	10261.5	11242.5	9091.34	12652.6
				ROI11	845975	3.6267e+06	13015	1262.22	9.6982	12986.5	12053.8	13880	10022.1	15809.6
PE(34:1)	C39H76NO8P	[M+H]+	m/z 718.54	ROI 4	26769.2	181200	652.909	171.407	26.2527	632.775	552.464	751.239	329.996	1154.98
				ROI 2	105021	204085	761.021	203.629	26.7574	766.877	625.102	865.773	308.918	1312.54
				ROI 1	100709	139271	508.632	140.247	27.5734	490.685	412.36	572.287	226.937	1002.36
				ROI 12	61441.3	217848	808.437	226.92	28.069	771.757	650.618	947.498	391.373	1383.41
				ROI 3	56459.8	192933	688.535	163.61	23.762	669.249	573.744	820.127	308.753	1082.95
				ROI 8	86296.3	277464	1065.38	210.437	19.7522	1081.75	943.73	1195.79	573.887	1472.34
				ROI 9	127634	230606	834.207	269.07	32.2546	795.754	655.31	994.139	275.457	2025.69
				ROI 5	35357.1	168418	620.3	189.663	30.5761	622.639	456.124	753.999	288.239	1106.35
				ROI 6	51831.2	249409	909.32	298.502	32.8269	866.213	664.976	1159.09	437.514	1796.26
				ROI 7	61039.4	145131	512.936	132.953	25.9199	493.142	415.235	590.676	239.84	892.38
				ROI10	18049.8	141863	530.879	98.5054	18.5552	527.838	472.329	588.127	296.378	785.832
				ROI11	43341.2	185804	666.787	171.588	25.7335	629.625	545.514	829.298	343.607	1049.26
PE(34:2)	C39H74NO8P	[M+Na]+	m/z 738.51	ROI 4	20918.8	141599	510.216	97.6152	19.1322	502.469	451.061	573.043	328.198	783.509
				ROI 2	68710.1	133523	497.899	85.83	17.2384	494.323	438.446	551.472	249.217	696.472
				ROI 1	94100.3	130132	475.254	90.8881	19.1241	470.349	408.566	533.326	253.245	802.121
				ROI 12	37977.9	134656	499.709	111.098	22.2326	494.137	434.224	566.16	200.571	792.649
				ROI 3	47919.2	163749	584.382	112.968	19.3312	568.149	506.534	667.492	328.857	870.284
				ROI 8	36155.7	116250	446.366	142.486	31.9213	436.727	338.458	522.091	177.499	894.928
				ROI 9	67383.5	121747	440.415	97.7144	22.1869	430.676	372.487	503.055	232.23	689.531
				ROI 5	30133.2	143534	528.652	134.875	25.513	525.013	426.876	615.001	312.08	833.887
				ROI 6	28724	138219	503.931	110.175	21.8631	510.376	426.671	567.949	296.411	759.304
				ROI 7	69009.7	164082	579.913	100.469	17.3248	571.715	518.185	644.376	329.319	865.832
				ROI10	17568.4	138079	516.718	73.8536	14.2928	515.071	464.059	574.049	360.583	685.698
				ROI11	32550.7	139545	500.78	99.5562	19.8802	495.97	437.66	564.335	313.394	765.402
		[M+H]+	m/z 716.5	ROI 4	13981	94637.1	341.001	94.7238	27.7781	335.22	261.404	411.196	164.191	590.827
				ROI 2	37131.7	72157.5	269.071	74.1453	27.5561	259.995	214.091	316.979	115.65	489.536
				ROI 1	44725.1	61850.6	225.885	53.4748	23.6735	219.399	183.718	256.056	134.316	420.435
				ROI 12	22304.7	79084.2	293.482	71.9781	24.5256	293.611	260.992	344.124	129.396	476.577
				ROI 3	25809.7	88196.5	314.753	70.4784	22.3916	309.531	257.533	358.73	192.398	502.078
				ROI 8	23133.7	74380.6	285.601	71.2616	24.9515	272.216	236.606	324.446	148.32	560.082
				ROI 9	37814.7	68323	247.155	68.5379	27.7307	235.808	200.172	284.998	116.029	498.307
				ROI 5	16356.6	77912.1	286.958	85.9882	29.9654	282.537	215.687	348.385	139.255	511.862
				ROI 6	16347.2	78661.7	286.793	64.887	22.625	288.002	244.13	325.647	163.468	509.016
				ROI 7	32251.9	76684.2	271.025	68.9055	25.4241	261.434	225.079	313.43	143.013	510.329
				ROI10	8818.65	69310.5	259.373	67.0216	25.8399	257.626	204.329	300.505	143.02	388.779
				ROI11	17454.9	74829.1	268.536	63.1618	23.5208	260.285	226.963	298.477	153.147	442.951
PE(36:0)	C41H82NO8P	[M+H]+	m/z 748.58	ROI 4	147008	995094	3585.57	925.012	25.7982	3716	2938.95	4120.76	1550.84	5273.02
				ROI 2	371887	722682	2694.83	703.695	26.1127	2612.38	2167.9	3120.72	1311.74	4720.61
				ROI 1	393522	544203	1987.48	552.953	27.8217	1908.04	1643.28	2231.15	845.132	4380.64
				ROI 12	176989	627539	2328.8	637.778	27.3865	2381.4	1935.81	2717.63	1114.51	3819.96
				ROI 3	215787	737383	2631.55	586.521	22.288	2555.81	2252.38	2956.52	1031.27	4496.77
				ROI 8	183883	591231	2270.16	833.379	36.7101	2333.9	1595.78	2901.42	877.546	4157.44
				ROI 9	393307	710621	2570.64	680.89	26.4872	2529.41	2067.76	3041.9	1088.23	4254.09
				ROI 5	139613	665024	2449.35	1079.83	44.0863	2635.64	1276.33	3301.31	876.298	4809.58
				ROI 6	119238	573765	2091.89	566.27	27.0698	2049.79	1681.76	2408.73	731.331	3409.53
				ROI 7	218196	518798	1833.58	363.948	19.849	1806.96	1627.16	2062.26	956.193	2870.04
				ROI10	61286.4	481683	1802.55	262.515	14.5635	1852.94	1603.31	1959.64	1119.78	2327.56
				ROI11	190408	816281	2929.36	681.386	23.2606	2852.11	2462.51	3498.97	1582.45	4455.02
PE(36:1)	C41H80NO8P	[M+H]+	m/z 746.57	ROI 4	52446.6	355010	1279.19	209.503	16.3778	1278.27	1117.6	1382.02	886.089	1934.36
				ROI 2	156540	304201	1134.35	212.192	18.7061	1121.96	995.722	1250.15	720.645	1876.48
				ROI 1	234675	324534	1185.23	264.325	22.3016	1176.82	996.454	1346.25	595.317	2290.9
				ROI 12	89450.3	317158	1176.98	211.984	18.0109	1170.41	1024.23	1281.76	654.562	1770.52
				ROI 3	91018.1	311025	1109.98	173.53	15.6337	1107.72	1012.62	1211.08	670.924	1638.75
				ROI 8	99152.3	318799	1224.1	206.389	16.8605	1219.46	1064.71	1326.03	809.805	1869.62
				ROI 9	168424	304305	1100.81	184.546	16.7646	1082	972.529	1218.33	705.296	1718.21
				ROI 5	59218.7	282078	1038.92	209.031	20.12	1024.79	887.523	1121.73	671.586	1776.29
				ROI 6	63785.8	306934	1119.05	205.815	18.3919	1089.42	995.906	1257.65	709.795	1648.1
				ROI 7	125484	298358	1054.48	178.035	16.8836	1049.29	945.986	1149.25	671.292	1734.59
				ROI10	32838.9	258099	965.854	133.525	13.8246	933.681	885.501	1054.71	712.095	1317.89
				ROI11	72566.8	311095	1116.41	152.818	13.6883	1120.05	1032.42	1214.19	737.902	1569.36
PE(36:4)	C41H74NO8P	[M+K]+	m/z 778.46	ROI 4	23965.5	162222	584.526	107.525	18.3953	586.199	505.85	635.94	404.94	856.838
				ROI 2	84525.7	164257	612.505	133.664	21.8225	588.53	523.529	701.783	326.943	963.478
				ROI 1	150126	207610	758.212	149.025	19.6548	756.436	663.375	858.808	301.655	1161.01
				ROI 12	43101.7	152823	567.127	121.352	21.3977	554.345	482.379	632.968	318.646	931.25
				ROI 3	49257.9	168323	600.707	105.2	17.5127	586.494	537.42	656.525	398.888	993.97
				ROI 8	39614.4	127370	489.065	117.309	23.9863	464.785	395.614	564.345	288.468	740.746
				ROI 9	85483	154449	558.713	128.35	22.9724	555.688	451.144	626.577	302.291	920.565
				ROI 5	35374.9	168502	620.612	131.931	21.2581	602.016	530.968	720.68	402.412	898.293
				ROI 6	35452.6	170596	621.977	150.688	24.2273	634.865	517.47	716.996	341.735	913.81
				ROI 7	86560.8	205812	727.402	148.076	20.3568	723.255	610.046	825.323	466.487	1091.25
				ROI10	22487.8	176744	661.409	120.169	18.1686	659.739	580.445	738.639	417.701	1003.38
				ROI11	40541.9	173803	623.721	137.214	21.9993	601.072	539.631	722.841	366.93	1021.32
PE(38:4)	C43H78NO8P	[M+H]+	m/z 768.55	ROI 4	55215.1	373749	1346.71	716.138	53.1767	1272.87	973.706	1547.34	630.481	5215.72
				ROI 2	248256	482433	1798.96	672.93	37.4066	1722.9	1263.97	2163.25	757.824	4229.98
				ROI 1	246919	341465	1247.07	292.674	23.469	1189.16	1043.36	1396.66	754.729	2611.55
				ROI 12	161107	571227	2119.83	871.397	41.107	1901.56	1531.27	2554.99	1091.35	5981.77
				ROI 3	124593	425756	1519.43	575.833	37.898	1369.03	1090.51	1840	642.559	3591.6
				ROI 8	170162	547114	2100.77	927.827	44.1661	1918.24	1523.26	2412.26	953.212	6071.5
				ROI 9	316438	571736	2068.23	1019.39	49.2884	1813.95	1401.09	2337.9	818.977	7591.58
				ROI 5	99907.5	475893	1752.76	819.96	46.781	1414.55	1256.96	1954.54	760.638	4684.15
				ROI 6	143171	688931	2511.77	1381.58	55.0042	1924.41	1577.01	3364.77	887.906	7689.55
				ROI 7	139840	332493	1175.13	208.594	17.7507	1151.44	1024.97	1247.03	743.966	1988.39
				ROI10	38255.9	300673	1125.18	209.27	18.5989	1115.11	983.423	1210.88	729.471	1613.67
				ROI11	98344.4	421603	1512.99	517.461	34.2012	1403.18	1160.48	1799.57	760.333	3337.65
		[M+Na]+	m/z 790.55	ROI 4	54419.2	368362	1327.3	669.425	50.4351	1218.46	935.992	1583.64	631.998	4758.14
				ROI 2	278386	540982	2017.29	883.111	43.7771	1912.76	1417.61	2381.11	628.771	5558.35
				ROI 1	224572	310562	1134.2	259.69	22.8962	1090.1	960.597	1283.39	570.898	2037.37
				ROI 12	176337	625225	2320.22	944.304	40.699	2158.59	1614.5	2879.09	849.339	6013.81
				ROI 3	154398	527605	1882.9	711.636	37.7947	1776.33	1393.92	2207.56	842.053	4448.99
				ROI 8	162684	523070	2008.44	833.013	41.4756	1837.72	1416.83	2418.29	862.677	5474.45
				ROI 9	328866	594189	2149.45	946.74	44.0457	1985.63	1458.66	2488.58	815.328	6828.17
				ROI 5	103622	493587	1817.93	787.932	43.3422	1496.56	1313.46	2210.51	959.742	4553.31
				ROI 6	163598	787226	2870.15	1763.36	61.4381	2324.5	1628.25	3730.26	1002.89	10212.2
				ROI 7	137672	327337	1156.9	253.306	21.8951	1114.87	966.115	1292.49	694.54	2101.09
				ROI10	36930.9	290260	1086.21	158.118	14.5569	1073.66	948.997	1177.92	845.523	1469.87
				ROI11	109573	469739	1685.73	555.458	32.9505	1525.02	1243.8	2070.89	789.53	3087.89
PE(38:5)	C43H76NO8P	[M+H]+	m/z 766.55	ROI 4	18586.1	125809	453.321	82.4137	18.18	434.994	403.661	502.411	315.716	665.063
				ROI 2	81320.1	158028	589.276	119.518	20.2821	581.869	497.562	677.132	342.621	997.916
				ROI 1	119358	165061	602.818	96.9061	16.0755	595.224	539.821	661.461	352.867	957.941
				ROI 12	46147	163620	607.196	148.859	24.5159	597.86	493.857	685.964	338.476	1029.52
				ROI 3	41340.5	141268	504.153	127.162	25.2228	483.797	421.003	581.247	288.078	953.33
				ROI 8	54751.4	176039	675.942	183.455	27.1407	648.813	562.763	764.642	350.82	1595.96
				ROI 9	94297.1	170374	616.321	145.97	23.684	589.41	531.949	673.213	302.106	1164.45
				ROI 5	31336.9	149268	549.769	109.64	19.9429	545.91	472.395	618.031	350.654	834.298
				ROI 6	35901.6	172757	629.853	193.076	30.6541	571.39	482.725	742.436	368.731	1190.95
				ROI 7	71915.7	170991	604.333	124.322	20.5717	590.896	514.561	670.261	361.065	1058.65
				ROI10	21701.1	170560	638.27	103.504	16.2163	652.052	550.816	717.99	457.378	865.871
				ROI11	35313.2	151388	543.28	115.911	21.3354	524.249	461.419	614.209	328.513	840.085
		[M+Na]+	m/z 788.51	ROI 4	15896	107599	387.707	82.0567	21.1646	378.418	338.688	434.752	224.466	604.821
				ROI 2	63048.4	122521	456.873	82.8061	18.1245	455.109	399.623	500.009	241.169	770.567
				ROI 1	94243.7	130330	475.978	79.5601	16.7151	473.467	424.391	526.921	292.778	808.555
				ROI 12	35806.7	126958	471.141	94.8825	20.1389	462.503	415.48	520.598	305.623	727.698
				ROI 3	37106.1	126798	452.514	68.8971	15.2254	446.394	401.662	503.122	322.185	604.729
				ROI 8	37958.7	122047	468.625	107.307	22.8982	447.032	398.086	504.898	306.6	986.143
				ROI 9	69875.3	126249	456.701	86.8587	19.0187	450.145	387.613	509.972	261.351	709.447
				ROI 5	25280.3	120418	443.514	82.7358	18.6546	435.705	389.838	511.75	280.885	625.993
				ROI 6	25391.8	122184	445.471	79.8169	17.9174	432.446	393.6	478.53	319.879	669.837
				ROI 7	60017.3	142701	504.347	83.6716	16.5901	499.093	448.779	545.26	337.631	735.477
				ROI10	17681.3	138967	520.039	64.6559	12.4329	504.861	462.255	580.213	426.88	645.557
				ROI11	29849.6	127966	459.225	66.8135	14.5492	447.969	416.876	503.997	325.259	628.523
PE(38:6)	C43H74NO8P	[M+H]+	m/z 764.50	ROI 4	19505	132029	475.733	97.2607	20.4444	490.822	377.618	558.574	312.072	632.084
				ROI 2	70544.9	137089	511.195	108.946	21.312	504.46	438.427	583.273	288.893	1057.79
				ROI 1	90710.7	125444	458.135	85.737	18.7144	451.647	394.306	522.541	260.43	754.935
				ROI 12	40510.5	143635	533.032	105.918	19.8709	519.67	463.912	611.174	242.593	818.418
				ROI 3	42204.7	144221	514.692	99.2677	19.2868	500.052	450.626	569.621	358.879	843.913
				ROI 8	40264.2	129459	497.089	96.0303	19.3185	512.367	421.301	572.245	316.705	727.289
				ROI 9	74588.3	134765	487.505	96.6613	19.8278	471.474	429.628	528.406	259.598	797.291
				ROI 5	28721.7	136811	503.888	103.688	20.5776	486.12	444.574	559.378	278.448	725.889
				ROI 6	29072.9	139898	510.052	97.4716	19.1101	519.829	466.393	564.995	317.773	788.959
				ROI 7	58459.6	138997	491.257	94.9978	19.3377	487.958	427.566	532.101	282.759	756.343
				ROI10	16607.1	130524	488.445	76.6479	15.6922	486.072	450.621	534.896	327.706	701.386
				ROI11	32230.9	138174	495.86	112.771	22.7424	478.815	409.169	589.385	319.773	735.508
PE(40:4)	C45H82NO8P	[M+K]+	m/z 834.53	ROI 4	22386.5	151533	546.013	112.43	20.5911	547.382	454.75	639.999	358.571	843.396
				ROI 2	100420	195145	727.682	160.427	22.0463	736.892	629.227	791.928	403.293	1593.6
				ROI 1	186551	257983	942.18	194.093	20.6005	932.693	813.939	1037.12	537.791	1847.41
				ROI 12	52761.6	187073	694.231	142.054	20.462	686.556	601.334	763.952	443.7	1112.88
				ROI 3	46633.6	159355	568.703	186.263	32.7523	550.825	461.299	612.688	298.648	1680.87
				ROI 8	48676.4	156507	600.943	140.529	23.3848	585.319	493.367	689.78	358.529	943.341
				ROI 9	125461	226681	820.006	150.634	18.3699	809.93	730.731	915.792	397.74	1311.05
				ROI 5	43291.1	206210	759.492	119.593	15.7465	749.554	687.168	818.8	422.411	1044.73
				ROI 6	35828.6	172405	628.572	146.889	23.3687	620.651	539.404	698.264	309.694	995.719
				ROI 7	101014	240178	848.859	207.897	24.4913	824.692	727.642	912.879	507.328	1710.49
				ROI10	28462.9	223705	837.146	154.934	18.5074	824.888	714.302	891.737	603.173	1318.16
				ROI11	45905.8	196799	706.244	134.997	19.1148	668.46	624.238	772.691	439.215	1067.22
PE(40:5)	C45H80NO8P	[M+H]+	m/z 794.58	ROI 4	17896.6	121142	436.504	81.5357	18.6792	439.09	386.309	487.542	245.269	629.674
				ROI 2	74933.3	145617	542.995	110.409	20.3333	541.61	476.165	613.557	270.347	824.434
				ROI 1	95068	131470	480.142	102.508	21.3494	475.144	408.083	540.043	219.677	823.853
				ROI 12	41459.1	146999	545.514	112.663	20.6527	534.968	474.314	591.472	318.777	982.908
				ROI 3	42267.6	144436	515.459	97.5245	18.9199	513.562	439.145	591.601	323.525	716.611
				ROI 8	44309.7	142467	547.032	117.109	21.408	547.892	459.756	607.677	349.014	900.786
				ROI 9	84728.2	153086	553.779	104.799	18.9244	546.693	471.887	625.135	364.649	829.566
				ROI 5	28387.1	135217	498.02	98.9967	19.8781	476.905	430.365	555.114	292.943	713.814
				ROI 6	32382.9	155825	568.121	134.001	23.5867	551.418	474.307	644.552	337.713	1046.36
				ROI 7	61928.1	147244	520.404	105.987	20.3663	521.95	452.179	601.675	291.425	813.214
				ROI10	17762	139601	522.415	90.1597	17.2583	514.465	457.675	566.701	404.455	782.718
				ROI11	32271	138346	496.477	115.559	23.2758	488.313	415.305	552.067	282.08	826.444
PE(O-38:6)/PE(P-38:5)	C45H80NO8P	[M+H]+	m/z 750.57	ROI 4	26630.8	180263	649.534	124.569	19.1782	632.84	553.878	711.65	436.804	925.939
				ROI 2	92795.6	180328	672.432	129.983	19.3304	652.437	581.682	737.717	414.247	1107.27
				ROI 1	142232	196693	718.341	132.924	18.5043	711.746	620.227	801.089	432.037	1121.07
				ROI 12	45289.3	160579	595.911	95.4811	16.0227	598.271	523.163	674.921	373.025	777.125
				ROI 3	48043.3	164173	585.895	110.211	18.8107	586.528	490.069	649.784	402.63	870.537
				ROI 8	43499.2	139861	537.027	123.353	22.9697	519.966	459.852	601.38	261.963	905.437
				ROI 9	93558.8	169040	611.496	110.137	18.0111	597.157	534.862	689.032	386.907	928.19
				ROI 5	32901.2	156720	577.215	133.31	23.0955	553.892	483.223	640.641	345.305	953.556
				ROI 6	32499.7	156387	570.17	103.569	18.1646	574.05	496.241	615.277	369.314	823.553
				ROI 7	84217.2	200240	707.707	124.727	17.6241	695.957	610.929	784.771	477.963	1102.64
				ROI10	26375.2	207297	775.745	129.813	16.734	762.734	689.575	863.613	514.194	1068.37
				ROI11	44842.4	192240	689.883	124.205	18.0038	681.369	599.839	774.32	443.241	951.072
PG(34:1)	C40H77NO10P	[M+K]+	m/z 787.44	ROI 4	17057.4	115461	416.035	94.2004	22.6424	415.145	343.136	483.323	247.775	649.149
				ROI 2	62530.5	121514	453.119	81.1016	17.8985	442.975	391.09	515.352	283.148	670.538
				ROI 1	73164.4	101179	369.518	74.032	20.0348	373.397	316.196	420.182	197.302	558.859
				ROI 12	36032.9	127760	474.117	78.4233	16.5409	459.5	420.44	510.327	338.313	703.266
				ROI 3	43747.1	149492	533.501	93.7584	17.5742	532.209	468.873	593.451	334.241	771.381
				ROI 8	35911.5	115464	443.351	96.8485	21.8446	435.989	379.312	503.497	236.164	679.773
				ROI 9	63012.4	113850	411.846	78.4663	19.0524	405.993	355.937	463.455	256.87	631.947
				ROI 5	26351.3	125520	462.304	107.732	23.3032	447.123	382.967	531.165	288.53	737.62
				ROI 6	25397.9	122213	445.578	83.8945	18.8282	439.113	385.513	500.323	245.556	620.997
				ROI 7	55719.3	132482	468.229	82.5546	17.6312	467.316	418.079	512.376	234.892	690.797
				ROI10	15035.6	118173	442.226	82.8545	18.7358	449.3	378.415	502.487	298.566	632.089
				ROI11	29771	127629	458.016	88.7834	19.3843	455.417	379.343	512.982	311.98	760.497
PG(34:4)	C40H72O12P	[M+H]+	m/z 737.44	ROI 4	27787.9	188096	677.756	94.0602	13.8782	664.012	626.169	743.128	514.467	943.5
				ROI 2	89810.5	174527	650.8	111.658	17.157	650.373	582.608	711.681	378.266	1031.53
				ROI 1	132131	182725	667.329	103.675	15.5358	665.184	596.166	736.021	408.677	936.859
				ROI 12	49086.8	174044	645.878	107.056	16.5753	632.79	564.439	712.706	437.978	918.598
				ROI 3	55105.7	188306	672.021	107.899	16.0559	661.051	609.089	736.06	466.196	974.173
				ROI 8	46476.2	149432	573.779	96.8618	16.8814	565.831	507.23	652.675	379.953	814.438
				ROI 9	91922.6	166084	600.801	94.8227	15.7827	592.189	539.357	647.024	394.383	869.219
				ROI 5	36539.8	174051	641.049	84.7444	13.2196	640.808	570.46	703.083	469.275	835.969
				ROI 6	37063	178345	650.23	99.4396	15.293	636.994	592.735	703.644	463.333	963.398
				ROI 7	96506.7	229460	810.981	126.039	15.5416	802.697	715.845	888.377	551.987	1233.67
				ROI10	28672.3	225351	843.307	163.367	19.3721	859.93	715.973	957.053	556.448	1133.14
				ROI11	42895.8	183895	659.936	78.9585	11.9646	662.274	611.842	717.742	478.044	827.414
PG(36:5)	C42H73O10PNa	[M+Na]+	m/z 791.49	ROI 4	17094.4	115712	416.938	81.1949	19.4741	403.852	356.036	457.392	271.839	617.052
				ROI 2	74124.5	144045	537.134	104.16	19.3917	528.493	470.004	601.662	279.705	879.155
				ROI 1	109730	151746	554.192	85.4544	15.4196	558.138	490.236	608.453	348.417	858.739
				ROI 12	40632.9	144069	534.642	120.027	22.45	520.488	440.766	603.672	342.962	909.291
				ROI 3	39280.6	134229	479.032	91.6826	19.1391	471.063	425.695	535.014	257.714	747.793
				ROI 8	37583.9	120842	463.998	111.198	23.9652	447.283	394.877	530.724	243.734	880.176
				ROI 9	79699.2	143999	520.91	124.502	23.9009	510.549	439.491	612.733	214.69	833.435
				ROI 5	29776.7	141836	522.398	116.255	22.2542	511.938	447.106	571.324	325.834	904.079
				ROI 6	33024.4	158912	579.376	121.8	21.0226	571.941	496.675	635.692	357.914	1030.4
				ROI 7	65151.3	154908	547.49	96.6092	17.6458	542.165	495.219	594.665	288.928	1131.73
				ROI10	19017	149465	559.327	112.092	20.0406	576.571	477.231	616.301	354.131	901.712
				ROI11	32948.8	141252	506.904	81.3668	16.0517	509.137	454.366	555.374	319.017	719.763
PG(O-16:0/22:0))	C44H89O9P	[M+K]+	m/z 831.57	ROI 4	17950.8	121509	437.826	89.8422	20.5201	451.945	379.169	504.943	265.729	610.812
				ROI 2	77690.7	150975	562.976	109.4	19.4325	551.851	483.036	627.854	350.835	920.709
				ROI 1	108191	149618	546.419	111.525	20.4102	531.569	467.071	603.743	291.373	895.138
				ROI 12	38232.9	135560	503.064	93.2972	18.5458	489.31	440.981	546.55	346.02	789.067
				ROI 3	44230.9	151145	539.402	102.339	18.9727	526.545	464.029	619.459	327.826	825.786
				ROI 8	37101	119289	458.036	84.3751	18.4211	449.132	396.632	526.739	304.974	640.73
				ROI 9	92930.6	167905	607.39	105.001	17.2873	605.833	533.066	659.152	364.449	909.907
				ROI 5	31124.5	148256	546.044	118.352	21.6744	527.428	472.202	571.959	359.501	1016.29
				ROI 6	29716.9	142996	521.35	91.2568	17.5039	500.806	453.871	588.315	347.838	777.12
				ROI 7	59062	140429	496.319	110.714	22.307	488.857	420.513	554.173	249.628	880.079
				ROI10	15952.9	125383	469.205	88.8438	18.935	472.065	412.172	526.74	290.974	665.191
				ROI11	37664.2	161467	579.449	101.134	17.4535	577.779	494.372	645.509	390.853	878.634
PS(40:0)	C46H90N010P	[M+Na]+	m/z 870.59	ROI 4	40113.8	271529	978.388	183.136	18.7181	965.412	883.603	1129.89	500.804	1377.95
				ROI 2	122524	238098	887.852	199.748	22.4979	875.621	730.571	997.541	486.658	1617.66
				ROI 1	193282	267290	976.172	230.88	23.6516	949.594	823.703	1094.14	482.608	1987.54
				ROI 12	62672.6	222214	824.638	180.916	21.9388	806.9	696.909	955.353	527.138	1268.64
				ROI 3	66854.2	228453	815.296	188.643	23.138	794.386	661.748	959.284	503.953	1292.47
				ROI 8	67015.5	215472	827.351	224.207	27.0993	831.133	679.768	967.703	315.165	1535.4
				ROI 9	131092	236855	856.811	210.94	24.6192	832.968	717.852	978.593	467.483	1579.47
				ROI 5	54412.2	259184	954.6	223.483	23.4112	926.173	804.741	1045.68	590.761	1572.37
				ROI 6	48520	233476	851.229	182.631	21.455	809.851	743.069	918.943	400.808	1376.25
				ROI 7	99855.9	237424	839.125	184.774	22.0198	806.545	711.754	957.151	440.207	1325.5
				ROI10	25755.1	202423	757.507	178.751	23.5973	717.114	654.398	868.378	473.772	1340.79
				ROI11	63427.6	271915	975.81	167.579	17.1733	954.201	851.235	1125.59	666.962	1332.31
PS(40:7)	C46H76N010P	[M+K]+	m/z 870.59	ROI 4	7533.67	50995.1	183.748	47.7617	25.993	187.258	148.907	206.727	79.7273	290.32
				ROI 2	29944.9	58191.5	216.992	47.656	21.9621	209.988	185.303	242.306	128.825	387.815
				ROI 1	50095.7	69277.6	253.009	59.0161	23.3257	249.465	217.302	289.825	121.364	446.766
				ROI 12	16854.3	59759.2	221.767	46.4149	20.9296	217.805	188.338	253.022	129.485	322.945
				ROI 3	17871.1	61068.8	217.941	48.1662	22.1006	212.06	179.552	241.481	137.894	427.03
				ROI 8	16907.2	54360.9	208.731	43.7058	20.9388	206.087	179.027	235.521	126.947	331.584
				ROI 9	31951.7	57729.8	208.835	48.5592	23.2524	203.691	170.381	236.738	117.152	354.348
				ROI 5	13614.5	64850.2	238.85	70.1872	29.3855	215.775	193.074	277.233	147.161	445.838
				ROI 6	12924	62189.5	226.737	56.8794	25.0861	212.913	181.358	258.326	154.496	395.579
				ROI 7	36603.6	87031	307.593	66.1764	21.5143	302.279	259.327	351.63	154.375	448.889
				ROI10	10724.2	84286.9	315.418	54.2345	17.1945	319.096	275.904	351.476	208.7	428.189
				ROI11	13861	59422.4	213.247	40.9014	19.1803	210.189	186.069	243.276	135.387	355.852
PI(38:4)	C47H83O1013P	[M+Na]+	m/z 909.54	ROI 4	23663.8	160180	577.168	107.958	18.7048	573.546	497.518	641.847	350.354	879.281
				ROI 2	74766	145292	541.783	96.2679	17.7687	529.034	479.877	599.069	363.375	785.926
				ROI 1	128524	177736	649.109	98.0503	15.1054	644.15	574.933	714.28	357.131	896.419
				ROI 12	42612.8	151089	560.694	94.2655	16.8123	546.938	508.451	608.524	358.607	788.597
				ROI 3	40291	137682	491.355	97.1672	19.7754	487.653	420.777	571.151	256.936	791.943
				ROI 8	47992	154306	592.493	122.287	20.6395	587.039	503.067	662.891	363.81	889.097
				ROI 9	87183.1	157521	569.824	105.8	18.5672	562.615	488.697	645.419	334.153	867.943
				ROI 5	32811	156290	575.631	86.9132	15.0988	570.033	532.15	616.305	414.433	778.331
				ROI 6	29775.7	143279	522.381	103.352	19.7847	533.743	453.482	585.099	328.763	797.236
				ROI 7	70235.2	166996	590.212	107.806	18.2656	583.514	519.657	646.994	326.468	917.768
				ROI10	18114.9	142374	532.792	78.8104	14.792	523.875	491.716	568.437	325.484	725.078
				ROI11	35255.5	151141	542.392	89.3917	16.481	537.46	470.41	592.837	379.256	760.218
		[M+K]+	m/z 925.52	ROI 4	15943	107918	388.856	80.4172	20.6805	398.335	333.561	439.736	187.46	556.55
				ROI 2	53443.6	103856	387.273	77.1797	19.929	379.333	335.018	434.655	234.733	622.967
				ROI 1	91271.6	126220	460.968	84.2001	18.2659	461.036	390.354	513.107	292.762	724.842
				ROI 12	29105.7	103198	382.969	70.6545	18.4491	380.083	334.603	428.683	213.666	571.305
				ROI 3	29889	102136	364.501	72.7608	19.9618	359.558	313.12	416.739	206.994	608.042
				ROI 8	33610.5	108066	414.944	93.6816	22.5769	394.334	365.735	460.182	270.445	705.868
				ROI 9	59332	107200	387.791	83.4116	21.5095	373.142	330.701	438.734	240.294	705.477
				ROI 5	23566.7	112256	413.451	84.1602	20.3555	417.19	356.63	462.552	212.551	594.716
				ROI 6	24031.9	115640	421.612	71.9333	17.0615	418.046	368.25	451.684	289.412	621.901
				ROI 7	49177.5	116927	413.256	76.4532	18.5002	410.051	373.312	468.271	238.376	607.731
				ROI10	13554.2	106530	398.655	65.1991	16.3548	388.052	372.217	438.905	274.716	563.129
				ROI11	25164.9	107882	387.152	73.8401	19.0726	395.281	341.637	444.293	216.519	584.13
PI(38:5)	C47H81O1013P	[M+Na]+	m/z 907.54	ROI 4	11521.7	77989.9	281.017	76.7458	27.31	268.628	229.754	333.425	135.073	532.822
				ROI 2	40194.1	78108.5	291.262	68.8949	23.6539	285.107	240.403	334.473	153.013	499.969
				ROI 1	66954.1	92591.1	338.152	74.4456	22.0154	330.185	281.328	386.422	178.64	545.953
				ROI 12	22274.7	78978.1	293.088	67.7255	23.1075	274.784	253.078	330.195	178.699	528.642
				ROI 3	22709.9	77603.6	276.95	53.1758	19.2005	269.728	238.672	308.644	163.976	387.558
				ROI 8	24752.5	79585.6	305.587	60.2193	19.7061	297.217	266.628	342.86	186.863	510.877
				ROI 9	44673.7	80715.7	291.985	66.7388	22.8569	284.943	250.843	330.166	157.016	543.078
				ROI 5	17602.1	83844.6	308.808	65.4739	21.2021	309.106	254.081	352.876	184.483	488.108
				ROI 6	18102.7	87109.2	317.591	69.3953	21.8505	314.533	270.394	365.491	142.245	498.226
				ROI 7	38085.1	90553.6	320.043	74.5983	23.3088	304.693	266.119	367.709	164.709	621.532
				ROI10	10069.6	79142.4	296.166	57.5315	19.4254	308.794	253.01	336.622	190.817	425.744
				ROI11	18783.2	80523.8	288.973	57.2698	19.8184	285.664	243.024	327	190.172	478.834
		[M+K]+	m/z 923.50	ROI 4	9555.17	64678.7	233.054	63.3165	27.1682	226.535	175.266	269.808	145.012	416.879
				ROI 2	34667.5	67368.7	251.214	62.9757	25.0686	237.24	207.059	284.673	142.496	413.909
				ROI 1	52190.4	72174.3	263.588	58.906	22.3478	253.82	220.975	302.021	139.361	474.531
				ROI 12	19651.2	69676	258.568	51.5494	19.9365	257.263	221.619	292.71	164.592	392.159
				ROI 3	19791.3	67630.6	241.358	60.2359	24.9571	232.316	199.432	271.125	143.35	466.43
				ROI 8	20664.9	66442.7	255.122	65.2706	25.5841	234.717	214.406	302.313	131.213	453.755
				ROI 9	37698.9	68113.6	246.398	54.0811	21.9487	241.836	212.354	270.08	135.558	457.127
				ROI 5	14957.9	71249.7	262.42	67.9157	25.8805	253.144	214.603	305.616	144.166	446.83
				ROI 6	14279.2	68710.8	250.513	52.3867	20.9118	249.599	210.355	283.296	149.992	375.954
				ROI 7	31540.9	74993.7	265.05	62.1885	23.4629	259.44	215.052	302.54	139.263	426.913
				ROI10	8095.38	63625.9	238.1	63.499	26.669	233.396	201.664	262.495	124.109	387.058
				ROI11	16336.1	70032.9	251.324	54.3815	21.638	243.93	207.713	279.357	153.392	391.652
PI(40:5)	C49H85013P	[M+Na]+	m/z 935.57	ROI 4	10649.2	72084.2	259.738	64.593	24.8685	246.595	208.059	307.736	148.889	495.932
				ROI 2	37388.9	72657.2	270.934	53.463	19.7328	265.816	237.419	303.46	155.937	393.937
				ROI 1	54201.1	74954.9	273.743	56.7103	20.7166	270.294	230.691	309.37	150.504	437.933
				ROI 12	19297.5	68421.9	253.914	54.9127	21.6265	251.185	214.256	291.895	150.98	384.313
				ROI 3	21013.8	71808	256.266	51.6648	20.1606	250.053	225.616	289.074	144.583	417.425
				ROI 8	21484.9	69079.3	265.245	58.0525	21.8864	259.018	217.408	299.72	155.157	429.886
				ROI 9	38854	70200.8	253.948	55.2562	21.7589	245.449	213.38	286.189	145.414	431.751
				ROI 5	15498	73822	271.894	60.036	22.0807	261.355	230.559	308.855	161.63	461.019
				ROI 6	15313.7	73688.9	268.662	50.9223	18.954	270.396	246.14	298.621	155.441	382.779
				ROI 7	30307	72059.9	254.681	53.3579	20.9509	252.17	213.068	294.207	137.885	400.849
				ROI10	7956.66	62535.6	234.02	49.262	21.0503	234.489	193.209	257.688	147.173	329.372
				ROI11	16907.9	72484.1	260.121	46.1573	17.7445	263.454	228.729	288.745	163.24	387.734
PI-Cer(t38:0)	C44H88NO12P	[M+K]+	m/z 892.55	ROI 4	27130.5	183646	661.722	132.881	20.0811	663.407	565.191	723.329	429.876	1000.83
				ROI 2	83852.6	162949	607.628	126.513	20.8208	593.48	518.23	672.441	285.776	1123.82
				ROI 1	118976	164532	600.887	127.007	21.1366	591.9	514.127	671.665	313.092	1065.64
				ROI 12	41779.3	148134	549.727	137.13	24.9451	524.688	444.843	617.393	300.518	948.738
				ROI 3	49656.1	169684	605.562	118.836	19.6241	605.222	512.987	692.835	386.803	964.676
				ROI 8	39331.8	126461	485.577	129.508	26.671	462.83	390.252	575.863	216.252	806.629
				ROI 9	82167.3	148458	537.041	127.901	23.8159	532.454	440.968	614.094	232.062	915.094
				ROI 5	33495.3	159549	587.636	125.629	21.3788	568.84	518.402	691.967	260.154	832.36
				ROI 6	31472.3	151443	552.146	137.396	24.8841	544.558	463.558	638.9	222.436	923.199
				ROI 7	65506.9	155753	550.478	126.081	22.9039	534.03	459.627	620.543	271.465	950.072
				ROI10	16728.1	131475	492.004	112.331	22.8314	481.911	428.411	525.122	296.238	756.494
				ROI11	39048.9	167403	600.752	121.043	20.1486	572.275	511.91	702.044	366.565	898.623
CDP-DAG(34:1)	C46H84N3O15P2	[M+H]+	m/z 980.58	ROI 4	11445.6	77475.1	279.162	70.8472	25.3785	278.876	237.555	326.856	135.68	443.391
				ROI 2	45708.5	88824.6	331.221	85.8963	25.9332	324.589	271.13	376.707	161.661	586.809
				ROI 1	58475.2	80865.6	295.329	64.1484	21.721	294.207	249.402	331.45	159.624	524.264
				ROI 12	26298.4	93244.5	346.031	81.9424	23.6806	343.128	284.417	396.171	193.095	591.627
				ROI 3	28205	96381.6	343.964	69.3599	20.1649	341.215	299.725	380.026	151.435	547.251
				ROI 8	27734.5	89173.4	342.401	72.9986	21.3196	343.787	284.344	393.351	194.862	558.803
				ROI 9	52847.4	95483.9	345.408	80.1837	23.2142	342.368	285.253	399.834	158.831	552.666
				ROI 5	20455	97433.8	358.859	80.5244	22.439	342.642	299.257	401.05	193.508	563.766
				ROI 6	17354.5	83509.2	304.466	70.0422	23.0049	299.558	247.849	357.691	154.73	473.245
				ROI 7	32696	77740	274.756	64.7367	23.5615	266.002	235.284	308	144.298	519.828
				ROI10	8957.72	70403.5	263.463	34.4512	13.0763	258.953	239.369	288.978	201.361	331.051
				ROI11	21883.1	93813.1	336.664	75.7624	22.5039	333.6	292.595	368.909	197.199	665.633
PS(40:4)	C46H82N010P	[M+K]+	m/z 878.52	ROI 4	8942.7	60532.9	218.115	43.4008	19.8981	218.116	185.953	243.063	143.389	351.765
				ROI 2	31751.8	61702.7	230.085	49.5295	21.5266	223.776	198.266	253.632	127.627	414.084
				ROI 1	52193.9	72179.1	263.606	53.7805	20.4019	261.546	227.987	293.953	125.224	404.883
				ROI 12	18076.6	64093	237.85	51.6932	21.7336	237.241	204.276	258.081	132.81	434.326
				ROI 3	18217.7	62253.3	222.168	43.0467	19.3757	220.45	191.614	250.727	123.004	304.905
				ROI 8	18822.4	60518.6	232.375	51.9315	22.3482	232.081	194.813	258.59	135.714	372.425
				ROI 9	35102.9	63423.3	229.431	51.8981	22.6204	230.286	189.074	260.513	115.543	417.072
				ROI 5	12970.1	61781	227.546	49.6472	21.8186	223.565	193.777	254.853	135.177	385.374
				ROI 6	13377.9	64373.8	234.701	55.0177	23.4416	222.003	198.148	266.182	148.061	418.908
				ROI 7	33872.2	80536.7	284.64	57.2701	20.1202	282.903	245.423	315.668	155.067	533.975
				ROI10	10097.3	79360.3	296.981	46.0792	15.5159	299.189	272.053	329.498	171.641	387.702
				ROI11	15234.2	65308.9	234.372	48.4311	20.6642	225.744	195.568	256.713	149.693	357.158
		[M+H]+	m/z 840.55	ROI 4	6866.45	46478.8	167.475	40.697	24.3004	163.106	146.692	200.624	61.1051	262.674
				ROI 2	25506.8	49566.9	184.832	46.7782	25.3085	180.754	153.539	214.855	92.8135	364.356
				ROI 1	51181.4	70779	258.492	61.4838	23.7856	255.481	213.016	291.358	123.988	506.92
				ROI 12	13801.6	48935.5	181.6	44.8074	24.6737	173.684	152.911	211.43	100.52	310.293
				ROI 3	13808.1	47184.7	168.391	43.4702	25.815	162.591	140.255	185.906	92.5665	316.2
				ROI 8	14298	45971.7	176.519	39.2635	22.2432	172.617	147.828	201.527	90.7349	295.409
				ROI 9	27570.6	49814.1	180.2	45.5247	25.2635	181.961	148.191	209.327	70.376	347.407
				ROI 5	10864.8	51752.5	190.61	46.9404	24.6264	183.875	148.402	224.9	91.286	306.512
				ROI 6	10482.7	50442.5	183.908	45.3681	24.6689	177.409	151.124	205.803	80.0864	313.601
				ROI 7	28482.3	67721.3	239.347	50.9381	21.2821	236.228	199.48	271.467	148.969	393.221
				ROI10	8537.92	67104	251.116	49.2232	19.6018	241.845	205.334	298.13	169.766	349.943
				ROI11	11935.4	51167.3	183.622	48.0684	26.1779	178.076	147.683	211.582	100.215	300.385
PS(40:6)	C46H78N010P	[M+K]+	m/z 874.48	ROI 4	9356.33	63332.7	228.204	55.13	24.1582	214.246	182.142	255.602	157.488	366.7
				ROI 2	34230.7	66520	248.049	57.3955	23.1388	244.323	202.26	285.038	145.556	452.183
				ROI 1	52501	72603.8	265.156	65.4306	24.6762	259.791	220.744	312.434	128.496	478.78
				ROI 12	19542	69288.8	257.131	59.7281	23.2286	250.019	209.037	296.841	124.839	424.3
				ROI 3	20770.3	70975.8	253.296	62.582	24.707	243.112	203.093	292.788	155.381	456.411
				ROI 8	18066.4	58088.1	223.042	49.8246	22.3386	216.052	195.512	248.652	108.483	442.003
				ROI 9	35433.5	64020.6	231.591	57.4762	24.8179	234.129	189.122	261.788	117.249	499.068
				ROI 5	14720.1	70116.9	258.248	68.2781	26.439	257.475	200.168	300.187	143.665	441.784
				ROI 6	13714.3	65992.5	240.602	62.3285	25.9052	228.355	199.642	280.091	126.018	406.155
				ROI 7	35039.3	83311.6	294.448	60.3687	20.5023	291.542	256.285	328.661	137.762	459.626
				ROI10	10413.8	81847.5	306.289	66.2379	21.626	307.267	255.983	356.286	188.756	440.907
				ROI11	16695.1	71572.1	256.848	62.1583	24.2004	247.558	215.191	282.598	117.409	486.532
PS(44:10)	C50H78N010P	[M+Na]+	m/z 906.52	ROI 4	15206.3	102931	370.885	59.382	16.0109	363.404	331.598	413.901	242.436	508.934
				ROI 2	48499.8	94248.8	351.448	69.1986	19.6896	346.425	297.922	390.303	216.727	601.853
				ROI 1	83016.5	114804	419.276	86.3856	20.6035	414.055	360.025	475.601	218.456	647.112
				ROI 12	27144.5	96244.3	357.163	78.4872	21.9752	348.764	298.297	403.518	223.903	581.058
				ROI 3	28010.5	95717	341.592	61.9405	18.1329	339.961	300.831	385.774	205.786	498.349
				ROI 8	29201	93888.4	360.505	79.0432	21.9257	353.99	305.567	398.079	215.636	664.912
				ROI 9	50903.2	91971	332.701	60.9261	18.3126	325.164	283.781	370.023	213.776	505.271
				ROI 5	21826.1	103965	382.913	86.5581	22.6051	371.029	324.358	456.23	215.579	619.82
				ROI 6	22168.9	106676	388.929	85.6256	22.0157	363.847	331.214	442.926	205.04	660.305
				ROI 7	48423	115133	406.916	95.7007	23.5186	402.931	337.953	474.296	177.201	682.432
				ROI10	11739.6	92268	345.285	60.3557	17.48	336.618	305.317	379.322	209.366	466.406
				ROI11	22592	96852.2	347.57	70.0585	20.1567	346.587	310.448	389.538	167.654	493.114
PS(44:19)	C50H80N010P	[M+Na]+	m/z 908.52	ROI 4	29759.7	201442	725.847	104.377	14.38	717.785	646.571	812.226	471.744	926.11
				ROI 2	93356.8	181419	676.498	123.171	18.2072	669.909	585.949	761.099	336.339	1053.58
				ROI 1	137041	189514	692.125	129.906	18.7692	694.797	602.711	773.896	353.671	1076.07
				ROI 12	47611.8	168814	626.47	129.125	20.6115	645.52	528.251	727.931	290.281	864.884
				ROI 3	52181.1	178312	636.356	110.007	17.2871	620.906	550.955	710.63	386.718	889.406
				ROI 8	52829.1	169859	652.21	111.745	17.1333	645.748	572.412	727.527	383.58	933.028
				ROI 9	96064	173567	627.869	116.644	18.5777	609.161	541.654	699.799	329.083	928.903
				ROI 5	40309.5	192008	707.184	123.353	17.4429	715.507	599.436	786.901	426.189	976.913
				ROI 6	37979.5	182755	666.308	112.051	16.8167	649.99	583.316	718.832	488.363	986.158
				ROI 7	78651.2	187006	660.934	129.559	19.6024	654.469	569.6	744.956	320.158	1056.23
				ROI10	19752.3	155244	580.953	83.297	14.338	597.284	531.025	644.565	378.057	715.711
				ROI11	42589.4	182581	655.221	108.239	16.5195	660.17	571.172	735.182	467.676	879.253
SM(d34:1)	C39H77N2O6P	[M+H]+	m/z 703.57	ROI 4	52915.8	358185	1290.63	339.869	26.3335	1208.21	1005.27	1562.87	787.083	2259.05
				ROI 2	221823	431064	1607.41	339.777	21.1381	1600.96	1342.11	1834.95	843.31	2547
				ROI 1	483666	668864	2442.76	488.242	19.9873	2387.63	2099.34	2715.27	1280.42	3958.32
				ROI 12	117099	415188	1540.77	340.923	22.1268	1531.81	1307.22	1680.24	853.457	2586.46
				ROI 3	94279.6	322170	1149.75	378.387	32.9103	1089.21	884.081	1313.2	490.338	2707.97
				ROI 8	140089	450421	1729.49	485.305	28.0605	1698.84	1403.45	2052.86	867.447	3669.83
				ROI 9	264339	477604	1727.71	371.751	21.517	1686.85	1480.36	1962.78	839.741	3198.75
				ROI 5	83397	397248	1463.1	313.287	21.4125	1420.38	1272.92	1653.98	852.301	2318.88
				ROI 6	87927.5	423103	1542.59	312.276	20.2436	1519.39	1325.01	1798.22	982.394	2623.79
				ROI 7	258854	615468	2175.24	614.73	28.2603	2038.21	1741.38	2489.91	1164.94	3962.28
				ROI10	86735.1	681697	2551.04	390.461	15.306	2505.45	2296.06	2887.63	1780.42	3230.58
				ROI11	98824.3	423661	1520.37	357.692	23.5265	1469.11	1266.15	1700.04	756.511	2555.93
		[M+Na]+	m/z 725.55	ROI 4	141951	960862	3462.23	822.913	23.7683	3294.02	3030.16	3564.65	2443.11	7089.71
				ROI 2	679218	1.31991e+06	4921.87	1109.04	22.533	4608.76	4266.36	5340.83	2909.77	9117.4
				ROI 1	1.33762e+06	1.8498e+06	6755.68	1499.56	22.197	6637.79	5614.11	7650.73	3352.24	11857.4
				ROI 12	369986	1.31183e+06	4868.22	857.306	17.6102	4837.02	4236.81	5361.6	3209.37	7221.78
				ROI 3	332670	1.13679e+06	4056.96	1043.2	25.7139	3760.48	3409.21	4366.73	2743.37	8367.71
				ROI 8	347924	1.11866e+06	4295.35	983.111	22.8878	4101.7	3582.54	4832.78	2630.62	7862.66
				ROI 9	708738	1.28054e+06	4632.28	782.725	16.8972	4509.73	4084.42	4918.86	3056.02	7360.6
				ROI 5	234079	1.11499e+06	4106.64	705.99	17.1914	3995.44	3695.38	4397.9	2729.52	6081.32
				ROI 6	275943	1.32782e+06	4841.11	1121.29	23.1619	4707.66	4179.19	5223.22	3052.71	10936.3
				ROI 7	851527	2.02464e+06	7155.69	1533.67	21.4329	7076.41	5941.75	8322.71	4352.75	10677.7
				ROI10	283438	2.22769e+06	8336.45	1025.93	12.3065	8251.48	7762.59	8882.59	6016.25	11069.9
				ROI11	293636	1.25882e+06	4517.47	825.304	18.2691	4488.21	3936.82	5043.49	3017.97	6352.69
		[M+K]+	m/z 741.53	ROI 4	50086.2	339032	1221.62	256.991	21.037	1212.33	1046.56	1292.86	759.258	2224.23
				ROI 2	212675	413288	1541.13	337.124	21.8752	1519.82	1314.78	1688.06	820.745	2462.99
				ROI 1	357261	494058	1804.35	438.857	24.3222	1752.24	1508.88	2081.04	769.474	3082.56
				ROI 12	121094	429354	1593.34	307.078	19.2726	1498.44	1408.39	1791.15	997.1	2380.24
				ROI 3	123966	423613	1511.78	370.273	24.4925	1438.21	1277.09	1607.58	958.972	2873.82
				ROI 8	123298	396434	1522.2	273.43	17.9628	1512.43	1324.98	1661.04	910.993	2373.49
				ROI 9	213938	386540	1398.29	281.259	20.1145	1353.51	1197.67	1572.76	803.876	2462.42
				ROI 5	84163.1	400897	1476.55	336.786	22.809	1494.63	1250.04	1653.1	749.785	2302.61
				ROI 6	93560.5	450208	1641.41	342.414	20.8609	1554	1419.36	1813.16	1193.27	2625.34
				ROI 7	294644	700564	2476	466.794	18.8527	2432.7	2131.52	2799.18	1493.58	3930.98
				ROI10	96071.8	755080	2825.65	378.393	13.3913	2778.44	2569.28	3114.41	1983.51	3590.65
				ROI11	93588.9	401216	1439.83	329.788	22.9047	1401.03	1176.09	1591.72	966.999	2509.67
SM(d34:2)	C39H77N2O6P	[M+H]+	m/z 701.56	ROI 4	7567.06	51221.2	184.563	55.7949	30.2309	177.341	144.324	209.577	119.353	407.525
				ROI 2	23953.9	46549.3	173.579	41.7804	24.0699	169.801	145.162	192.346	93.2026	322.492
				ROI 1	38147.4	52754.1	192.663	49.0124	25.4394	189.453	158.282	224.791	88.0692	330.531
				ROI 12	13424.3	47597.5	176.635	47.3291	26.7949	169.232	147.802	203.66	80.5318	337.682
				ROI 3	12996.1	44409.9	158.489	46.6635	29.4428	154.641	122.631	176.286	63.9538	286.368
				ROI 8	15818.8	50861.3	195.293	63.6389	32.5863	179.948	151.789	231.783	93.3197	388.132
				ROI 9	28529.6	51546.8	186.468	55.8174	29.9341	176.337	148.513	215.764	71.8569	445.15
				ROI 5	9900.62	47160	173.695	44.9445	25.8755	175.92	143.199	205.769	81.1259	266.991
				ROI 6	10509.5	50571.2	184.377	54.6302	29.6296	174.512	146.19	216.104	91.2989	344.154
				ROI 7	20019.6	47599.8	168.232	46.4167	27.591	165.774	132.878	192.921	74.4079	308.071
				ROI10	6079.9	47785.2	178.821	44.5518	24.9142	177.677	155.553	194.631	95.7113	310.105
				ROI11	11646.7	49929.6	179.181	44.044	24.5808	171.196	147.907	202.243	110.231	294.391
SM(d40:1)	C45H91N2O6P	[M+H]+	m/z 787.67	ROI 4	11709.7	79262.8	285.604	89.7814	31.4356	259.997	219.346	339.725	150.034	511.326
				ROI 2	44425.5	86331.3	321.924	106.27	33.0108	300.485	253.829	369.793	134.624	910.79
				ROI 1	120500	166640	608.586	125.574	20.6337	601.24	520.229	690.573	307.323	886.581
				ROI 12	21916.1	77706.4	288.369	78.4661	27.2103	292.353	239.4	333.262	93.9401	493.489
				ROI 3	19040.7	65065.4	232.203	76.2876	32.8538	232.777	169.311	274.592	111.779	472.676
				ROI 8	22289.7	71666.8	275.181	74.8391	27.1963	272.543	219.235	308.362	142.22	533.82
				ROI 9	53883.3	97355.3	352.178	103.499	29.3883	335.504	285.029	412.353	148.187	744.125
				ROI 5	17556.3	83626.5	308.005	75.4172	24.4857	308.393	252.58	361.444	152.931	449.868
				ROI 6	17156.2	82554.5	300.986	94.6335	31.4412	283.093	247.775	356.086	124.437	555.519
				ROI 7	59337.9	141085	498.637	149.251	29.9317	494.731	395.608	578.047	171.666	1020.75
				ROI10	19076.1	149930	561.065	105.007	18.7157	545.963	478.349	625.25	413.7	775.293
				ROI11	20535.5	88035.9	315.931	104.422	33.0521	296.978	245.341	354.648	189.499	683.296
SM(d40:2)	C45H89N2O6P	[M+Na]+	m/z 807.64	ROI 4	33501.8	226773	817.119	162.585	19.8974	794.228	707.709	959.069	496.192	1120.37
				ROI 2	138756	269642	1005.48	224.793	22.3568	987.395	856.823	1168.82	483.815	1539.41
				ROI 1	153545	212338	775.482	187.115	24.1289	751.081	639.893	870.896	391.535	1528.61
				ROI 12	69361.9	245932	912.655	200.827	22.0047	924.579	778.854	1005.74	377.876	1528.77
				ROI 3	77020.1	263191	939.27	196.309	20.9001	893.808	799.5	1084.8	574.311	1398.89
				ROI 8	74406.1	239234	918.592	212.743	23.1597	890.505	761.372	1035.23	405.877	1649.81
				ROI 9	173337	313182	1132.92	256.759	22.6635	1114.86	955.216	1284.79	381.609	2116.18
				ROI 5	56041.5	266944	983.183	272.31	27.6968	926.121	803.542	1170.59	427.819	1553.18
				ROI 6	50728.7	244104	889.979	215.573	24.2222	869.922	740.034	1010.43	539.977	1492.5
				ROI 7	81322.7	193358	683.384	181.019	26.4886	669.054	558.806	760.629	374.26	1334.58
				ROI10	22026.1	173115	647.829	104.845	16.184	649.499	569.599	699.757	482.49	964.483
				ROI11	72700.4	311667	1118.47	268.645	24.019	1112.35	903.557	1335.81	559.363	1791.17
SM(d42:1)	C47H95N2O6P	[M+H]+	m/z 815.70	ROI 4	32432	219531	791.027	169.131	21.3812	767.954	664.375	901.588	529.735	1181.56
				ROI 2	134962	262269	977.986	258.846	26.4673	965.421	783.545	1161.55	460.646	1632.29
				ROI 1	149625	206917	755.681	293.04	38.7783	667.051	559.012	865.824	312.39	1680.01
				ROI 12	71129.1	252198	935.908	202.622	21.6498	963.36	779.386	1099.84	510.514	1361.25
				ROI 3	56099.4	191702	684.14	167.257	24.4478	658.687	569.717	821.252	302.692	1083.11
				ROI 8	96336.3	309745	1189.34	269.991	22.701	1162.88	966.679	1387.76	652.15	1779.81
				ROI 9	165505	299031	1081.73	262.174	24.2365	1068.91	913.727	1220.61	492.06	1949.95
				ROI 5	49940.7	237884	876.152	266.131	30.375	848.689	663.776	1038.86	364.684	1539.8
				ROI 6	52089.9	250654	913.858	266.697	29.1836	910.247	735.06	1093.9	338.603	1447.9
				ROI 7	77893.7	185205	654.569	189.297	28.9193	642.118	502.481	794.58	256.882	1153.59
				ROI10	24388.5	191683	717.312	152.516	21.2622	718.378	621.351	777.503	420.589	1143.36
				ROI11	57764.3	247636	888.681	200.931	22.6101	893.574	737.08	1017	489.163	1299.36
SM(d42:2)	C47H93N2O6P	[M+H]+	m/z 813.67	ROI 4	24807.9	167924	605.071	135.584	22.408	608.585	497.3	691.985	382.529	889.79
				ROI 2	102808	199786	744.989	174.094	23.3687	740.37	616.716	849.081	389.82	1303.71
				ROI 1	195151	269875	985.612	233.156	23.6559	969.981	797.454	1117.79	550.324	2043.61
				ROI 12	59369.1	210501	781.171	231.432	29.6262	739.048	618.172	888.367	370.045	1625.89
				ROI 3	42569.1	145466	519.136	163.159	31.429	495.883	393.294	625.165	247.789	1216.59
				ROI 8	85949.7	276350	1061.11	355.439	33.497	1070.04	783.529	1295.97	386.235	2360.52
				ROI 9	128750	232622	841.5	202.677	24.0852	805.035	704.846	941.167	466.007	1650.84
				ROI 5	40210.7	191537	705.45	180.837	25.6343	647.009	583.55	807.088	389.706	1228.79
				ROI 6	41306.7	198766	724.679	156.542	21.6016	701.581	607.643	833.303	442.422	1181.11
				ROI 7	102080	242712	857.814	279.853	32.624	826.961	648.933	985.79	331.511	1606.56
				ROI10	34273.3	269372	1008.04	189.973	18.8457	959.949	868.593	1111.85	669.701	1492.12
				ROI11	44219.7	189570	680.303	157.876	23.2068	654.708	557.959	763.13	408.366	1095.41
TAG(48:1)	C51H96O6	[M+K]+	m/z 843.68	ROI 4	7340.9	49690.3	179.047	51.0532	28.5139	180.987	148.631	203.258	79.8425	328.673
				ROI 2	23493.3	45654.1	170.241	47.5152	27.9105	165.31	136.408	200.439	72.7009	283.851
				ROI 1	24735.9	34207.4	197.971	64.2037	32.4309	186.176	154.93	227.773	76.7568	487.855
				ROI 12	12821.9	45461.9	168.709	45.9381	27.2291	165.667	138.693	195.466	88.419	274.126
				ROI 3	13698.1	46808.9	167.05	42.6213	25.514	163.639	143.272	191.513	56.6166	269.302
				ROI 8	16310.3	52441.7	201.361	70.2554	34.8902	190.484	150.896	234.842	105.833	432.125
				ROI 9	27974.3	50543.6	182.839	54.6099	29.8678	176.792	147.069	218.23	87.1518	416.105
				ROI 5	9703.82	46222.5	170.242	68.7967	40.4111	160.689	125.686	200.692	64.1539	426.273
				ROI 6	9599.7	46193.3	168.416	48.4659	28.7775	165.105	137.409	195.539	74.3012	312.824
				ROI 7	18946.5	45048.3	159.214	46.5825	29.2578	150.156	125.074	186.84	72.4885	312.049
				ROI10	4944.75	38863.5	145.434	46.9632	32.2917	135.935	106.427	170.755	75.5592	257.202
				ROI11	11707.5	50190	180.115	52.7285	29.2749	178.757	136.4	219.156	83.7643	282.432
TAG(48:5)	C51H88O6	[M+H]+	m/z 819.66	ROI 4	36648	248069	893.857	209.985	23.492	861.259	776.639	1038.95	426.421	1279.19
				ROI 2	99404.1	193170	720.32	189.354	26.2874	709.927	587.305	835.438	350.938	1333.87
				ROI 1	109441	151346	552.732	176.977	32.0186	529.315	431.734	653.259	171.582	1370.54
				ROI 12	46925.6	166381	617.441	182.296	29.5244	649.469	469.589	765.861	211.134	940.325
				ROI 3	56503.5	193082	689.067	173.556	25.1871	649.961	575.454	779.05	328.778	1257.12
				ROI 8	49176.5	158115	607.117	209.838	34.563	582.813	438.967	767.163	234.159	1193.23
				ROI 9	101992	184277	666.612	200.248	30.0397	651.668	516.732	800.746	252.823	1366.55
				ROI 5	34552.2	164584	606.179	269.323	44.4297	620.2	339.626	785.189	186.603	1110.65
				ROI 6	31416.3	151174	551.164	163.651	29.6918	569.575	425.009	658.939	234.762	1023.81
				ROI 7	59222.4	140811	497.668	118.839	23.8792	492.395	416.235	578.666	215.262	742.055
				ROI10	16590.9	130396	487.968	96.8286	19.8432	500.408	422.795	552.755	288.371	668.392
				ROI11	50192.2	215174	772.188	214.454	27.7722	806.202	587.978	893.854	378.709	1350.18
TAG(49:1)	C52H98O6	[M+H]+	m/z 819.64	ROI 4	36648	248069	893.857	209.985	23.492	861.259	776.639	1038.95	426.421	1279.19
				ROI 2	99404.1	193170	720.32	189.354	26.2874	709.927	587.305	835.438	350.938	1333.87
				ROI 1	109441	151346	552.732	176.977	32.0186	529.315	431.734	653.259	171.582	1370.54
				ROI 12	46925.6	166381	617.441	182.296	29.5244	649.469	469.589	765.861	211.134	940.325
				ROI 3	56503.5	193082	689.067	173.556	25.1871	649.961	575.454	779.05	328.778	1257.12
				ROI 8	49193.4	158169	607.325	209.472	34.4909	582.813	438.967	767.163	251.012	1193.23
				ROI 9	101992	184277	666.612	200.248	30.0397	651.668	516.732	800.746	252.823	1366.55
				ROI 5	34552.2	164584	606.179	269.323	44.4297	620.2	339.626	785.189	186.603	1110.65
				ROI 6	31416.3	151174	551.164	163.651	29.6918	569.575	425.009	658.939	234.762	1023.81
				ROI 7	59222.4	140811	497.668	118.839	23.8792	492.395	416.235	578.666	215.262	742.055
				ROI10	16590.9	130396	487.968	96.8286	19.8432	500.408	422.795	552.755	288.371	668.392
				ROI11	50192.2	215174	772.188	214.454	27.7722	806.202	587.978	893.854	378.709	1350.18
TAG(50:2)	C53H98O6	[M+K]+	m/z 853.71	ROI 4	44439.3	300809	1098.58	1168.66	106.379	810.745	676.047	971.553	406.161	8730.6
				ROI 2	75706	147118	548.594	131.669	24.0012	549.521	444.978	646.882	250.77	868.7
				ROI 1	85601.4	118378	426.547	80.3128	18.8286	419.162	365.846	489.749	251.426	584.954
				ROI 12	41245.1	146240	542.699	141.229	26.0234	528.189	444.004	612.049	262.517	1006.86
				ROI 3	42642.8	145718	520.035	116.338	22.3711	504.368	454.333	600.597	325.404	875.494
				ROI 8	45563.5	146498	562.512	108.257	19.2453	565.613	485.665	632.247	272.851	862.793
				ROI 9	87391.9	157898	571.189	146.915	25.7209	552.117	461.456	654.916	329.613	1191.1
				ROI 5	29348.9	139799	514.893	115.568	22.445	507.146	418.367	605.226	321.779	856.242
				ROI 6	31020.3	149268	544.217	132.372	24.3234	539.455	457.548	604.026	233.834	855.661
				ROI 7	56302.2	133868	473.128	99.0579	20.9368	466.023	407.139	537.278	278.346	794.65
				ROI10	15587	122506	458.442	82.0852	17.9053	448.379	396.418	493.336	331.004	623.702
				ROI11	30206	129493	464.708	108.814	23.4156	454.327	374.881	550.4	274.705	755.975
TAG(52:1)	C55H104O6	[M+K]+	m/z 851.71	ROI 4	12496.3	84587.4	304.79	88.0676	28.8945	295.34	238.425	356.636	166.323	596.757
				ROI 2	52629.4	102274	381.372	103.697	27.1904	368.34	314.552	424.169	172.732	759.43
				ROI 1	66874.9	92481.6	331.885	78.2756	23.5851	314.88	278.804	383.812	204.058	566.548
				ROI 12	32330.6	114633	425.402	120.769	28.3894	404.894	343.713	479.825	211.861	863.198
				ROI 3	29367.6	100354	358.142	94.7078	26.4442	348.608	288.79	407.306	165.571	658.68
				ROI 8	37726.8	121301	465.763	126.878	27.2409	463.711	373.074	547.324	178.759	863.808
				ROI 9	60135.7	108652	393.044	89.6437	22.8076	381.065	326.362	448.49	160.438	747.158
				ROI 5	30707.8	146272	516.967	120.053	23.2226	511.603	428.48	590.991	255.155	959.718
				ROI 6	30445.4	146502	548.237	96.4027	17.5841	536.272	481.351	614.624	363.382	748.04
				ROI 7	45552	108307	398.907	114.984	28.8247	393.276	314.83	489.993	194.442	661.948
				ROI10	13882.5	109110	397.804	92.2856	23.1988	385.126	318.764	467.968	261.009	644.087
				ROI11	38129.2	163460	596.973	559.206	93.6737	455.467	395.58	543.105	289.131	4283.03
TAG(52:2)	C55H102O6	[M+K]+	m/z 897.72	ROI 4	12830.7	86850.9	317.188	256.97	81.0149	256.199	190.759	315.112	112.623	1620.23
				ROI 2	16495	32054.4	119.529	45.8306	38.3427	114.382	88.9092	144.196	40.4382	343.4
				ROI 1	18295.9	25301.5	91.1675	29.7208	32.6002	85.1611	71.4867	112.629	48.7791	182.952
				ROI 12	14136.3	50122	177.146	57.0046	32.1795	171.955	131.972	221.072	48.3524	306.159
				ROI 3	14291.1	48835.2	182.751	50.6391	27.7094	174.346	158.279	207.643	93.4476	325.644
				ROI 8	7352.55	23640.3	90.772	37.366	41.1646	83.1885	66.0374	114.261	18.8392	196.278
				ROI 9	27018.8	48817.2	176.594	75.4161	42.706	162.117	125.136	200.714	76.4805	612.259
				ROI 5	11547.8	55005.8	202.592	90.4448	44.6438	170.249	132.658	254.116	70.1	505.615
				ROI 6	8363.28	40243.7	146.724	61.7544	42.0887	136.191	106.194	179.017	39.3628	355.501
				ROI 7	12239.3	29100.9	107.994	41.8645	38.7657	100.448	73.7048	138.035	32.4203	229.12
				ROI10	2996.97	23554.8	84.0618	33.3172	39.6342	73.7596	59.7615	103.384	32.3214	183.133
				ROI11	8252.58	35378.9	126.963	41.1693	32.4263	116.148	97.3749	151.697	56.204	231.548
TAG(52:3)	C55H100O6	[M+K]+	m/z 895.70	ROI 4	13862.9	93837.2	342.703	238.704	69.6533	285.3	235.234	347.828	133.823	1705.5
				ROI 2	31283.3	60792.4	226.691	51.0314	22.5115	224.936	193.421	254.083	113.96	386.643
				ROI 1	44884.4	62070.9	223.657	47.3718	21.1806	220.117	190.544	264.969	118.906	309.884
				ROI 12	18628.5	66049.9	233.44	51.8711	22.2203	228.524	197.762	251.553	137.018	403.357
				ROI 3	18655.9	63750.4	238.566	53.439	22.4001	239.344	204.512	277.395	114.604	345.982
				ROI 8	20183.7	64895.5	249.181	66.3615	26.6318	238.888	205.729	301.355	79.7521	403.975
				ROI 9	38092.4	68824.6	248.97	63.3967	25.4636	242.454	201.368	287.122	127.743	479.973
				ROI 5	15553.5	74086.6	272.869	74.7792	27.4048	264.679	216.665	321.301	151.842	444.191
				ROI 6	11902.3	57273.2	208.812	59.2257	28.3631	200.577	168.832	250.978	107.361	355.139
				ROI 7	23800.9	56590.4	210.008	51.7942	24.663	211.772	172.206	240.61	121.385	369.124
				ROI10	7455.9	58599.9	209.13	56.5698	27.0501	202.266	175.451	243.012	100.127	385.401
				ROI11	13649.1	58513.7	209.986	46.162	21.9834	203.162	176.291	231.785	129.527	329.129
TAG(54:2)	C57H106O6	[M+K]+	m/z 925.73	ROI 4	4143.2	28045.2	102.424	60.7449	59.3073	86.8334	64.9493	118.479	32.2049	372.372
				ROI 2	7082.01	13762.4	51.319	20.4024	39.7561	48.6113	37.1462	61.2295	16.2449	145.103
				ROI 1	8382.82	11592.6	41.7712	21.1096	50.5362	40.4844	25.6879	53.9212	4.31122	96.7376
				ROI 12	5375.63	19060	67.3637	27.4426	40.7379	63.6762	49.7485	78.3781	18.4505	166.232
				ROI 3	6432.97	21982.6	82.2631	34.4254	41.848	79.6604	54.6783	103.373	29.2453	173.508
				ROI 8	3771.76	12127.1	46.5648	19.2668	41.3764	44.8462	33.9207	59.5751	8.22357	102.983
				ROI 9	10334.4	18672.1	67.5453	31.6575	46.8685	62.6789	45.2881	79.198	25.4565	182.162
				ROI 5	3916.08	18653.6	68.7032	32.1577	46.8068	65.5524	44.5522	84.6059	16.5398	157.494
				ROI 6	3321.35	15982.2	58.2694	24.7485	42.4725	58.4051	41.8349	71.8931	19.83	121.874
				ROI 7	5487.66	13047.8	48.4205	21.2526	43.8918	41.5573	34.7838	55.8566	21.3665	116.764
				ROI10	1513.74	11897.3	42.4588	18.1235	42.685	38.8806	29.6149	54.9503	10.6365	86.619
				ROI11	3586.98	15377.4	55.1843	25.0498	45.3929	54.23	40.6207	69.8135	8.93311	118.368
TAG(54:4)	C57H102O6	[M+K]+	m/z 921.73	ROI 4	6590.82	44613	162.931	106.364	65.2813	136.307	105.877	172.988	37.2003	685.26
				ROI 2	12511.4	24313.1	90.6621	32.4762	35.8211	91.7953	65.2751	107.65	33.9746	205.633
				ROI 1	13700	18945.7	68.2662	29.7145	43.5274	69.3538	46.4277	75.3988	14.04	153.668
				ROI 12	8610.35	30529.1	107.899	44.2566	41.0167	98.6697	75.3988	128.406	43.037	248.751
				ROI 3	9032.29	30864.9	115.502	30.8942	26.7476	115.327	96.3126	128.351	57.4044	189.133
				ROI 8	6135.81	19728.2	75.7507	30.4639	40.216	71.947	57.5049	89.9851	19.0163	168.506
				ROI 9	15562.3	28117.6	101.714	38.4383	37.7906	93.6733	72.4637	121.906	33.017	253.459
				ROI 5	6668.92	31766.3	116.999	42.7948	36.5772	112.067	85.4753	142.355	41.3335	225.691
				ROI 6	5132.56	24697.6	90.0451	41.6419	46.2456	86.5549	58.5109	116.269	23.5608	197.426
				ROI 7	8086.54	19227.1	71.3518	30.0897	42.1709	67.8627	47.9648	92.883	17.5081	147.806
				ROI10	2451.5	19267.6	68.7617	26.9194	39.1488	64.7696	50.7653	82.7939	26.6449	152.997
				ROI11	5212.51	22346.1	80.1925	30.4944	38.0265	74.0296	60.9097	93.6964	21.3678	180.813
TAG(54:7)	C57H96O6	[M+H]+	m/z 877.72	ROI 4	25434.5	172165	628.764	573.364	91.1889	486.467	395.717	601.694	209.251	4243.41
				ROI 2	22469.6	43664.8	162.823	65.0992	39.9815	149.726	120.604	197.406	35.9044	377.773
				ROI 1	18049.1	24960.2	89.9377	40.4018	44.922	87.2913	62.5287	108.938	29.6072	239.741
[truncated: 93 more rows]
