# Supplementary material for: Targeting de novo lipogenesis and the Lands cycle induces ferroptosis in KRAS-mutant lung cancer
Source: Nat Commun. 2022 Jul 26;13:4327. doi: 10.1038/s41467-022-31963-4 (PMC9325712; doi:10.1038/s41467-022-31963-4)
Supplement: Supplementary file 9 — Supplementary Data 3 [file 41467_2022_31963_MOESM9_ESM.xlsx]

## Sheet: supplementary data 3
Supplementary Data 3 . MALDI ON PDXs
PDX_HCC__4190		AD, mutEGFR L858R
ROI Name	# Pixels	Area [mm²]	Perimeter [mm]
(whole tissue)	3844	13.8384	-
Tumor	1656	5.9652	12.2725
Stroma1	176	0.6228	3.43905
Stroma2	259	0.932849	4.09919
Lipid Annotation	Molecular Formula	Ion adducts		ROI Name	SUM [a.u.]	SUM/Area [a.u./mm²]	AVG [a.u.]	STD [a.u.]	%RDS [a.u.]	Median [a.u.]	Q1 [a.u.]	Q3 [a.u.]	Min [a.u.]	Max [a.u.]
Cer(d31:0)	C31H63NO3	[M+Na]+	m/z 520.50	(whole tissue)	523687	37843	136.235	73.8969	54.2423	125.35	84.5879	170.564	8.85961	617.008
				Tumor1	236118	39582.5	142.583	78.8973	55.3343	128.782	88.3309	177.981	14.701	617.008
				Tumor2	34082.9	54725.3	193.653	77.4865	40.0131	181.857	139.7	241.036	46.1087	407.924
				Stroma1	38973.5	41779	150.477	53.472	35.535	142.415	111.446	185.279	32.6775	286.123
Cer(d34:1)	C14H26N4O11P2	[M+H]+	m/z 538.47	(whole tissue)	244569	17673.2	63.6235	47.0075	73.8839	51.9919	27.9311	85.9179	2.66845	358.221
				Tumor1	69245.7	11608.3	41.815	33.5524	80.2401	30.8	18.7627	54.1814	2.66845	319.739
				Tumor2	7021.86	11274.7	39.8969	21.3444	53.499	35.3828	24.5459	54.0805	6.49352	123.93
				Stroma1	21597.8	23152.5	83.3893	38.926	46.6799	74.8035	53.3594	105.538	7.67128	251.74
		[M+Na]+	m/z 560.30	(whole tissue)	338085	24431	87.9514	60.2835	68.5418	71.5947	49.2848	106.375	5.95203	533.553
				Tumor1	143943	24130.4	86.9219	60.4433	69.5375	69.8072	48.7655	102.769	5.95202	475.046
				Tumor2	30708.5	49307.2	174.48	87.0507	49.8914	154.064	110.878	228.865	48.2053	495.727
				Stroma1	16799.9	18009.2	64.8645	30.6862	47.3081	60.1302	41.3739	81.8407	14.4678	189.028
Cer(d38:1)	C38H75NO3	[M+H]+	m/z 594.37	(whole tissue)	345646	24977.3	89.9184	60.9259	67.7569	74.8654	48.6903	112.644	8.53411	529.606
				Tumor1	101464	17009.3	61.2703	32.0028	52.2321	54.5073	38.5499	77.8396	8.53411	254.304
				Tumor2	14054.8	22567.2	79.857	36.1635	45.2853	73.7861	57.2518	97.7141	18.447	213.383
				Stroma1	28086.5	30108.3	108.442	44.363	40.9093	100.715	79.0145	132.754	30.7534	274.944
cer (t18:0/23:0)	C41H83NO4	[M+H]+	m/z 654.62	(whole tissue)	274569	19841.1	71.428	53.949	75.5292	56.0313	35.4454	89.3036	4.49968	488.015
				Tumor1	143158	23998.8	86.4478	52.0539	60.2143	73.4378	51.2246	106.505	11.6753	437.842
				Tumor2	25910.2	41602.7	147.217	67.5764	45.9026	139.019	102.246	179.786	16.2106	488.015
				Stroma1	11282.3	12094.5	43.5611	19.9892	45.8878	40.6574	28.56	53.3276	14.001	155.725
Cer(d42:1)	C42H83NO3	[M+H]+	m/z 650.41	(whole tissue)	1.00323e+06	72496.1	260.986	216.027	82.7733	195.033	106.169	345.888	12.7106	1622.9
				Tumor1	267800	44893.7	161.715	117.647	72.7495	131.423	87.3164	197.333	12.9049	1101.69
				Tumor2	22459	36061.4	127.608	69.497	54.4612	113.559	68.0582	180.651	17.9861	356.425
				Stroma1	86351.4	92567.4	333.403	124.54	37.3541	318.534	254.44	398.114	84.0269	866.823
C26:1 CerP	C44H86NO6P	[M+Na]+	m/z 778.61	(whole tissue)	564561	40796.7	146.868	102.37	69.7019	120.21	77.4398	183.507	4.15289	933.387
				Tumor1	305400	51197	184.421	93.7088	50.8125	163.479	121.523	221.92	29.755	635.318
				Tumor2	51863.9	83275.4	294.681	118.326	40.154	271.496	210.436	358.284	79.4649	630.477
				Stroma1	22927.9	24578.4	88.5247	29.3075	33.1065	86.6857	66.185	105.813	25.9738	178.444
LysoPC(14:0)	C22H46NO7P	[M+K]+	m/z 506.37	(whole tissue)	535090	38667.1	139.201	78.2627	56.2226	123.432	81.8352	177.714	11.933	645.962
				Tumor1	300292	50340.6	181.336	83.5848	46.094	169.229	121.306	231.397	13.63	645.962
				Tumor2	25690.5	41250	145.969	75.4204	51.6689	127.42	87.3141	179.221	16.2397	436.873
				Stroma1	29302	31411.2	113.135	46.3556	40.9737	106.266	81.5707	140.351	28.1818	308.902
LysoPC(16:0)	C24H50NO7P	[M+H]+	m/z 496.31	(whole tissue)	3.46955e+06	250719	902.588	634.259	70.2712	747.648	492.429	1136.43	48.1964	8871.81
				Tumor1	1.2363e+06	207252	746.556	380.551	50.9741	656.877	467.171	964.65	85.5044	3044.03
				Tumor2	105208	168927	597.772	266.251	44.5406	584.649	379.584	774.605	113.81	1284.86
				Stroma1	290229	311121	1120.58	540.677	48.2499	989.671	763.54	1333.62	264.093	4512.81
		[M+Na]+	m/z 518.29	(whole tissue)	1.31581e+06	95084	342.303	179.778	52.5203	311.072	205.758	447.073	21.4584	1336.48
				Tumor1	484582	81234.9	292.622	153.511	52.4604	260.5	180.779	367.737	37.132	924.685
				Tumor2	57615	92509.6	327.358	154.952	47.3341	293.745	226.426	406.734	71.2466	796.662
				Stroma1	119722	128340	462.247	160.032	34.6204	450.96	350.621	557.404	123.254	1137.67
		[M+K]+	m/z 534.29	(whole tissue)	601758	43484.7	156.545	100.818	64.4022	130.417	85.5869	200.7	4.03292	839.346
				Tumor1	206033	34539.2	124.416	64.2692	51.6566	110.612	77.539	158.553	15.3398	458.039
				Tumor2	24066.6	38642.5	136.742	64.6949	47.3117	124.054	91.8615	170.378	33.0476	370.71
				Stroma1	38997.2	41804.4	150.568	78.5776	52.1873	138.447	90.5255	196.467	19.7852	495.887
LysoPC(16:1)	C24H48NO7P	[M+H]+	m/z 494.35	(whole tissue)	288990	20883.2	75.1796	0	53.1094	67.2923	46.4303	96.2761	6.451	320.64
				Tumor1	132413	22197.6	79.9597	40.1642	50.2305	72.6274	50.7587	100.732	14.1902	320.64
				Tumor2	13382	21486.8	76.034	35.0458	46.0922	69.4113	51.4595	95.9351	19.6862	189.52
				Stroma1	18382.8	19706	70.976	34.9534	49.2468	64.755	46.3047	88.3434	14.1722	233.095
		[M+Na]+	m/z 516.30	(whole tissue)	237570	17167.5	61.8029	28.2969	45.7858	57.8235	41.2133	77.4525	5.76747	360.459
				Tumor1	104095	17450.4	62.8594	27.4089	43.6035	58.5639	42.7201	78.697	10.5845	197.237
				Tumor2	14509.6	23297.4	82.4411	37.9294	46.0078	81.5108	56.9053	100.703	21.8329	360.459
				Stroma1	14540.5	15587.2	56.1411	25.0784	44.6703	53.0128	37.9578	68.7872	11.5227	162.713
		[M+K]+	m/z 532.26	(whole tissue)	198048	14311.5	51.5214	24.6491	47.8424	46.6179	34.0814	63.5615	6.34681	234.668
				Tumor1	81016.6	13581.5	48.9231	24.1166	49.2949	44.039	32.5128	60.23	6.3468	234.668
				Tumor2	10725.2	17220.9	60.9385	28.1276	46.1573	55.1499	40.5686	75.604	11.2723	172.342
				Stroma1	12496.5	13396.1	48.2492	22.3644	46.352	43.5973	33.1082	58.7007	10.8323	130.185
LysoPC(18:0)	C26H54NO7P	[M+H]+	m/z 524.36	(whole tissue)	1.74086e+06	125799	452.876	291.046	64.2662	389.93	231.135	603.043	16.6926	2526.2
				Tumor1	665545	111571	401.899	248.128	61.7389	341.377	210.299	543.056	35.055	1431.24
				Tumor2	46992.2	75453.1	267.001	116.742	43.7235	246.859	175.914	350.79	17.5983	678.151
				Stroma1	156841	168131	605.563	224.265	37.0341	575.136	459.177	724.139	154.192	1778.6
		[M+Na]+	m/z 546.35	(whole tissue)	902442	65212.9	234.767	119.962	51.0986	218.452	140.005	308.889	26.0548	831.009
				Tumor1	352959	59169.8	213.14	116.978	54.8834	190.117	121.893	283.906	26.0548	702.239
				Tumor2	39141.6	62847.7	222.395	99.5427	44.7593	208.338	145.329	287.202	48.6049	547.487
				Stroma1	82269.4	88191.5	317.642	115.273	36.2902	296.173	228.736	397.056	94.3191	820.844
LysoPC(18:1)	C26H52NO7P	[M+H]+	m/z 522.34	(whole tissue)	1.11253e+06	80394.6	289.421	213.664	73.8246	235.229	160.788	350.676	13.6768	2138.19
				Tumor1	522233	87546.6	315.358	235.714	74.7448	254.016	180.839	367.101	32.0221	1850.34
				Tumor2	93162.3	149586	529.331	310.862	58.7273	455.149	309.988	673.289	54.3655	2138.19
				Stroma1	60595.5	64957.5	233.96	116.355	49.7328	207.319	157.833	289.458	53.0262	906.126
LysoPC(18:2)	C26H52NO7P	[M+H]+	m/z 520.30	(whole tissue)	724342	52342.9	188.434	119.735	63.5419	159.27	105.86	239.325	9.26645	1242.67
				Tumor1	305016	51132.6	184.188	117.802	63.9573	154.75	108.561	227.237	29.0552	920.126
				Tumor2	50348.5	80842.1	286.071	140.828	49.2285	260.686	174.388	376.984	63.3004	819.201
				Stroma1	46575.5	49928.2	179.828	115.77	64.3783	158.411	104.222	218.006	39.854	1242.67
		[M+Na]+	m/z 542.48	(whole tissue)	880870	63654.1	229.155	132.114	57.6526	203.493	136.84	294.494	13.3867	1295.54
				Tumor1	434747	72880.6	262.528	130.454	49.6914	239.927	171.008	325.409	29.0401	1155.77
				Tumor2	62013.5	99572.1	352.35	143.02	40.5905	329.608	257.689	425.839	89.8046	929.152
				Stroma1	49891.2	53482.5	192.63	73.8303	38.3275	181.205	140.159	235.514	47.5074	506.025
LysoPC(20:4)	C28H50NO7P	[M+H]+	m/z 544.34	(whole tissue)	1.18562e+06	85676.2	308.434	245.276	79.5231	239.849	162.903	357.702	2.66509	2031.22
				Tumor1	533850	89494.1	322.373	250.786	77.7939	251.771	174.996	363.759	24.5867	2019.53
				Tumor2	130374	209336	740.763	377.867	51.0104	664.708	455.831	991.887	130.736	1989.37
				Stroma1	60946.3	65333.5	235.314	121.897	51.8019	214.165	156.417	278.858	49.3177	1143.29
		[M+Na]+	m/z 566.35	(whole tissue)	423046	30570.4	110.054	76.5598	69.5659	88.8341	60.418	134.624	9.25014	739.601
				Tumor1	181660	30453.2	109.698	72.1003	65.7263	89.1567	60.2289	138.731	12.6409	586.346
				Tumor2	43289.2	69507.3	245.961	125.647	51.0841	225.906	149.488	322.762	30.3481	701.935
				Stroma1	22174.8	23771.1	85.6171	42.3161	49.4248	74.5172	54.8134	106.338	29.1959	301.462
		[M+K]+	m/z 582.28	(whole tissue)	251365	18164.3	65.3914	36.5218	55.851	57.5243	39.1422	83.1752	6.06035	353.535
				Tumor1	105988	17767.7	64.0022	35.7216	55.8131	55.4002	38.913	80.8683	9.77408	267.766
				Tumor2	17810.2	28596.9	101.194	46.9898	46.4353	93.4636	68.5173	123.069	23.9224	353.535
				Stroma1	14700.8	15759	56.7599	30.8749	54.3956	49.3562	33.6971	71.7298	11.5871	200.624
LysoPC(20:4;O2)	C28H50NO9P	[M+Na]+	m/z 598.48	(whole tissue)	429805	31058.9	111.812	72.082	64.4672	94.0764	60.7107	142.995	6.65871	673.443
				Tumor1	241761	40528.7	145.991	78.9105	54.0515	127.626	88.9038	186.595	10.7597	673.443
				Tumor2	19448	31226.7	110.5	57.2193	51.7822	100.812	71.2067	144.671	22.3925	305.49
				Stroma1	26179.7	28064.2	101.08	41.4325	40.9899	93.8924	73.019	122.869	26.306	228.653
LysoPC(22:6)	C30H50NO7P	[M+H]+	m/z 568.37	(whole tissue)	245182	17717.5	63.7829	40.5317	63.5463	53.4354	34.2488	81.4988	3.40398	361.203
				Tumor1	106106	17787.5	64.0738	40.4571	63.1414	53.9571	34.7061	81.1364	8.6767	361.203
				Tumor2	19807.7	31804.3	112.544	54.423	48.3572	104.354	74.6352	140.984	13.512	344.861
				Stroma1	13953.2	14957.7	53.8736	32.767	60.822	45.7235	29.6452	70.6639	12.2883	227.621
LysoPE(18:0)	C23H48NO7P	[M+K]+	m/z 520.34	(whole tissue)	723752	52300.2	188.281	119.877	63.6693	159.269	105.793	239.325	12.08	1242.67
				Tumor1	304645	51070.3	183.964	118.01	64.1481	154.75	108.324	227.237	18.9441	920.126
				Tumor2	50348.5	80842.1	286.071	140.828	49.2285	260.686	174.388	376.984	63.3004	819.201
				Stroma1	46575.5	49928.2	179.828	115.77	64.3783	158.411	104.222	218.006	39.854	1242.67
LysoPE(18:1)	C23H46NO7P	[M+K]+	m/z 518.32	(whole tissue)	1.31578e+06	95081.7	342.294	179.79	52.525	311.072	205.758	447.073	21.4584	1336.48
				Tumor1	484554	81230.1	292.605	153.535	52.4716	260.5	180.779	367.737	37.132	924.685
				Tumor2	57608.2	92498.7	327.319	155.01	47.3574	293.745	226.426	406.734	71.2466	796.662
				Stroma1	119722	128340	462.247	160.032	34.6204	450.96	350.621	557.404	123.254	1137.67
LysoPE(20:4)	C25H44NO7P	[M+Na]+	m/z 524.27	(whole tissue)	716027	51742.1	186.271	101.259	54.361	166.488	112.47	237.353	21.8877	698.427
				Tumor1	320485	53725.8	193.53	93.6146	48.3722	176.232	126.85	241.444	22.7695	698.427
				Tumor2	51873	83290	294.733	142.764	48.4384	276.165	185.438	390.226	50.2811	694.841
				Stroma1	50015.6	53615.9	193.11	76.8581	39.8001	180.586	138.989	235.668	43.8947	620.999
		[M+K]+	m/z 540.24	(whole tissue)	346660	25050.6	90.1821	50.8984	56.4396	79.843	52.3826	117.028	9.21528	401.45
				Tumor1	144278	24186.6	87.1243	46.1871	53.0128	78.3383	52.1637	111.568	13.1078	376.162
				Tumor2	22171.2	35599.3	125.973	62.2484	49.4141	116.541	82.2861	155.145	31.3742	401.45
				Stroma1	19210.7	20593.5	74.1725	40.0166	53.9508	65.4071	44.7039	91.9277	9.35674	224.249
LysoPE(22:6)	C27H44NO7P	[M+H]+	m/z 526.27	(whole tissue)	523480	37828.1	136.181	69.9968	51.3998	122.309	87.8846	170.841	12.2311	642.952
				Tumor1	278283	46651.1	168.045	77.7671	46.2774	154.517	111.538	210.615	19.0972	642.951
				Tumor2	23884.2	38349.6	135.705	58.3515	42.9987	130.176	96.1606	173.56	20.7167	351.015
				Stroma1	31920.3	34218.1	123.245	51.9077	42.1177	112.423	88.9008	151.101	39.496	392.932
		[M+Na]+	m/z 548.26	(whole tissue)	321301	23218.1	83.585	40.1083	47.985	75.8083	54.5674	104.803	12.0216	353.526
				Tumor1	142404	23872.4	85.9925	39.5715	46.0174	79.0399	57.5816	105.88	16.2447	326.982
				Tumor2	18508.2	29717.7	105.16	44.1588	41.992	106.688	69.1705	131.025	16.7801	236.533
				Stroma1	21648.9	23207.3	83.5866	34.8354	41.6758	79.9075	57.9238	101.247	20.8524	221.838
LysoPG(18:0)	C24H49NO9P	[M+K]+	m/z 535.30	(whole tissue)	259355	18741.7	67.47	34.3076	50.8487	61.1541	43.0854	84.1532	8.158	297.157
				Tumor1	100415	16833.5	60.637	28.0466	46.2533	56.0543	40.5148	74.8421	8.158	221.011
				Tumor2	12378.1	19874.9	70.3301	26.8201	38.1346	66.3382	50.3176	85.8621	16.3118	150.574
				Stroma1	17624.9	18893.7	68.0499	35.5816	52.2875	59.6497	42.5581	87.2616	13.6597	184.672
PA(34:1)	C37H71O8P	[M+Na]+	m/z 697.45	(whole tissue)	2.0727e+06	149779	539.205	275.406	51.0763	498.966	337.059	695.122	27.8632	2333.03
				Tumor1	1.03275e+06	173128	623.639	305.798	49.0345	586.014	402.336	799.065	67.4912	2333.03
				Tumor2	55775.1	89555.3	316.904	181.064	57.1353	273.588	181.302	435.849	33.4471	838.588
				Stroma1	173025	185481	668.052	199.249	29.8254	651.172	518.581	798.76	222.495	1253.89
		[M+K]+	m/z 713.49	(whole tissue)	811144	58615.4	211.015	101.544	48.1215	197.532	134.326	272.171	9.73678	816.667
				Tumor1	366794	61489	221.494	101.743	45.9351	205.454	147.654	279.716	37.1206	816.667
				Tumor2	20827	33440.9	118.335	58.2269	49.2051	106.363	72.3071	153.322	19.0259	364.74
				Stroma1	50869.8	54531.7	196.409	87.9651	44.7868	178.457	129.894	245.381	50.8366	533.58
PA(34:2)	C24H49O9P	[M+Na]+	m/z 695.45	(whole tissue)	816181	58979.4	212.326	112.185	52.8362	191.746	132.561	268.111	17.0719	970.329
				Tumor1	443552	74356.7	267.846	127.241	47.5053	251.795	181.944	326.973	23.1659	970.329
				Tumor2	31287.1	50236.1	177.768	105.662	59.4383	152.872	99.5524	226.501	17.0719	612.852
				Stroma1	51700.7	55422.3	199.617	63.3922	31.757	186.722	153.249	245.527	59.5554	446.092
		[M+K]+	m/z 711.43	(whole tissue)	378407	27344.7	98.4409	44.6885	45.3963	90.7524	66.8367	120.336	10.9573	374.973
				Tumor1	182609	30612.4	110.271	49.9236	45.2735	100.518	75.0711	135.448	21.7362	374.973
				Tumor2	14788.5	23745.2	84.0258	34.8758	41.5061	76.9841	59.4357	106.554	22.3229	196.983
				Stroma1	21540.2	23090.7	83.1667	33.7712	40.6066	77.5728	58.1815	103.332	19.7814	187.733
PA(O-16:0/22:4)	C40H72O8P	[M+H]+	m/z 711.53	(whole tissue)	353594	25551.7	91.986	40.7394	44.2887	85.4044	63.2022	113.442	10.2226	343.394
				Tumor1	168209	28198.4	101.576	43.5474	42.8719	93.6476	70.436	126.475	19.3585	313.37
				Tumor2	15634.8	25104	88.834	33.7241	37.963	86.5564	64.4084	105.036	24.5029	212.723
				Stroma1	26160.3	28043.5	101.005	37.5165	37.1432	96.2501	74.1922	120.212	28.4297	283.11
PA(36:2)	C39H73O8P	[M+K]+	m/z 739.47	(whole tissue)	1.19036e+06	86018.4	309.666	177.913	57.4531	267.281	181.42	398.693	21.81	1426.13
				Tumor1	645095	108143	389.55	191.127	49.0635	352.97	247.293	495.608	77.5007	1426.13
				Tumor2	68243.9	109576	387.749	189.077	48.7627	384.233	234.316	507.298	69.3437	1200.37
				Stroma1	45721.2	49012.4	176.53	74.9982	42.4848	159.749	120.189	218.05	48.3174	448.716
PA(38:2)	C41H77O8P	[M+K]+	m/z 767.48	(whole tissue)	474595	34295.5	123.464	51.8233	41.9744	116.235	85.2666	153.234	17.0142	415.252
				Tumor1	245285	41119.4	148.119	51.0867	34.4903	143.567	111.013	176.929	31.488	415.252
				Tumor2	26353.5	42314.5	149.736	57.8922	38.6629	148.528	107.284	185.394	29.7806	370.576
				Stroma1	27702.7	29696.9	106.96	34.1296	31.9086	102.241	80.7658	125.238	37.7158	237.565
PA(38:3)	C41H77O8P	[M+Na]+	m/z 749.51	(whole tissue)	1.24343e+06	89853.8	323.474	168.677	52.1456	294.961	197.54	423.297	12.0965	1238.01
				Tumor1	705565	118280	426.066	161.721	37.9567	407.977	313.024	515.957	79.7451	1238.01
				Tumor2	64882.3	104178	368.65	179.829	48.7804	347.491	224.936	500.331	68.7854	1052.26
				Stroma1	70247.6	75304.3	271.226	90.9628	33.5376	265.246	202.35	331.269	82.206	623.369
PA(38:4)	C41H73O8P	[M+K]+	m/z 763.48	(whole tissue)	513425	37101.5	133.565	60.413	45.231	124.623	90.3367	166.864	13.52	497.99
				Tumor1	259274	43464.4	156.566	63.3434	40.4579	145.445	111.363	193.681	31.1308	497.99
				Tumor2	23394.1	37562.7	132.921	56.2243	42.2991	123.347	92.7875	170.535	33.9932	333.763
				Stroma1	28530.7	30584.4	110.157	39.4839	35.8433	107.109	79.9397	135.798	33.9136	282.195
PA(38:5)	C41H71O8P	[M+K]+	m/z 761.44	(whole tissue)	543863	39301	141.484	70.8766	50.0953	128.552	90.6561	179.418	12.4525	610.021
				Tumor1	262668	44033.4	158.616	73.0365	46.0461	147.322	105.454	196.579	18.2486	610.021
				Tumor2	17785	28556.5	101.051	41.9803	41.5436	94.3444	69.8706	126.421	28.2383	222.358
				Stroma1	30096.2	32262.6	116.202	53.3485	45.9103	104.648	78.3531	136.225	34.5406	311.696
DAG(30:2)	C33H60O5	[M+K]+	m/z 575.50	(whole tissue)	4.49487e+06	324811	1169.32	1226.62	104.901	746.232	485.52	1226.74	67.2061	11052.6
				Tumor1	2.65719e+06	445449	1604.59	1493.3	93.0642	1026.68	663.141	1897.73	169.762	11052.6
				Tumor2	154475	248033	877.699	417.646	47.5842	853.893	616.232	1057.93	198.126	4487.1
				Stroma1	266252	285418	1028	579.386	56.3606	875.527	723.014	1125.36	348.434	5236.65
DAG(31:1)	C34H64O5	[M+Na]+	m/z 575.47	(whole tissue)	2.35879e+06	102218	367.986	256.386	69.6728	303.561	179.45	496.122	9.69553	1782.9
				Tumor1	445240	136059	488.737	183.427	37.5307	461.597	356.693	595.264	83.2449	1293.56
				Tumor2	229043	181005	656.284	260.163	39.6418	608.521	496.63	794.779	117.149	1782.9
				Stroma1	219887	150628	542.93	222.831	41.0424	509.641	395.807	654.264	130.386	1465.19
DAG(31:2)	C39H72O5	[M+Na]+	m/z 573.49	(whole tissue)	1.98419e+06	143383	516.179	541.6	104.925	324.681	217.938	529.797	28.3353	4981.5
				Tumor1	1.13037e+06	189494	682.59	662.332	97.0322	397.951	261.039	856.639	75.0119	4981.5
				Tumor2	46373.3	74459.3	263.484	145.589	55.2554	244.055	179.241	303.528	47.1157	1453.32
				Stroma1	133316	142913	514.734	251.598	48.8793	453.724	374.393	559.288	166.678	2078.53
DAG(33:3)	C36H64O5	[M+H]+	m/z 577.52	(whole tissue)	3.8616e+06	167343	602.434	385.397	63.9733	526.122	296.693	826.066	13.2805	2777.29
				Tumor1	840752	256922	922.889	289.773	31.3985	895.069	708.865	1098.14	325.806	2031.63
				Tumor2	344438	272197	986.93	345.529	35.0105	933.147	758.07	1198.89	308.817	2473.21
				Stroma1	324484	222280	801.195	300.128	37.4601	766.653	579.245	975.698	242.598	1895.34
DAG(33:4)	C36H64O5	[M+H]+	m/z 575.50	(whole tissue)	4.32884e+06	312813	1126.13	1077.55	95.686	763.996	509.236	1201.77	73.3619	8606.66
				Tumor1	2.53388e+06	424778	1530.12	1285.18	83.9917	1039.2	696.564	1827.02	190.979	8606.66
				Tumor2	158861	255076	902.622	407.459	45.1417	871.559	665.744	1073.03	236.102	4598.71
				Stroma1	264575	283620	1021.53	549.485	53.7907	874.096	735.132	1111.32	391.879	5002.18
DAG(35:4)	C38H66O5	[M+Na]+	m/z 625.53	(whole tissue)	1.22703e+06	88668.6	319.207	171.997	53.8825	283.689	194.767	403.251	21.5118	1471.31
				Tumor1	671696	112602	405.613	185.801	45.8075	369	271.126	499.997	43.7968	1471.31
				Tumor2	55278.9	88758.6	314.085	120.099	38.2377	307.239	231.529	394.277	60.1483	655.932
				Stroma1	80070.3	85834.1	309.152	101.309	32.7699	299.033	235.917	378.631	73.1304	640.227
		[M+H]+	m/z 603.53	(whole tissue)	5.33614e+06	385604	1388.17	1308.01	94.2253	938.192	625.084	1557.54	59.2107	13010.6
				Tumor1	3.0941e+06	518692	1868.42	1594.86	85.3588	1281.65	789.141	2384.02	192.524	13010.6
				Tumor2	186181	298942	1057.85	434.266	41.0519	1020.73	801.852	1261.91	234.068	3843.54
				Stroma1	323302	346575	1248.27	646.05	51.7555	1088.49	912.141	1376.98	387.718	4914.25
DAG(36:4)	C39H68O5	[M+H]+	m/z 617.52	(whole tissue)	204365	14768	53.1647	31.2323	58.7463	45.606	30.9553	66.611	2.97838	318.618
	C39H68O5	[M+H]+		Tumor1	107170	17965.8	64.7161	36.1157	55.8065	56.9411	38.3982	82.4701	5.99111	318.618
	C39H68O5	[M+H]+		Tumor2	10180.7	16346.6	57.8448	25.8056	44.6118	53.4673	39.4669	69.0478	12.905	138.345
	C39H68O5	[M+H]+		Stroma1	12905.6	13834.6	49.8287	19.4453	39.0243	47.5222	36.1109	61.2775	10.4462	126.767
DAG(37:2)	C40H74O5	[M+H]+	m/z 673.51	(whole tissue)	176824	12777.8	46.0001	20.0746	43.6404	42.753	31.3876	56.978	4.08969	150.803
				Tumor1	83492.4	13996.6	50.4181	21.8779	43.393	47.3338	34.4133	61.8346	4.08969	148.163
				Tumor2	7947.57	12761	45.1566	18.4088	40.7665	42.0778	32.6267	56.8638	12.03	129.325
				Stroma1	11961.2	12822.2	46.1822	17.7464	38.4269	42.865	34.4383	55.9651	7.53098	127.984
DAG(37:5)	C40H68O5	[M+K]+	m/z 667.48	(whole tissue)	923721	66750.6	240.302	115.251	47.961	222.658	156.818	300.661	16.509	948.532
				Tumor1	442784	74227.8	267.381	112.7	42.1497	249.455	188.674	324.95	62.3563	905.069
				Tumor2	63766.6	102387	362.31	137.713	38.0098	339.217	267.132	437.334	117.711	899.748
				Stroma1	58545.2	62759.5	226.043	68.8742	30.4695	224.165	175.525	266.521	69.3896	453.934
DAG(41:5)	C44H76O5	[M+H]+	m/z 685.57	(whole tissue)	349501	25255.9	90.9212	55.5162	61.0598	78.2419	52.4983	115.222	7.11943	558.463
				Tumor1	180109	30193.3	108.761	63.2884	58.1901	93.9074	64.6884	137.687	7.11943	558.463
				Tumor2	20903	33562.9	118.767	65.661	55.2856	108.99	76.1276	149.525	25.464	404.567
				Stroma1	22624.8	24253.4	87.3544	37.6151	43.0604	82.9978	60.0261	106.428	21.5364	240.575
CE(16:2)	C43H72O2	[M+Na]+	m/z 643.53	(whole tissue)	224873	16249.9	58.4998	43.697	74.696	46.6043	30.8929	70.4109	4.84815	478.748
				Tumor1	119203	19983	71.9822	53.9072	74.8896	55.887	36.6506	88.779	6.69407	478.748
				Tumor2	8480.75	13617.1	48.1861	20.2196	41.9615	42.8407	33.2309	61.3556	17.5809	111.22
				Stroma1	14873.4	15944.1	57.4263	25.6719	44.704	53.2135	37.1397	71.3402	9.46686	151.285
CE(18:0)	C45H80O2	[M+H]+	m/z 653.60	(whole tissue)	615661	26679.7	96.047	66.4316	69.1657	77.8318	48.9772	124.522	8.70785	718.174
				Tumor1	70976.1	48620.4	175.25	86.8507	49.5583	153.269	115.312	209.986	51.5942	718.174
				Tumor2	39644.9	31329.9	113.596	49.4211	43.5062	106.156	79.2212	141.979	15.3913	302.091
				Stroma1	91732.2	28032.1	100.694	45.3022	44.99	91.206	66.8082	125.489	19.0825	302.294
CE(18:1)	C45H78O2	[M+K]+	m/z 689.57	(whole tissue)	159957	11558.9	41.6122	21.0589	50.6075	37.1917	26.2931	52.8391	3.15546	154.026
				Tumor1	73816.6	12374.5	44.5753	22.8241	51.2035	39.4163	28.0274	56.2714	4.05902	154.026
				Tumor2	7379.34	11848.7	41.9281	21.502	51.2831	38.3273	26.634	51.5368	9.26683	127.25
				Stroma1	11781.3	12629.4	45.4877	19.636	43.1676	43.0288	30.311	57.9209	9.3481	132.77
CE(22:5)	C49H78O2	[M+Na]+	m/z 721.58	(whole tissue)	380340	27484.4	98.9437	48.717	49.237	90.3077	64.0896	123.436	7.26937	417.361
				Tumor1	192882	32334.5	116.475	55.6855	47.8091	107.063	76.6243	145.942	8.67375	417.361
				Tumor2	13752	22080.9	78.1364	34.9588	44.7407	74.0109	51.6883	98.2449	11.7003	186.35
				Stroma1	27721.9	29717.4	107.034	37.3413	34.8873	103.435	81.1917	130.314	21.6728	225.508
CE(22:6)	C49H76O2	[M+Na]+	m/z 719.57	(whole tissue)	361698	26137.3	94.0942	48.6625	51.7168	84.1938	59.8624	119.158	12.4115	356.606
				Tumor1	182300	30560.6	110.085	55.0087	49.9696	99.1075	69.5925	140.758	12.4115	356.606
				Tumor2	15191.6	24392.4	86.3158	43.3692	50.2448	78.6704	54.1359	110.831	16.0152	273.686
				Stroma1	27840.4	29844.5	107.492	39.0474	36.3259	102.69	80.4036	129.64	17.6175	233.045
PC(30:0)	C38H76NO8P	[M+H]+	m/z 706.50	(whole tissue)	1.59355e+06	115154	414.554	310.512	74.9026	324.245	217.811	505.362	20.4528	2577.37
				Tumor1	888153	148889	536.324	355.887	66.3567	450.381	299.02	659.457	62.6032	2577.37
				Tumor2	124740	200289	708.75	353.262	49.843	648.838	480.887	955.318	109.885	1706.1
				Stroma1	76807.6	82336.5	296.554	99.4412	33.5322	294.361	220.264	359.739	84.8509	661.035
		[M+Na]+	m/z 728.53	(whole tissue)	1.00515e+06	72634.7	261.485	167.868	64.1981	209.332	146.807	328.153	15.965	1264.25
				Tumor1	552415	92606.4	333.584	172.603	51.7421	291.693	210.231	414.514	48.6105	1264.25
				Tumor2	82721.2	132821	470.007	170.394	36.2535	463.611	349.278	579.269	85.7539	1089.48
				Stroma1	45338.6	48602.2	175.052	53.0232	30.2899	173.078	139.124	208.635	45.1227	335.551
		[M+K]+	m/z 744.50	(whole tissue)	844373	61016.6	219.66	108.58	49.4311	194.008	142.573	269.649	27.0978	825.8
				Tumor1	452465	75850.8	273.228	117.242	42.9102	254.49	186.436	333.778	68.6099	825.8
				Tumor2	50844	81637.7	288.886	110.152	38.1298	285.333	220.955	358.391	70.1346	592.449
				Stroma1	43165.6	46272.8	166.662	46.9573	28.1751	165.977	129.115	195.377	55.7762	354.774
PC(30:1)	C38H74NO8P	[M+H]+	m/z 704.56	(whole tissue)	1.8633e+06	134647	484.728	282.466	58.273	428.028	292.32	599.85	50.2491	2519.02
				Tumor1	931657	156182	562.595	335.479	59.6306	473.625	328.355	713.648	56.7236	2519.02
				Tumor2	102260	164193	581.02	297.181	51.1481	556.423	352.6	731.632	134.502	1623.63
				Stroma1	135042	144763	521.399	162.4	31.147	522.617	412.852	623.482	77.5451	1018.1
		[M+Na]+	m/z 728.57	(whole tissue)	968712	70001.7	252.006	169.491	67.2569	200.106	135.614	319.201	10.4318	1264.25
				Tumor1	534176	89548.7	322.57	174.383	54.0604	278.672	199.541	405.38	48.6105	1264.25
				Tumor2	82772.4	132904	470.298	170.133	36.1757	463.611	355.401	579.269	85.7539	1089.48
				Stroma1	42513.6	45573.9	164.145	53.0505	32.3192	163.055	121.824	196.787	41.3012	335.551
PC(32:0)	C40H80NO8P	[M+H]+	m/z 734.58	(whole tissue)	1.16456e+07	841539	3029.54	2100.91	69.3475	2525.29	1560.53	3921.06	142.732	14267.6
				Tumor1	6.01416e+06	1.00821e+06	3631.74	2595.37	71.4636	2784.73	1853.1	4724.68	166.223	14267.6
				Tumor2	222213	356797	1262.58	870.524	68.9483	1038.79	626.604	1736.55	199.352	4246.02
				Stroma1	1.01505e+06	1.08812e+06	3919.1	1250.9	31.9181	3852.03	3035.08	4782.01	1070.44	7435.9
		[M+Na]+	m/z 756.53	(whole tissue)	9.90619e+06	715848	2577.05	1384.67	53.7306	2337.13	1562.68	3350.51	104.716	9361.21
				Tumor1	5.12986e+06	859964	3097.74	1559.87	50.3551	2889.53	1927.3	4063.06	255.034	9361.21
				Tumor2	231342	371455	1314.44	814.801	61.9883	1081.18	685.036	1811.43	147.197	4044.57
				Stroma1	837566	897858	3233.85	944.752	29.2145	3157.78	2614.71	3838.14	1152.23	6014.19
		[M+K]+	m/z 772.52	(whole tissue)	1.48311e+06	64270.8	231.375	166.954	72.1573	189.652	109.263	309.444	15.0896	1629.37
				Tumor1	340281	103985	373.525	136.009	36.4123	353.569	280.637	445.443	70.0827	983.249
				Tumor2	150756	119137	431.966	189.807	43.9403	397.209	299.657	522.454	132.847	1532.89
				Stroma1	81930.2	56124.3	202.297	95.1327	47.0263	183.618	146.484	236.106	54.2512	1186.71
PC(32:1)	C40H78NO8P	[M+H]+	m/z 732.56	(whole tissue)	3.43956e+06	248552	894.786	648.118	72.4327	733.127	473.436	1063.06	39.3251	4838.2
				Tumor1	2.0628e+06	345805	1245.65	790.279	63.443	1026.17	685.518	1631.37	85.4184	4838.2
				Tumor2	113471	182196	644.724	536.585	83.227	453.354	251.21	837.903	39.3251	2549.28
				Stroma1	198334	212611	765.769	226.212	29.5405	756.151	611.795	919.506	264.121	1672.95
		[M+Na]+	m/z 754.54	(whole tissue)	2.6803e+06	193686	697.269	407.646	58.4633	612.369	414.233	891.382	56.0581	3418.13
				Tumor1	1.57071e+06	263312	948.495	448.565	47.2923	891.633	654.326	1156.66	72.4915	3418.13
				Tumor2	100997	162167	573.849	400.497	69.7913	483.573	254.419	760.557	74.0726	1906.29
				Stroma1	157781	169139	609.192	157.397	25.837	604.768	507.448	700.045	205.955	1116.29
		[M+K]+	m/z 770.51	(whole tissue)	1.11701e+06	80718.4	290.586	146.874	50.5442	263.847	187.806	360.823	15.0565	1198.26
				Tumor1	611155	102453	369.055	161.373	43.726	339.248	255.748	447.92	51.0518	1198.26
				Tumor2	41507.7	66646.9	235.839	123.085	52.1903	212.302	135.304	335.062	37.631	624.103
				Stroma1	55491	59485.5	214.251	73.3535	34.2372	204.063	160.614	255.397	74.0018	600.187
PC(32:2)	C40H76NO8P	[M+H]+	m/z 730.53	(whole tissue)	482741	34884.2	125.583	82.3826	65.6001	104.042	70.6655	154.897	13.7268	1048.34
				Tumor1	284403	47677.1	171.741	98.2063	57.1828	150.171	103.213	214.228	13.7268	1048.34
				Tumor2	20403.1	32760.2	115.927	67.842	58.5215	99.2058	66.5759	144.922	19.5016	339.258
				Stroma1	24717.3	26496.6	95.4337	31.5578	33.0678	92.0077	73.1295	111.137	33.8865	210.649
		[M+Na]+	m/z 752.54	(whole tissue)	688126	49725.8	179.013	98.4737	55.0093	159.3	103.055	232.879	8.24933	661.538
				Tumor1	398653	66829.9	240.733	93.0751	38.6632	227.281	175.116	294.141	46.1881	661.538
				Tumor2	43563	69947	247.517	114.8	46.3808	223.3	163.162	327.062	37.2178	549.566
				Stroma1	33697.5	36123.2	130.106	42.3989	32.5879	128.552	99.0963	155.424	48.689	303.179
		[M+K]+	m/z 768.56	(whole tissue)	1.57591e+06	113879	409.966	189.081	46.1211	376.456	272.793	506.669	35.1786	1279.48
				Tumor1	848494	142241	512.375	205.213	40.0513	479.667	363.815	631.948	93.3047	1279.48
				Tumor2	65866.5	105759	374.242	156.656	41.8596	359.618	243.006	484.581	69.2688	838.281
				Stroma1	102974	110387	397.584	102.396	25.7545	390.475	329.539	460.858	154.601	738.95
PC(34:1)	C42H82NO8P	[M+H]+	m/z 760.59	(whole tissue)	1.7385e+07	1.25628e+06	4522.62	3579.46	79.1458	3401	2196.31	5484.1	214.277	27305.2
				Tumor1	1.07272e+07	1.79829e+06	6477.76	4022.27	62.0935	5338.47	3550.77	8420.93	585.405	27305.2
				Tumor2	1.16085e+06	1.86392e+06	6595.72	5237.57	79.4086	4959.86	2472.21	10141.5	541.809	25983.9
				Stroma1	780467	836649	3013.39	910.784	30.2246	3064.19	2366.5	3626.08	778.215	7081.92
		[M+Na]+	m/z 782.58	(whole tissue)	1.86605e+07	1.34846e+06	4854.45	2877.3	59.2713	4093.78	2681.63	6453.27	106.117	19256.6
				Tumor1	1.12688e+07	1.8891e+06	6804.85	2756.14	40.5026	6465.79	4742.32	8555.78	954.812	17307.4
				Tumor2	1.07699e+06	1.72928e+06	6119.28	3793.87	61.9986	5530.38	2933.01	8996.8	504.52	19256.6
				Stroma1	928716	995569	3585.78	1018.03	28.3909	3473.27	2903.94	4221.66	1375.54	7805.31
		[M+K]+	m/z 798.55	(whole tissue)	4.13906e+06	299100	1076.76	644.732	59.8771	921.042	612.718	1414.04	11.4588	4537.83
				Tumor1	2.34848e+06	393697	1418.16	667.506	47.0683	1299.12	921.49	1772.53	177.279	4537.83
				Tumor2	247964	398144	1408.89	708.928	50.3183	1483.34	792.376	1930.9	209.043	3208.3
				Stroma1	138389	148351	534.322	226.652	42.4187	502.56	364.518	652.919	148.695	1416.99
PC(34:2)	C42H80NO8P	[M+Na]+	m/z 780.54	(whole tissue)	7.15099e+06	516750	1860.3	1107.92	59.5558	1583.3	1033.87	2466.87	58.0841	8171.17
				Tumor1	4.27127e+06	716031	2579.27	1070.21	41.4926	2456.92	1838.23	3191.07	372.621	8171.17
				Tumor2	411846	661281	2340.04	1537.85	65.7191	2093.58	1092.05	3248.93	196.131	7724.72
				Stroma1	367168	393598	1417.64	399.741	28.1977	1367.28	1127.63	1616.71	437.683	2765.83
		[M+K]+	m/z 796.52	(whole tissue)	2.43611e+06	176040	633.743	353.633	55.8006	564.628	377.853	803.56	17.1709	2565.07
				Tumor1	1.37496e+06	230497	830.29	365.414	44.0104	752.697	575.386	1003.75	163.466	2565.07
				Tumor2	121455	195015	690.086	381.79	55.325	652.709	359.729	949.924	105.582	1778.27
				Stroma1	95519.2	102395	368.8	154.655	41.9347	336.375	249.348	458.055	120.739	898.521
PC(34:3)	C42H78NO8P	[M+Na]+	m/z 778.52	(whole tissue)	705484	50980.2	183.529	107.36	58.4976	157.396	108.105	232.95	13.6693	892.385
				Tumor1	411878	69046.9	248.719	117.438	47.2172	228.18	162.856	308.723	34.5181	892.384
				Tumor2	31979.9	51348.6	181.704	93.5054	51.4603	161.058	123.539	222.555	31.4728	534.531
				Stroma1	40383.8	43290.8	155.922	49.4521	31.7159	149.385	117.95	184.716	56.9988	304.459
		[M+K]+	m/z 794.52	(whole tissue)	554171	40045.9	144.165	64.9416	45.0466	133.108	97.0408	182.406	13.2899	449.871
				Tumor1	298503	50040.8	180.256	66.2475	36.7519	173.772	130.476	221.199	29.1408	449.871
				Tumor2	27189.4	43656.7	154.485	63.4301	41.059	150.543	108.192	196.887	31.1328	333.22
				Stroma1	33261.4	35655.7	128.422	39.8034	30.9942	127.235	99.08	151.569	36.8419	242.827
PC(34:4)	C42H76NO8P	[M+K]+	m/z 792.56	(whole tissue)	747007	53980.7	194.331	90.3873	46.5122	178.455	131.262	240.957	19.2336	792.036
				Tumor1	397532	66641.9	240.056	97.6857	40.693	223.422	171.618	290.029	33.1023	792.036
				Tumor2	34250.7	54994.8	194.606	83.6952	43.0074	184.066	140.929	231.602	42.1949	614.581
				Stroma1	45031.1	48272.6	173.865	52.2798	30.0692	168.953	138.883	202.696	35.74	364.257
PC(36:2)	C44H84NO8P	[M+H]+	m/z 786.61	(whole tissue)	6.15136e+06	444514	1600.25	1078.37	67.3874	1322.21	874.298	1957.02	128.02	7823.11
				Tumor1	3.66427e+06	614274	2212.72	1249.64	56.4754	1891.45	1302.57	2823.92	254.072	7823.11
				Tumor2	292828	470180	1663.8	1091.12	65.5798	1350.66	825.285	2395	224.402	4705.03
				Stroma1	337287	361566	1302.27	404.392	31.0529	1302.56	993.379	1574.62	391.351	2847.12
		[M+K]+	m/z 824.56	(whole tissue)	1.59396e+06	115184	414.661	214.098	51.632	378.846	261.436	529.837	14.2715	1665.64
				Tumor1	879410	147423	531.045	220.889	41.5951	502.548	370.949	647.862	83.5365	1665.64
				Tumor2	74420.5	119493	422.844	193.913	45.8593	435.105	266.053	552.51	50.3267	1018.48
				Stroma1	65677.4	70405.2	253.581	120.75	47.6181	224.723	159.845	335.026	82.9323	654.114
PC(36:3)	C44H82NO8P	[M+K]+	m/z 822.53	(whole tissue)	1.13925e+06	82325.4	296.371	159.25	53.7332	269.7	180.521	378.569	17.6844	1124.12
				Tumor1	636962	106780	384.639	169.157	43.978	357.84	263.26	477.095	55.5376	1124.12
				Tumor2	42067.1	67545.1	239.018	122.096	51.0822	232.355	139.008	322.974	21.6135	614.687
				Stroma1	51830.3	55561.3	200.117	94.9928	47.4686	176.329	129.024	250.726	52.3566	700.408
PC(36:4)	C44H80NO8P	[M+Na]+	m/z 804.55	(whole tissue)	3.71859e+06	268715	967.374	611.774	63.2407	824.031	540.944	1241.13	19.4139	4968.09
				Tumor1	2.11338e+06	354285	1276.2	702.5	55.0464	1102.33	756.147	1681.64	95.099	4968.09
				Tumor2	102140	164002	580.342	311.619	53.6957	569.909	317.144	797.893	78.6064	1541.9
				Stroma1	248410	266292	959.112	318.117	33.1679	897.489	753.663	1147.02	357.842	2240.9
		[M+K]+	m/z 820.52	(whole tissue)	1.36579e+06	98695.4	355.303	200.332	56.3834	318.566	208.126	465.039	21.4334	1631.61
				Tumor1	718441	120439	433.841	215.529	49.6792	390.452	281.073	546.112	44.1879	1631.61
				Tumor2	35822.5	57518.4	203.537	95.6731	47.0053	190.297	133.126	269.428	37.2242	439.457
				Stroma1	71340.8	76476.2	275.447	136.968	49.7258	242.358	168.387	371.054	72.8582	796.976
PC(36:5)	C44H78NO8P	[M+Na]+	m/z 802.52	(whole tissue)	474799	34310.3	123.517	55.2245	44.71	114.216	83.8286	152.511	12.9144	415.378
				Tumor1	245065	41082.5	147.986	60.34	40.774	140.839	103.532	181.7	33.7538	415.378
				Tumor2	16966.3	27241.9	96.3994	36.6172	37.9849	91.0372	69.8978	118.138	23.8851	238.33
				Stroma1	29374.1	31488.6	113.414	34.7961	30.6807	110.128	87.1531	136.552	41.4999	253.177
		[M+K]+	m/z 818.50	(whole tissue)	337107	24360.2	87.6969	42.1423	48.0546	79.9687	57.5197	108.83	9.35133	365.846
				Tumor1	165845	27802.1	100.148	47.3814	47.3113	90.744	65.8066	124.255	11.4555	365.846
				Tumor2	11423.9	18342.8	64.9085	23.2008	35.7438	63.4872	47.4747	79.8858	18.4394	136.092
				Stroma1	25230.6	27046.8	97.4154	34.8709	35.796	93.3862	72.7573	117.211	26.4791	208.244
PC(38:3)	C46H86NO8P	[M+K]+	m/z 850.55	(whole tissue)	483916	34969.1	125.889	56.3087	44.729	119.011	84.9983	158.304	8.79833	562.498
				Tumor1	243163	40763.6	146.838	57.5306	39.1798	139.351	104.747	179.383	26.9985	562.498
				Tumor2	19574.4	31429.7	111.218	42.7825	38.4671	106.278	81.792	138.457	29.805	222.144
				Stroma1	25464.5	27297.6	98.3186	37.834	38.4811	92.8086	67.9672	122.167	27.0052	213.045
PC(38:4)	C46H84NO8P	[M+H]+	m/z 810.60	(whole tissue)	6.79261e+06	490852	1767.07	1039.72	58.8388	1542.84	1057.4	2187.94	68.5472	7550.61
				Tumor1	3.93313e+06	659346	2375.08	1160.33	48.8543	2096.19	1570.96	2873.23	372.151	7550.61
				Tumor2	329365	528845	1871.39	935.717	50.0012	1838.82	1170.18	2509.78	100.92	4730.31
				Stroma1	388262	416210	1499.08	457.294	30.505	1471.4	1184.02	1803.93	493.352	2862.27
		[M+Na]+	m/z 832.57	(whole tissue)	3.4122e+06	246575	887.669	564.614	63.6064	744.571	494.665	1145.92	41.1845	5060.49
				Tumor1	1.90391e+06	319170	1149.71	653.405	56.8324	988.743	650.429	1508.53	124.83	5060.49
				Tumor2	85836.3	137823	487.706	232.557	47.6838	476.541	330.833	620.437	63.7132	1237.3
				Stroma1	233677	250498	902.229	280.563	31.0967	869.225	706.149	1058.38	319.573	1824.81
		[M+K]+	m/z 848.55	(whole tissue)	1.0599e+06	76590.9	275.727	161.387	58.5316	245.088	155.66	362.491	7.93859	1610.19
				Tumor1	538706	90308.2	325.306	171.19	52.6243	291.641	201.002	417.739	27.673	1610.19
				Tumor2	24717.6	39687.9	140.441	61.3275	43.6678	135.475	93.9927	183.122	28.9664	329.269
				Stroma1	55418.4	59407.6	213.971	103.87	48.5441	195.717	129.354	289.403	48.4538	523.726
PC(P-32:0/PC(O-32:1)	C40H80NO7P	[M+H]+	m/z 718.57	(whole tissue)	440109	31803.5	114.493	69.6326	60.8185	98.4261	66.5494	139.253	13.8092	535.675
				Tumor1	242015	40571.1	146.144	78.5471	53.7463	128.821	92.171	176.694	17.7333	535.675
				Tumor2	27906.9	44808.7	158.562	82.1662	51.8197	148.694	95.6165	209.702	24.3403	452.795
				Stroma1	23178	24846.4	89.4903	30.5042	34.0866	87.8923	66.6614	110.673	17.9306	184.154
		[M+Na]+	m/z 740.56	(whole tissue)	561004	40539.6	145.943	64.6942	44.3285	136.468	99.4882	182.537	11.7961	501.578
				Tumor1	287862	48256.9	173.83	64.6354	37.1832	166.069	126.885	211.347	32.7364	501.578
				Tumor2	31861.7	51158.8	181.032	83.7152	46.2433	164.986	118.657	233.182	29.1415	458.988
				Stroma1	35979.8	38569.8	138.918	44.8245	32.2669	135.394	110.598	165.633	47.8861	302.095
PC(P-38:4) /PC(O-38:5)	C46H84NO7P	[M+H]+	m/z 794.59	(whole tissue)	968078	69955.9	251.841	157.673	62.6083	211.929	150.03	300.231	21.8596	1295.39
				Tumor1	561234	94084.8	338.91	187.574	55.3462	284.909	208.837	416.617	40.8446	1295.39
				Tumor2	44335.9	71188.1	251.909	121.533	48.2447	226.061	179.921	298.534	48.4533	800.544
				Stroma1	51066.7	54742.7	197.169	59.3424	30.0972	192.931	156.587	234.312	52.1936	365.161
		[M+Na]+	m/z 816.58	(whole tissue)	534762	38643.3	139.116	82.4907	59.2963	118.747	80.8235	177.249	7.89927	669.829
				Tumor1	293786	49250	177.407	94.5559	53.2988	156.24	108.65	225.775	18.7846	669.829
				Tumor2	15578.1	25013	88.512	40.4311	45.6787	80.9769	60.6305	106.928	21.2703	219.833
				Stroma1	34785.6	37289.6	134.307	45.349	33.7652	128.564	101.21	161.458	43.5986	316.345
		[M+K]+	m/z 832.58	(whole tissue)	3.4122e+06	246575	887.669	564.614	63.6064	744.571	494.665	1145.92	41.1845	5060.49
				Tumor1	1.90391e+06	319170	1149.71	653.405	56.8324	988.743	650.429	1508.53	124.83	5060.49
				Tumor2	85836.3	137823	487.706	232.557	47.6838	476.541	330.833	620.437	63.7132	1237.3
				Stroma1	233677	250498	902.229	280.563	31.0967	869.225	706.149	1058.38	319.573	1824.81
PC(O-38:5)	C46H84NO7P	[M+H]+	m/z 794.58	(whole tissue)	968078	69955.9	251.841	157.673	62.6083	211.929	150.03	300.231	21.8596	1295.39
				Tumor1	561234	94084.8	338.91	187.574	55.3462	284.909	208.837	416.617	40.8446	1295.39
				Tumor2	44335.9	71188.1	251.909	121.533	48.2447	226.061	179.921	298.534	48.4533	800.544
				Stroma1	51066.7	54742.7	197.169	59.3424	30.0972	192.931	156.587	234.312	52.1936	365.161
PC(40:4)	C48H88NO8P	[M+Na]+	m/z 860.61	(whole tissue)	416281	30081.6	108.294	60.4771	55.8454	95.9719	64.5663	137.604	11.8194	597.851
				Tumor1	224290	37599.7	135.441	66.8015	49.3217	123.254	87.7468	171.241	17.4998	597.851
				Tumor2	13032	20924.8	74.0453	31.4343	42.4528	69.866	54.0132	93.1843	17.5995	182.982
				Stroma1	27609.5	29597	106.6	41.0443	38.5029	99.7005	81.0215	127.893	22.393	239.563
		[M+K]+	m/z 876.58	(whole tissue)	249657	18040.9	64.9473	29.9062	46.0469	60.6157	42.8412	81.4837	6.52004	206.539
				Tumor1	124449	20862.4	75.1501	31.0755	41.3512	69.753	52.4247	92.63	14.1259	206.539
				Tumor2	9879.53	15863.1	56.1337	22.5259	40.129	54.9104	40.3988	70.346	12.4274	159.035
				Stroma1	14856.4	15925.8	57.3605	22.8628	39.8581	54.02	41.8594	67.857	12.0464	168.494
PE(32:1)	C37H72NO8P	[M+H]+	m/z 690.56	(whole tissue)	124168	8972.73	32.3018	15.2393	47.1779	29.4992	21.5908	40.3426	3.2256	149.384
				Tumor1	57519.1	9642.45	34.7338	16.2026	46.6481	31.9262	23.1179	43.2227	3.88593	149.384
				Tumor2	6225.81	9996.48	35.3739	15.581	44.0467	31.7188	23.7337	44.4645	9.26644	88.8421
				Stroma1	8310.15	8908.35	32.0855	13.5937	42.3671	29.5861	23.272	39.7563	7.30084	81.4645
PE(34:0)	C39H78NO8P	[M+H]+	m/z 720.56	(whole tissue)	681848	49272.2	177.38	90.973	51.2871	160.22	114.071	222.124	15.9053	692.59
				Tumor1	354500	59428	214.07	105.42	49.2457	193.641	136.692	269.022	19.6219	692.59
				Tumor2	22043.6	35394.4	125.248	59.1655	47.2388	121.324	82.8003	153.916	16.8843	307.801
				Stroma1	47671.7	51103.3	184.061	58.7569	31.9226	179.616	142.853	221.738	55.874	385.817
		[M+K]+	m/z 758.50	(whole tissue)	6.77387e+06	489498	1762.19	1092.43	61.9927	1499.72	1014.74	2192.16	114.548	7668.21
				Tumor1	3.98199e+06	667537	2404.58	1225.99	50.9855	2146.91	1515.43	3077.61	247.793	7668.21
				Tumor2	299130	480299	1699.6	1173.74	69.0599	1359.96	798.074	2326.49	165.455	5411.9
				Stroma1	380337	407715	1468.48	410.159	27.9308	1424.75	1187.81	1761.09	420.605	2920.46
PE(34:1)	C39H76NO8P	[M+H]+	m/z 718.50	(whole tissue)	403132	29131.4	104.873	53.4164	50.9344	94.6323	68.7401	127.129	9.59046	510.033
				Tumor1	203309	34082.5	122.771	62.3011	50.7458	109.507	78.8983	152.554	9.59045	510.033
				Tumor2	22137.8	35545.5	125.783	68.6596	54.5858	109.763	69.8715	172.485	18.8316	326.793
				Stroma1	24115.6	25851.5	93.1102	28.483	30.5906	90.2965	74.0651	111.088	36.152	208.665
PE(36:1)	C41H80NO8P	[M+H]+	m/z 746.56	(whole tissue)	1.10396e+06	79774.9	287.19	173.493	60.4107	244.062	168.783	351.456	19.4625	1394.87
				Tumor1	622934	104428	376.168	206.817	54.98	322.33	225.956	492.296	46.5153	1394.87
				Tumor2	45649.4	73297.1	259.372	137.246	52.9147	224.757	155.757	336.828	40.9852	770.878
				Stroma1	69269.4	74255.7	267.449	88.4186	33.0599	264.605	204.625	325.01	63.4403	519.963
PE(36:0)	C41H82NO8P	[M+H]+	m/z 748.59	(whole tissue)	588223	42506.5	153.024	92.8842	60.6993	130.588	90.9963	188.165	14.3796	737.916
				Tumor1	330637	55427.7	199.66	111.759	55.9746	174.732	119.086	252.353	23.107	737.916
				Tumor2	21572.1	34637.3	122.569	68.0435	55.5145	102.28	78.0269	149.389	27.3958	413.541
				Stroma1	38215.3	40966.2	147.549	51.2924	34.7629	139.062	111.605	187.092	36.8651	317.03
PE(36:4)	C41H74NO8P	[M+Na]+	m/z 762.51	(whole tissue)	709482	51269.1	184.569	93.8188	50.8313	164.088	119.184	226.622	19.8868	685.774
				Tumor1	388395	65110.2	234.538	102.051	43.5116	212.393	161.217	289.554	25.1911	685.774
				Tumor2	36587.7	58747	207.884	113.051	54.3816	186.744	118.449	276.077	46.1563	569.026
				Stroma1	39404	42240.5	152.139	42.6349	28.0236	146.692	122.878	178.695	63.1726	302.626
		[M+K]+	m/z 778.47	(whole tissue)	650745	47024.6	169.288	105.308	62.2066	141.119	94.842	216.927	11.2466	892.385
				Tumor1	380847	63844.9	229.98	119.071	51.7743	209.506	141.432	295.097	24.1825	892.384
				Tumor2	26639.6	42773.9	151.361	101.134	66.8159	117.752	75.9334	190.571	33.6562	534.531
				Stroma1	37370.5	40060.6	144.288	49.8581	34.5547	137.53	106.874	173.652	49.6871	304.459
PE(38:1)	C43H84NO8P	[M+H]+	m/z 774.60	(whole tissue)	972861	70301.5	253.086	169.364	66.9196	202.58	139.602	312.084	29.7414	1652.16
				Tumor1	582802	97700.4	351.934	184.368	52.387	308.759	221.439	437.879	57.641	1652.16
				Tumor2	61105.6	98114.3	347.191	231.014	66.5379	277.56	183.874	461.404	45.1407	1193.06
				Stroma1	45551.6	48830.7	175.875	54.8105	31.1644	172.916	139.053	206.572	57.8456	400.966
PE(38:2)	C43H82NO8P	[M+H]+	m/z 772.61	(whole tissue)	720369	52055.8	187.401	104.511	55.7687	161.354	116.39	231.094	19.7111	964.655
				Tumor1	406789	68193.7	245.646	115.546	47.0376	218.364	162.137	313.54	36.4196	964.655
				Tumor2	37266	59836.1	211.738	127.386	60.1618	166.574	123.031	287.44	25.1969	658.361
				Stroma1	34735.2	37235.6	134.113	39.3778	29.3617	131.824	104.85	158.023	45.2934	262.717
PE(38:4)	C43H78NO8P	[M+H]+	m/z 768.55	(whole tissue)	1.57597e+06	113884	409.982	189.067	46.1161	376.549	272.793	506.669	35.1786	1279.48
				Tumor1	848522	142245	512.393	205.202	40.0478	479.667	363.815	631.948	93.3047	1279.48
				Tumor2	65866.5	105759	374.242	156.656	41.8596	359.618	243.006	484.581	69.2688	838.281
				Stroma1	102974	110387	397.584	102.396	25.7545	390.475	329.539	460.858	154.601	738.95
		[M+Na]+	m/z 790.53	(whole tissue)	1.1026e+06	79676.8	286.837	129.915	45.2924	271.999	193.63	357.646	33.5979	1026.25
				Tumor1	557791	93507.5	336.83	138.841	41.2198	316.74	236.394	409.121	51.6814	1026.25
				Tumor2	44186.3	70947.8	251.058	102.266	40.7341	262.657	190.345	322.713	51.2109	544.716
				Stroma1	82653.5	88603.2	319.125	95.4394	29.9066	312.337	262.348	374.136	69.0094	740.211
PE(38:5)	C43H76NO8P	[M+H]+	m/z 766.53	(whole tissue)	921965	66623.7	239.845	149.739	62.4313	204.707	145.18	292.093	28.6379	1410.69
				Tumor1	514334	86222.4	310.588	160.989	51.8337	275.857	212.219	359.949	59.7239	1410.69
				Tumor2	65660.9	105429	373.073	235.857	63.22	316.491	212.677	434.497	37.2484	1345.14
				Stroma1	50469.5	54102.5	194.863	55.1449	28.2993	191.536	165.28	225.044	69.0332	393.983
		[M+Na]+	m/z 788.53	(whole tissue)	665914	48120.7	173.235	80.1588	46.2718	158.695	115.295	216.691	22.3172	671.219
				Tumor1	354471	59423.1	214.052	82.0744	38.3431	202.77	153.147	258.663	38.3275	671.219
				Tumor2	35047.4	56274	199.133	103.171	51.8102	189.206	118.471	257.721	29.3646	534.662
				Stroma1	42508.5	45568.4	164.125	51.6939	31.4966	158.679	128.877	194.859	48.4844	381.981
PE(38:6)	C43H74NO8P	[M+H]+	m/z 764.52	(whole tissue)	433048	31293.2	112.656	44.0584	39.1089	106.734	82.0953	137.063	15.2909	312.918
				Tumor1	214359	35934.9	129.444	45.2912	34.9891	122.9	97.1127	155.086	35.5517	312.918
				Tumor2	22155.6	35574.1	125.884	48.5537	38.5703	124.328	88.8027	154.85	35.0468	254.792
				Stroma1	29599.2	31729.9	114.283	33.2042	29.0544	113.919	90.4158	132.726	34.4251	219.775
		[M+Na]+	m/z 786.52	(whole tissue)	559155	40406.1	145.462	66.5757	45.7685	133.71	98.5107	177.822	8.15719	489.755
				Tumor1	293684	49232.9	177.345	73.3671	41.3696	164.958	125.904	216.291	40.3338	489.755
				Tumor2	23141.7	37157.5	131.487	60.9034	46.319	122.816	84.0584	171.084	24.7105	347.336
				Stroma1	35586.9	38148.6	137.401	43.0388	31.3235	132.592	107.711	160.179	53.0508	306.428
		[M+K]+	m/z 802.48	(whole tissue)	379260	27406.3	98.6628	43.3063	43.8932	91.51	68.5735	119.017	11.8462	386.619
				Tumor1	183206	30712.5	110.632	50.4591	45.61	99.8583	74.57	138.102	15.2103	386.619
				Tumor2	13581.4	21807	77.1671	32.4291	42.0246	71.1861	52.0909	96.7227	25.5799	238.33
				Stroma1	23609	25308.5	91.1546	28.694	31.4784	87.5446	69.1459	110.666	32.3326	177.289
PE(40:4)	C45H82NO8P	[M+H]+	m/z 796.50	(whole tissue)	2.43335e+06	175840	633.026	354.404	55.9857	564.188	377.411	803.56	17.1269	2565.07
				Tumor1	1.37438e+06	230399	829.937	365.782	44.0735	752.697	574.043	1003.75	163.466	2565.07
				Tumor2	121303	194770	689.22	382.678	55.5234	652.709	353.346	949.924	105.582	1778.27
				Stroma1	94947.1	101782	366.591	156.947	42.8125	336.375	243.165	458.055	90.4382	898.521
		[M+K]+	m/z 834.54	(whole tissue)	1.42874e+06	103245	371.682	214.416	57.688	324.196	219.184	472.919	28.6669	1430.19
				Tumor1	816121	136814	492.827	239.555	48.6083	447.713	319.808	624.364	61.5514	1430.19
				Tumor2	48951.7	78599.4	278.135	139.101	50.0122	256.519	175.596	359.959	38.6978	615.892
				Stroma1	86973	93233.7	335.803	112.076	33.3755	323.906	260.995	389.358	106.029	717.386
PE(40:5)	C45H80NO8P	[M+H]+	m/z 794.58	(whole tissue)	968461	69983.6	251.941	157.604	62.5561	211.952	150.058	300.231	21.8596	1295.39
				Tumor1	561434	94118.3	339.03	187.473	55.2968	284.909	208.943	416.617	40.8446	1295.39
				Tumor2	44339	71193	251.926	121.512	48.2331	226.061	179.921	298.534	48.4533	800.544
				Stroma1	51104.5	54783.2	197.315	59.0844	29.9443	192.931	156.587	234.312	52.1936	365.161
PE(O-38:5)/PE(P-38:4)	C43H78NO7P	[M+K]+	m/z 790.55	(whole tissue)	1.10528e+06	79870.3	287.533	129.689	45.104	272.82	194.596	358.009	33.5979	1026.25
				Tumor1	559748	93835.6	338.012	138.077	40.8497	317.414	238.316	410.395	51.6814	1026.25
				Tumor2	44592.3	71599.7	253.365	103.129	40.7035	262.657	190.345	326.059	53.3026	544.716
				Stroma1	82653.5	88603.2	319.125	95.4394	29.9066	312.337	262.348	374.136	69.0094	740.211
		[M+H]+	m/z 752.54	(whole tissue)	688126	49725.8	179.013	98.4737	55.0093	159.3	103.055	232.879	8.24933	661.538
				Tumor1	398653	66829.9	240.733	93.0751	38.6632	227.281	175.116	294.141	46.1881	661.538
				Tumor2	43563	69947	247.517	114.8	46.3808	223.3	163.162	327.062	37.2178	549.566
				Stroma1	33697.5	36123.2	130.106	42.3989	32.5879	128.552	99.0963	155.424	48.689	303.179
PE(P-34:1)/PE(O-34:2)	C39H76NO7P	[M+K]+	m/z 702.55	(whole tissue)	224450	16219.3	58.3896	35.5974	60.9653	49.0772	34.5085	71.5651	6.74597	294.836
				Tumor1	121434	20357	73.3295	41.0701	56.0076	63.5979	44.219	90.9636	12.2711	294.836
				Tumor2	14385.6	23098.2	81.7361	43.2787	52.9493	78.2973	47.809	106.306	15.3658	229.139
				Stroma1	12073.4	12942.5	46.6155	18.4123	39.4982	46.2598	33.7641	56.6755	6.74597	110.516
PE(P-38:6)	C43H74NO7P	[M+K]+	m/z 748.52	(whole tissue)	610274	44100	158.76	76.7181	48.3233	146.864	101.207	203.503	12.5573	564.399
				Tumor1	333970	55986.5	201.673	77.4416	38.3996	192.943	147.563	246.657	25.0292	564.399
				Tumor2	28779.9	46210.5	163.522	77.947	47.6676	150.356	103.044	211.4	27.3958	462.323
				Stroma1	39011.3	41819.5	150.623	49.2141	32.6738	144.758	111.72	182.876	55.7141	375.034
PE(O-36:5)/PE(P-36:4)	C41H74NO7P	[M+K]+	m/z 762.49	(whole tissue)	501855	36265.4	130.555	51.3988	39.3693	124.505	93.7271	160.444	5.73027	378.029
				Tumor1	244255	40946.7	147.497	51.2356	34.7367	141.392	111.358	177.833	25.1911	378.029
				Tumor2	24098.3	38693.5	136.922	64.052	46.7798	130.477	83.0333	177.178	40.7971	331.079
				Stroma1	33517.6	35930.3	129.411	35.4997	27.4317	127.482	104.058	148.244	57.3731	276.578
PG(34:1)	C40H77O10P	[M+K]+	m/z 787.47	(whole tissue)	365400	26404.8	95.0572	39.2866	41.3295	89.2412	66.4352	116.806	9.18792	327.365
				Tumor1	172487	28915.5	104.159	40.9359	39.3015	98.7264	73.7852	127.596	19.0775	327.365
				Tumor2	13706.1	22007.1	77.8753	30.1119	38.6668	74.0928	57.1251	95.8007	23.9588	190.39
				Stroma1	23650.7	25353.2	91.3154	32.5159	35.6083	86.8609	69.1231	109.218	24.9186	230.828
PG(40:4)	C46H83O10P	[M+K]+	m/z 849.55	(whole tissue)	601268	43449.3	156.417	86.4088	55.2425	139.688	93.4523	201.523	9.5103	915.72
				Tumor1	301546	50550.9	182.093	90.4846	49.6914	166.735	117.42	228.344	27.6552	915.72
				Tumor2	16020.1	25722.7	91.0232	33.5228	36.8288	90.2534	67.4496	110.864	29.5033	213.927
				Stroma1	31336.3	33592.1	120.99	56.8457	46.9839	108.861	76.3633	155.029	29.0048	352.697
PI(38:4)	C47H83O13P	[M+Na]+	m/z 909.55	(whole tissue)	586261	42364.8	152.513	72.4864	47.5279	140.714	99.0625	193.541	9.46938	510.563
				Tumor1	296764	49749.3	179.205	76.5978	42.743	165.851	124.371	221.222	37.3742	510.563
				Tumor2	27987.2	44937.7	159.018	68.4501	43.0454	155.774	104.737	204.861	30.3389	326.444
				Stroma1	43571.5	46708	168.23	55.2401	32.8361	166.228	124.18	203.657	48.0912	323.233
		[M+K]+	m/z 925.54	(whole tissue)	360696	26064.9	93.8336	40.1031	42.7385	89.6877	65.2342	115.305	2.68962	304.987
				Tumor1	179224	30045	108.227	41.0461	37.9259	102.739	79.0479	130.834	21.8694	304.987
				Tumor2	16483.8	26467.2	93.6577	38.9307	41.567	91.8259	64.9503	114.651	23.3182	224.273
				Stroma1	22498.1	24117.6	86.8653	34.3608	39.5565	82.0639	61.5688	103.005	26.8078	252.981
PI(38:5)	C47H81O13P	[M+Na]+	m/z 907.52	(whole tissue)	263140	19015.2	68.4546	29.0013	42.3657	64.6029	47.6071	85.2951	5.52171	260.397
				Tumor1	125307	21006.3	75.6683	30.6512	40.5073	71.8487	53.6424	93.0689	14.0469	260.397
				Tumor2	12234.4	19644.2	69.5138	22.5128	32.386	69.2927	53.595	82.4851	24.4153	132.97
				Stroma1	19238.8	20623.7	74.281	25.3472	34.1234	71.2996	57.7693	87.4192	17.4375	201.872
		[M+K]+	m/z 923.51	(whole tissue)	243959	17629.2	63.465	27.1323	42.7516	59.5787	43.9202	78.6479	7.34738	213.559
				Tumor1	114625	19215.6	69.2181	27.4325	39.632	64.7567	49.3689	85.3013	11.9368	213.559
				Tumor2	12033	19320.8	68.3694	27.1796	39.7541	63.6983	49.2412	81.8039	23.7187	191.639
				Stroma1	15873.2	17015.8	61.2865	23.8087	38.8482	57.9058	44.1487	75.5323	20.597	137.688
PI(40:5)	C49H85O13P	[M+Na]+	m/z 935.56	(whole tissue)	274086	19806.2	71.3024	32.6211	45.7504	65.8876	46.852	89.9541	10.3256	226.615
				Tumor1	146095	24491.3	88.2218	33.3764	37.8324	83.7555	63.8652	107.165	12.5069	226.615
				Tumor2	13878.4	22283.9	78.8545	31.0469	39.3723	79.045	54.5347	98.22	19.131	204.025
				Stroma1	16580.8	17774.3	64.0184	24.4911	38.2564	59.7805	47.3373	74.9496	21.6567	162.423
		[M+K]+	m/z 951.53	(whole tissue)	328455	23735	85.446	42.6751	49.944	77.4832	53.7972	109.333	11.5381	354.478
				Tumor1	176687	29619.6	106.695	42.9406	40.2461	101.747	75.2377	133.195	20.0171	354.478
				Tumor2	19427.3	31193.4	110.382	54.2753	49.1703	99.6247	68.25	146.197	30.3975	293.64
				Stroma1	17811.1	19093.2	68.7686	27.1377	39.4623	65.5761	50.343	84.5339	17.125	159.543
SM(30:1; O2)	C35H71N2O6P	[M+H]+	m/z 647.51	(whole tissue)	273829	19787.6	71.2354	42.5306	59.7042	62.0507	40.9404	91.4798	3.73419	386.358
				Tumor1	149035	24984.1	89.997	47.5002	52.7798	79.6212	55.6543	114.755	11.2557	386.358
				Tumor2	11700.7	18787.2	66.4812	30.251	45.503	63.3972	44.5469	83.4623	7.46236	171.946
				Stroma1	16760.7	17967.2	64.7131	28.3755	43.8481	60.6165	44.7751	78.7586	13.0377	163.291
SM(d32:0)	C37H76N2O6P	[M+H]+	m/z 675.55	(whole tissue)	173641	12547.8	45.172	22.9507	50.8073	40.7674	28.4112	57.3927	2.28818	177.028
				Tumor1	87341.7	14641.9	52.7426	25.3009	47.9705	48.1432	34.4301	67.36	4.34757	177.028
				Tumor2	8662.42	13908.8	49.2183	24.4383	49.6529	43.3304	31.1949	64.1222	10.6804	141.786
				Stroma1	10655.5	11422.6	41.1411	17.6825	42.9801	38.8648	29.3464	50.4301	5.99049	106.243
SM(d34:1)	C39H79N2O6P	[M+H]+	m/z 703.57	(whole tissue)	4.16817e+06	301203	1084.33	649.933	59.9387	949.477	650.692	1339.59	71.9924	5402.56
				Tumor1	2.09359e+06	350967	1264.24	772.213	61.0811	1057.33	723.048	1593.83	122.699	5402.56
				Tumor2	239780	385004	1362.39	715.567	52.523	1257.19	812.623	1748.38	267.365	4018.11
				Stroma1	304795	326735	1176.81	375.843	31.9373	1178.24	924.347	1434.28	215.685	2486.15
		[M+Na]+	m/z 725.55	(whole tissue)	6.35852e+06	459483	1654.14	842.476	50.9313	1512.98	1085.19	2063.64	36.1879	7351.87
				Tumor1	3.11928e+06	522914	1883.63	848.054	45.0224	1779.06	1292.86	2298.45	291.946	7163.81
				Tumor2	443646	712340	2520.71	1008.39	40.0043	2362.69	1803.14	3069.5	626.097	5518.08
				Stroma1	428249	459076	1653.47	486.895	29.4469	1619.47	1319.01	1960.85	627.911	3349.88
		[M+K]+	m/z 741.53	(whole tissue)	1.88519e+06	136229	490.424	220.563	44.9739	464.94	337.638	605.092	18.6349	1916.94
				Tumor1	890266	149243	537.6	224.051	41.6761	501.02	381.485	639.662	147.854	1771.25
				Tumor2	108434	174107	616.101	230.546	37.4201	597.79	462.728	715.88	117.462	1496.71
				Stroma1	99551.2	106717	384.368	137.798	35.8505	353.445	283.476	445.926	97.3534	781.061
SM(d34:2)	C39H77N2O6P	[M+H]+	m/z 701.56	(whole tissue)	317950	22975.9	82.7133	48.4367	58.5597	72.5008	49.5003	103.549	6.67683	376.61
				Tumor1	165666	27772.1	100.04	55.2371	55.2151	87.2344	61.718	124.428	12.0168	376.61
				Tumor2	17541.5	28165.6	99.6677	51.9133	52.0863	90.2141	60.6357	132.709	11.4341	310.656
				Stroma1	20278.3	21738	78.2944	31.8882	40.7286	73.3094	56.499	95.5307	10.7033	213.064
		[M+Na]+	m/z 723.50	(whole tissue)	3.25027e+06	234873	845.542	539.652	63.8231	704.112	454.74	1092.73	22.6503	4166.35
				Tumor1	1.90277e+06	318979	1149.02	543.345	47.2878	1028.5	770.119	1431.53	164.845	4166.35
				Tumor2	222328	356981	1263.23	719.478	56.9556	1207.1	660.691	1744.28	173.843	3728.02
				Stroma1	147911	158558	571.085	168.095	29.4343	564.391	443.297	678.587	209.202	1278.82
		[M+K]+	m/z 739.46	(whole tissue)	1.19005e+06	85996.5	309.587	177.994	57.4939	267.281	181.42	398.693	21.81	1426.13
				Tumor1	644927	108115	389.449	191.261	49.1106	352.97	247.293	495.608	73.7887	1426.13
				Tumor2	68209.2	109520	387.552	189.315	48.8489	384.233	234.316	507.298	69.3437	1200.37
				Stroma1	45608.6	48891.7	176.095	75.4297	42.8346	159.749	118.266	218.05	48.3174	448.716
SM(d40:1)	C45H91N2O6P	[M+H]+	m/z 787.68	(whole tissue)	1.04248e+06	75332.6	271.197	178.199	65.7082	225.626	148.931	336.997	12.9635	1375.54
				Tumor1	606038	101596	365.965	203.258	55.5403	315.838	219.106	473.344	21.9002	1375.54
				Tumor2	55482.4	89085.4	315.241	201.25	63.8401	253.464	158.646	442.833	30.509	966.092
				Stroma1	59133.9	63390.6	228.316	81.3967	35.6509	221.823	175.694	281.75	49.2892	521.024
		[M+K]+	m/z 825.63	(whole tissue)	654487	47295	170.262	157.364	92.4245	122.12	86.8638	181.924	12.7765	1719.19
				Tumor1	360618	60453.6	217.764	189.794	87.1556	151.498	110.554	234.253	25.1233	1719.19
				Tumor2	27836.9	44696.4	158.164	74.1768	46.8986	145.359	114.831	180.902	30.8156	624.726
				Stroma1	34687.2	37184.1	133.927	72.6583	54.252	113.763	86.5058	152.255	39.5033	492.057
SM(d42:1)	C47H95N2O6P	[M+H]+	m/z 815.70	(whole tissue)	899370	64990.9	233.967	189.522	81.0037	179.851	120.916	276.297	12.0965	1784.05
				Tumor1	497582	83414.2	300.472	215.698	71.7862	244.198	167.314	350.129	38.8213	1784.05
				Tumor2	77392.7	124266	439.731	221.591	50.3924	424.429	282.351	554.298	74.1119	1342.61
				Stroma1	39951.6	42827.5	154.253	57.4189	37.2238	148.125	115.882	191.488	35.7476	353.717
		[M+K]+	m/z 853.65	(whole tissue)	1.60115e+06	115704	416.533	537.032	128.929	220.912	147.565	400.76	24.3249	5584.54
				Tumor1	923132	154753	557.447	674.682	121.031	274.153	175.044	593.21	29.1381	5584.54
				Tumor2	52709.5	84633.1	299.486	177.043	59.1155	244.337	189.291	369.488	93.4587	1336.88
				Stroma1	91773.7	98380	354.339	219.888	62.0558	299.922	224.012	388.636	103.449	1568.76
SM(d42:2)	C47H93N2O6P	[M+H]+	m/z 813.67	(whole tissue)	1.43194e+06	103476	372.512	223.792	60.0765	318.799	221.749	460.11	14.9528	1603.19
				Tumor1	754419	126470	455.567	270.112	59.2914	379.308	259.58	582.202	48.8349	1603.19
				Tumor2	61023	97981.6	346.721	165.811	47.8226	311.855	239.184	421.339	57.5437	1058.12
				Stroma1	102313	109678	395.03	124.563	31.5326	387.491	304.246	480.926	113.425	780.267
		[M+K]+	m/z 851.65	(whole tissue)	1.86045e+06	134441	483.989	678.045	140.095	240.464	162.998	438.358	32.1237	7057.53
				Tumor1	1.06637e+06	178765	643.942	862.416	133.928	280.763	179.048	655.911	51.0316	7057.53
				Tumor2	45682.6	73350.3	259.56	179.17	69.0285	209.069	163.127	275.727	79.1768	1598.85
				Stroma1	112392	120482	433.944	294.537	67.8744	375.023	271.851	479.085	101.111	2606.64
SM(d42:3)	C47H91N2O6P	[M+H]+	m/z 811.70	(whole tissue)	861984	62289.3	224.241	114.85	51.2173	202.664	143.347	276.827	27.5022	811.058
				Tumor1	452675	75886	273.355	127.847	46.7696	246.737	181.535	340.598	27.5022	811.058
				Tumor2	47910.6	76927.7	272.219	100.931	37.0772	262.043	196.899	347.887	70.6635	517.019
				Stroma1	54576.5	58505.2	210.72	66.6921	31.6496	207.664	165.453	248.75	62.8352	426.686
		[M+Na]+	m/z 833.66	(whole tissue)	1.15994e+06	83820.6	301.754	173.22	57.4043	266.527	181.115	382.638	25.4894	1467.67
				Tumor1	624251	104649	376.963	197.417	52.3703	331.612	231.351	490.844	44.1204	1467.67
				Tumor2	40804.6	65518	231.844	87.7325	37.8411	231.606	172.505	281.796	47.4364	634.142
				Stroma1	80244.4	86020.7	309.824	100.877	32.5594	298.064	236.27	376.666	109.307	582.586
		[M+K]+	m/z 849.62	(whole tissue)	605399	43747.7	157.492	111.636	70.8838	127.545	88.5135	188.721	16.7889	1206.41
				Tumor1	314160	52665.4	189.71	132.76	69.9807	153.038	103.848	230.568	19.8562	1206.41
				Tumor2	17872	28696.2	101.545	35.6628	35.1201	95.1369	77.5514	121.818	22.3743	214.876
				Stroma1	30215.1	32390.1	116.661	52.7611	45.2261	106.039	81.4157	137.289	34.0975	358.997
TAG(48:0)	C51H98O6	[M+K]+	m/z 845.67	(whole tissue)	251444	18170.1	65.4122	47.414	72.4849	50.8681	32.7393	84.0198	4.67888	374.2
				Tumor1	152307	25532.7	91.9731	53.5118	58.182	80.6994	52.5464	117.714	11.5415	374.2
				Tumor2	15565.4	24992.5	88.4395	53.727	60.75	74.0092	49.7905	103.574	15.438	271.465
				Stroma1	10761.6	11536.3	41.5508	17.9975	43.3144	39.005	30.2706	50.0323	9.73742	150.917
TAG(48:1)	C51H96O6	[M+K]+	m/z 843.73	(whole tissue)	186360	13466.8	48.4806	33.354	68.7985	39.6062	25.6127	61.9501	2.09502	412.79
				Tumor1	98918.1	16582.5	59.7332	38.0119	63.6362	50.9047	34.4304	75.9256	5.87255	412.79
				Tumor2	9733.75	15629	55.3054	24.3796	44.0819	52.5101	35.2867	75.7593	6.35458	114.875
				Stroma1	9730.45	10430.9	37.5693	20.3309	54.1158	34.8678	24.0248	45.6994	5.81924	156.687
TAG(50:1)	C53H100O6	[M+Na]+	m/z 855.72	(whole tissue)	953291	68887.3	247.994	287.814	116.057	148.192	87.3992	270.823	10.9601	2836.44
				Tumor1	547818	91835.6	330.808	360.033	108.834	198.08	106.197	367.805	10.9601	2836.44
				Tumor2	47366.8	76054.6	269.13	172.597	64.1316	211.403	154.284	336.231	67.8045	1067.23
				Stroma1	53708.7	57574.9	207.37	116.151	56.0115	177.409	135.965	243.301	52.2494	805.756
		[M+K]+	m/z 871.72	(whole tissue)	352680	25485.6	91.7482	69.28	75.5109	73.2676	46.2419	114.93	2.71647	724.684
				Tumor1	193228	32392.6	116.684	78.7783	67.5144	96.7038	63.427	146.608	11.9551	724.684
				Tumor2	18111	29080	102.904	47.899	46.5475	91.2639	67.8419	124.234	27.1987	296.969
				Stroma1	17437.9	18693.2	67.3278	35.6546	52.9568	59.2109	44.2559	80.4909	9.15345	232.106
TAG(50:2)	C53H98O6	[M+Na]+	m/z 853.72	(whole tissue)	2.04663e+06	147895	532.422	752.876	141.406	259.115	155.306	500.36	18.647	7875.66
				Tumor1	1.19544e+06	200403	721.885	957.12	132.586	324.935	175.151	748.818	35.1749	7875.65
				Tumor2	61317.4	98454.4	348.394	283.897	81.4873	245.502	187.67	405.911	103.454	2393.02
				Stroma1	124892	133882	482.209	296.087	61.4022	416.994	318.568	527.29	135.847	2293.14
		[M+K]+	m/z 869.69	(whole tissue)	558158	40334	145.202	139.645	96.1729	99.6735	66.2612	163.38	3.38539	1253.18
				Tumor1	304093	50977.8	183.631	166.45	90.6438	128.135	79.9745	216.004	18.3403	1253.18
				Tumor2	19314.8	31012.9	109.743	62.2623	56.7345	96.4025	71.5144	126.036	28.1864	439.006
				Stroma1	29952	32108.1	115.645	61.6842	53.3393	104.66	74.9112	138.878	29.5628	510.264
TAG(52:1)	C55H104O6	[M+K]+	m/z 899.71	(whole tissue)	297803	21520.1	77.4722	68.9742	89.0309	55.6286	36.3155	90.7865	8.06973	735.524
				Tumor1	158404	26554.6	95.6543	84.783	88.6348	67.514	42.4787	116.847	11.7351	735.524
				Tumor2	15994.6	25681.7	90.8782	50.196	55.2344	80.8715	53.8927	118.517	17.9719	319.292
				Stroma1	16667.3	17867	64.3523	34.2655	53.2466	57.0383	42.7085	73.1126	15.4042	211.078
TAG(52:2)	C55H102O6	[M+Na]+	m/z 881.74	(whole tissue)	2.56355e+06	185249	666.897	897.897	134.638	348.973	201.082	674.323	17.457	10044.9
				Tumor1	1.52122e+06	255016	918.612	1143.67	124.5	486.985	238.121	1011.94	35.7795	10044.9
				Tumor2	91231.5	146486	518.361	362.069	69.8488	411.195	303.116	608.671	108.797	2535.87
				Stroma1	145489	155962	561.735	357.97	63.7257	471.886	356.084	612.782	122.629	2591.48
		[M+K]+	m/z 897.73	(whole tissue)	631545	45637.1	164.294	170.923	104.035	109.833	68.8826	181.908	9.23692	1758.02
				Tumor1	348076	58351.1	210.191	211.098	100.431	138.777	78.4546	262.478	15.153	1758.02
				Tumor2	24598	39495.8	139.761	76.9274	55.0419	119.894	89.1534	160.727	32.8239	448.214
				Stroma1	31912.7	34209.9	123.215	75.0003	60.8695	106.486	76.0436	146.096	23.7405	466.026
TAG(52:3)	C55H100O6	[M+K]+	m/z 895.71	(whole tissue)	1.0476e+06	75702.2	272.528	321.742	118.058	160.51	104.231	284.772	14.1215	3354.03
				Tumor1	588552	98664.2	355.406	400.059	112.564	202.405	114.2	439.382	18.3861	3354.03
				Tumor2	29315.5	47070.6	166.566	108.857	65.3537	133.039	100.775	195.799	33.1693	708.043
				Stroma1	54450.9	58370.5	210.235	140.165	66.6706	176.32	124.535	233.439	42.6467	1030.5
		[M+Na]+	m/z 879.72	(whole tissue)	4.8683e+06	351796	1266.47	1962.83	154.985	560.437	310.84	1173.71	51.9509	21823.6
				Tumor1	2.93923e+06	492730	1774.9	2528.93	142.483	737.907	346.888	1850.14	69.7858	21823.6
				Tumor2	116685	187355	662.983	571.105	86.1417	490.652	376.835	729.455	153.894	5078.01
				Stroma1	280633	300835	1083.53	743.083	68.58	893.219	642.613	1196.25	348.305	4976.18
TAG(52:4)	C55H98O6	[M+H]+	m/z 855.74	(whole tissue)	947580	68474.7	246.509	288.514	117.04	145.674	84.3491	270.445	9.87356	2836.44
				Tumor1	544456	91272.1	328.778	361.243	109.874	196.834	102.294	367.805	9.87354	2836.44
				Tumor2	47058.4	75559.3	267.377	173.453	64.8722	211.403	150.923	336.231	67.8045	1067.23
				Stroma1	53708.7	57574.9	207.37	116.151	56.0115	177.409	135.965	243.301	52.2494	805.756
TAG(54:1)	C57H108O6	[M+K]+	m/z 927.75	(whole tissue)	327634	23675.7	85.2326	77.6643	91.1204	56.8525	34.1114	110.435	2.88875	737.772
				Tumor1	173929	29157.3	105.03	85.0754	81.0013	78.7218	45.0306	141.154	3.89253	737.772
				Tumor2	30242.6	48559.1	171.833	96.1612	55.962	154.006	98.8318	210.366	28.2679	524.885
				Stroma1	15035.1	16117.4	58.0505	32.3199	55.6755	51.1656	36.6142	73.6905	14.7971	249.083
TAG(54:2)	C55H106O6	[M+K]+	m/z 925.72	(whole tissue)	307356	22210.4	79.9574	68.0429	85.0989	57.7719	36.325	100.425	4.73456	691.279
				Tumor1	164250	27534.8	99.185	80.866	81.5305	75.8813	44.4068	127.526	7.19699	691.279
				Tumor2	21486.1	34499.1	122.08	66.0361	54.0925	105.447	75.018	154.421	41.57	398.395
				Stroma1	14218.9	15242.5	54.8994	28.6682	52.2195	47.2189	34.821	65.6947	10.4858	187.593
TAG(54:4)	C55H94O6	[M+K]+	m/z 921.74	(whole tissue)	936446	67670.1	243.612	282.439	115.938	148.264	94.042	263.097	7.21664	3429.5
				Tumor1	528912	88666.3	319.391	357.002	111.776	193.584	103.905	401.951	12.7866	3429.5
				Tumor2	28731.2	46132.4	163.246	86.4293	52.9443	146.686	102.76	193.283	44.5413	503.787
				Stroma1	45121	48369.1	174.213	105.94	60.8106	146.854	105.833	207.184	36.548	685.723
TAG(54:5)	C57H100O6	[M+H]+	m/z 881.753	(whole tissue)	2.56355e+06	185249	666.897	897.897	134.638	348.973	201.082	674.323	17.457	10044.9
				Tumor1	1.52122e+06	255016	918.612	1143.67	124.5	486.985	238.121	1011.94	35.7795	10044.9
				Tumor2	91231.5	146486	518.361	362.069	69.8488	411.195	303.116	608.671	108.797	2535.87
				Stroma1	145489	155962	561.735	357.97	63.7257	471.886	356.084	612.782	122.629	2591.48
TAG(54:6)	C57H98O6	[M+H]+	m/z 879.72	(whole tissue)	4.86827e+06	351794	1266.46	1962.84	154.986	560.437	310.84	1173.71	51.9509	21823.6
				Tumor1	2.93923e+06	492730	1774.9	2528.93	142.483	737.907	346.888	1850.14	69.7858	21823.6
				Tumor2	116667	187326	662.879	571.199	86.1695	490.652	376.835	729.455	135.59	5078.01
				Stroma1	280633	300835	1083.53	743.083	68.58	893.219	642.613	1196.25	348.305	4976.18
		[M+K]+	m/z 917.70	(whole tissue)	258264	18662.9	67.1863	53.4166	79.5052	51.09	34.3338	81.1974	4.30228	552.582
				Tumor1	141650	23746	85.5373	63.6231	74.3805	69.204	44.5314	106.873	4.30228	552.582
				Tumor2	10570.6	16972.6	60.06	27.3107	45.4724	52.8055	41.5324	73.6674	13.7421	159.787
				Stroma1	13289.6	14246.2	51.3112	23.2615	45.3341	45.0392	35.5302	62.2634	9.03479	143.127
TAG(55:2)	C58H108O6	[M+K]+	m/z 939.64	(whole tissue)	108539	7843.33	28.236	16.8407	59.6426	24.0895	17.132	34.5849	2.14209	189.392
				Tumor1	54547.5	9144.29	32.9393	19.3648	58.7894	28.0941	19.759	40.6042	3.29432	189.392
				Tumor2	6046.75	9708.98	34.3566	15.986	46.5298	31.6129	22.5773	42.1067	7.07153	84.6406
				Stroma1	6244.6	6694.11	24.1104	11.1123	46.0894	22.2673	16.0418	29.5042	6.48824	84.3656
TAG(55:6)	C58H100O6	[M+H]+	m/z 895.73	(whole tissue)	1.04731e+06	75681.7	272.454	321.786	118.106	160.447	104.195	284.772	8.02236	3354.03
				Tumor1	588355	98631.3	355.287	400.136	112.623	202.405	114.179	439.382	13.5934	3354.03
				Tumor2	29301.8	47048.4	166.487	108.909	65.4159	133.039	100.585	195.799	33.1693	708.043
				Stroma1	54451.6	58371.2	210.238	140.163	66.6687	176.32	124.535	233.439	42.6467	1030.5
TAG(56:3)	C59H108O6	[M+K]+	m/z 951.74	(whole tissue)	165827	11983.1	43.1392	29.0645	67.3737	34.5496	23.001	54.0739	3.85484	229.75
				Tumor1	84717.2	14201.9	51.1577	30.034	58.7086	43.6412	28.6588	67.9562	6.63097	185.828
				Tumor2	14172.6	22756.2	80.5261	44.0828	54.7435	71.201	47.7871	103.218	11.7288	229.75
				Stroma1	7917.6	8487.54	30.5699	13.5884	44.4502	27.2634	20.96	38.3277	6.9751	82.1476
TAG(56:5)	C59H104O6	[M+K]+	m/z 947.73	(whole tissue)	154338	11152.9	40.1503	25.4143	63.2979	33.8659	22.6216	49.8617	3.44728	194.675
				Tumor1	77967.1	13070.3	47.0816	28.2834	60.0731	40.9299	27.0399	58.9177	5.6133	194.675
				Tumor2	10982.4	17634	62.4002	33.5343	53.7407	52.0557	40.3152	81.3493	13.3864	181.278
				Stroma1	7864.21	8430.31	30.3637	13.3899	44.0983	28.2363	20.4218	37.5923	6.23568	71.9876
TAG(56:6)	C59H102O6	[M+K]+	m/z 945.72	(whole tissue)	152106	10991.6	39.5697	24.555	62.055	33.0597	22.6124	49.4892	2.95658	221.129
				Tumor1	77529	12996.9	46.817	25.9385	55.4041	41.4579	27.9678	59.7727	2.95658	196.945
				Tumor2	10938.6	17563.6	62.1512	36.6232	58.9261	52.6465	32.9479	81.9884	11.9338	199.222
				Stroma1	7457.99	7994.85	28.7953	12.3839	43.0066	27.1752	19.7679	36.4357	5.75275	78.6461
		[M+H]+	m/z 907.77	(whole tissue)	2.69877e+06	195020	702.073	973.815	138.706	354.319	200.69	710.516	23.3257	11466.2
				Tumor1	1.62376e+06	272206	980.531	1254.72	127.963	508.416	232.606	1145.5	37.256	11466.2
				Tumor2	80163.4	128714	455.474	293.008	64.3304	369.423	281.895	525.993	144.626	2393.47
				Stroma1	151765	162690	585.965	375.156	64.0236	488.596	378.486	642.059	195.993	2643.9
TAG(56:7)	C59H100O6	[M+H]+	m/z 905.78	(whole tissue)	2.03587e+06	88224.5	317.608	313.052	98.5656	201.253	97.0628	446.579	6.43321	2174.57
				Tumor1	151325	46242.9	166.109	201.577	121.352	86.7281	46.0885	187.786	8.32187	1513.55
				Tumor2	160192	126594	459.002	328.151	71.4923	392.503	191.42	662.505	29.8288	1613.39
				Stroma1	224626	153874	554.632	244.189	44.0272	500.422	388.037	674.052	167.296	1876.2
		[M+K]+	m/z 943.71	(whole tissue)	159472	11523.9	41.4859	25.161	60.6495	34.8193	23.3665	52.8647	3.51018	181.094
				Tumor1	85312	14301.6	51.5169	26.5466	51.5299	46.291	31.9365	66.8863	5.92577	166.093
				Tumor2	11756.7	18877.1	66.7992	35.3862	52.974	59.9774	41.1221	85.9724	12.7583	181.094
				Stroma1	7772.55	8332.05	30.0098	13.3131	44.3624	28.0589	19.8645	36.4185	6.23089	81.379
TAG(57:3)	C60H110O6	[M+K]+	m/z 965.64	(whole tissue)	206957	14955.3	53.8389	31.9362	59.318	45.2689	31.1803	68.0294	4.20104	249.351
				Tumor1	118551	19873.8	71.5889	35.644	49.7899	64.5129	44.8606	91.3901	10.5781	249.351
				Tumor2	10574.6	16979.2	60.0831	29.4257	48.975	54.7561	37.1384	81.8809	10.3171	139.75
				Stroma1	10827.7	11607.1	41.8058	17.8259	42.6398	38.7753	29.8583	50.715	8.18307	105.332
PDX_HCC__4059		AD, KM, KRAS G12V
ROI Name	# Pixels	Area [mm²]	Perimeter [mm]
(whole tissue)	8942	32.1912	-
Tumor	3442	12.4798	17.5012
Stroma	476	1.70325	7.35041
Lipid Annotation	Molecular Formula	Ion adducts		ROI Name	SUM [a.u.]	SUM/Area [a.u./mm²]	AVG [a.u.]	STD [a.u.]	%RDS [a.u.]	Median [a.u.]	Q1 [a.u.]	Q3 [a.u.]	Min [a.u.]	Max [a.u.]
Cer(d31:0)	C31H63NO3	[M+Na]+	m/z 520.49	(whole tissue)	2.35289e+06	73091.1	263.128	117.815	44.7747	244.445	182.278	320.275	19.8398	1274.17
				Tumor	776484	62219	222.636	66.0035	29.6464	219.571	173.758	266.128	65.5122	469.513
				Stroma	148228	87026.8	315.538	140.368	44.4854	294.134	221.613	379.365	38.851	1274.17
Cer(d34:1)	C14H26N4O11P2	[M+Na]+	m/z 560.30	(whole tissue)	1.06961e+06	33226.7	119.616	56.913	47.5798	109.71	76.5843	151.503	14.6934	546.584
				Tumor	327679	26256.6	95.2001	44.7876	47.0457	85.4032	63.1988	119.442	18.8153	381.617
				Stroma	65656	38547.5	137.933	54.0373	39.1765	134.206	96.9325	167.436	26.0488	389.06
Cer(t18:0/23:0)	C41H83NO4	[M+H]+	m/z 654.63	(whole tissue)	484278	15043.8	54.1576	28.5716	52.7563	48.897	33.6591	68.4588	3.11327	322.984
				Tumor	219144	17559.8	63.6675	32.2972	50.728	57.6485	40.4721	79.6798	7.28065	322.984
				Stroma	25382.9	14902.6	53.3255	22.5397	42.2682	50.7228	36.669	66.7322	9.33105	144.138
Cer(d42:1)	C42H83NO3	[M+H]+	m/z 650.62	(whole tissue)	355050	11029.4	39.7059	26.5336	66.8255	32.7933	22.8346	47.8724	1.82079	381.343
				Tumor	145237	11637.7	42.1956	27.626	65.4714	35.1819	24.8951	50.8547	2.97202	381.343
				Stroma	29488.6	17313.1	61.9508	37.0668	59.8326	53.5142	35.4413	78.8251	11.0274	273.652
C26:1 CerP	C44H86NO6P	[M+Na]+	m/z 778.60	(whole tissue)	1.17728e+06	36571.5	131.658	53.1819	40.3941	124.026	92.1529	161.537	16.3504	542.255
				Tumor	458454	36735.6	131.449	38.6667	29.4156	127.604	105.568	153.52	43.6756	304.787
				Stroma	76960.5	45184.5	163.828	54.865	33.4894	157.842	125.539	193.907	37.3939	542.255
GlcCer(d14:1/16:0)	C36H69NO8	[M+K]+	m/z 682.45	(whole tissue)	2.24577e+06	69763.5	251.149	112.899	44.9532	232.149	169.712	312.971	28.4224	931.166
				Tumor	728119	58343.5	211.539	90.5432	42.802	194.932	146.6	258.902	35.8315	740.927
				Stroma	175397	102978	368.482	122.458	33.2331	358.533	277.53	447.026	80.1597	926.837
LysoPC(14:0)	C22H46NO7P	[M+K]+	m/z 506.35	(whole tissue)	1.81496e+06	56380.6	202.97	112.069	55.2145	174.173	120.387	267.983	16.8273	773.932
				Tumor	1.014e+06	81251.3	294.597	109.883	37.2992	285.14	214.771	363.295	37.6667	773.932
				Stroma	78506.3	46092	164.929	61.8125	37.4782	156.967	124.091	194.297	34.0631	438.495
LysoPC(16:0)	C24H50NO7P	[M+H]+	m/z 496.32	(whole tissue)	8.47706e+06	263335	948.005	461.136	48.6428	854.679	624.196	1172.66	95.1031	4361.27
				Tumor	3.53023e+06	282875	1025.63	425.005	41.4383	967.948	711.79	1264.64	153.455	2971.06
				Stroma	469534	275669	986.416	380.341	38.5579	926.29	718.385	1222.02	229.595	3116.3
		[M+Na]+	m/z 518.31	(whole tissue)	3.11058e+06	96628.1	347.861	134.116	38.5544	330.515	252.383	422.055	50.6817	1189.91
				Tumor	1.13468e+06	90920.8	329.657	135.156	40.9991	308.915	234.521	399.044	50.6818	1189.91
				Stroma	209985	123285	441.144	135.626	30.7442	426.048	343.192	528.056	152.636	1031.95
		[M+K]+	m/z 534.31	(whole tissue)	1.57682e+06	48982.8	176.338	98.1485	55.6592	155.368	104.215	224.553	20.9293	779.893
				Tumor	425913	34128.1	123.74	59.3758	47.9843	110.713	81.0349	154.309	23.2552	426.862
				Stroma	134506	78970.2	282.576	105.516	37.3409	272.261	204.843	343.081	65.7526	695.957
LysoPC(16:1)	C24H48NO7P	[M+H]+	m/z 494.31	(whole tissue)	1.3554e+06	42104.6	151.577	89.5111	59.0534	131.937	88.0433	193.975	11.0151	930.871
				Tumor	564783	45255.6	164.086	93.5486	57.0121	143.399	98.9481	207.616	17.3424	930.871
				Stroma	47700	28005.3	100.21	40.8818	40.796	96.25	68.201	124.809	22.9701	270.444
		[M+Na]+	m/z 516.32	(whole tissue)	839226	26070	93.8521	40.4267	43.0749	87.463	64.9673	115.672	10.3518	421
				Tumor	321469	25759.1	93.3961	42.376	45.3724	85.5751	63.266	115.899	15.2446	421
				Stroma	43792.4	25711.1	92.0009	35.0549	38.1028	89.2688	66.0983	111.909	18.7759	223.145
		[M+K]+	m/z 532.28	(whole tissue)	655776	20371.3	73.3366	28.9599	39.4889	69.5485	51.7431	90.7315	9.87958	221.376
				Tumor	220929	17702.9	64.1862	25.52	39.7594	60.4637	46.1083	78.5313	9.87959	221.376
				Stroma	35290.1	20719.3	74.1389	25.3143	34.1444	71.683	55.4915	91.0403	22.2759	176.678
LysoPC (18:0)	C26H54NO7P	[M+H]+	m/z 524.35	(whole tissue)	3.47901e+06	108073	389.064	195.99	50.3748	349.228	251.491	485.347	44.0045	2217.15
				Tumor	1.46454e+06	117352	425.49	186.864	43.9173	391.364	290.145	524.786	60.7999	1690.55
				Stroma	210966	123861	443.206	144.424	32.5862	425.635	343.021	530.336	117.188	1047.79
		[M+Na]+	m/z 546.37	(whole tissue)	2.27561e+06	70690.3	254.485	96.5001	37.9197	240.692	186.915	306.933	33.0233	1030.96
				Tumor	911855	73066.2	264.92	107.145	40.4441	250.467	189.844	320.627	50.4017	1030.96
				Stroma	137382	80658.8	288.618	84.9566	29.4357	280.087	223.674	336.901	101.053	718.944
LysoPC(18:1)	C26H52NO7P	[M+H]+	m/z 522.35	(whole tissue)	4.06025e+06	126129	454.065	275.178	60.6032	395.003	270.839	562.245	35.2605	2595.93
				Tumor	1.80797e+06	144871	525.268	312.702	59.5319	453.41	320.849	641.481	44.8463	2595.94
				Stroma	140869	82706.1	295.944	112.161	37.8994	290.613	211.641	362.363	69.5606	726.125
LysoPC(18:2)	C26H52NO7P	[M+H]+	m/z 520.33	(whole tissue)	1.55534e+06	48315.8	173.937	84.4313	48.5414	158.857	112.702	218.641	19.7203	728.867
				Tumor	587290	47059.1	168.389	74.3058	44.1273	156.127	113.91	216.633	44.6392	599.119
				Stroma	92253.1	54162.9	196.382	90.9253	46.3003	180.116	129.441	247.373	27.6984	728.867
		[M+Na]+	m/z 542.34	(whole tissue)	1.03627e+06	32191	115.887	47.0845	40.6295	109.373	82.4523	142.803	10.3161	405.4
				Tumor	434717	34833.5	126.298	50.2999	39.8265	119.163	89.4384	154.098	20.4036	405.4
				Stroma	55089	32343.4	115.733	39.7125	34.3139	113.471	86.1425	141.485	25.0798	268.159
LysoPC(20:4)	C28H50NO7P	[M+H]+	m/z 544.34	(whole tissue)	8.85797e+06	275167	990.603	666.359	67.268	844.196	534.995	1248.32	67.9258	6252.87
				Tumor	1.95255e+06	156457	559.842	193.749	34.6078	533.533	417.027	693.321	173.291	1513.02
				Stroma	513561	301518	1093.23	773.885	70.7888	900.4	598.866	1308.88	98.23	6252.87
		[M+Na]+	m/z 566.31	(whole tissue)	3.23209e+06	100403	361.45	206.094	57.0187	319.715	216.268	453.755	27.1368	2349.52
				Tumor	886450	71030.5	254.166	87.0814	34.2617	240.627	195.529	305.106	49.4218	645.296
				Stroma	177556	104245	377.968	206.014	54.5057	339.498	240.131	460.246	42.365	1790.8
		[M+K]+	m/z 582.27	(whole tissue)	1.57754e+06	49005.2	176.419	103.418	58.6209	153.616	102.102	225.298	20.7624	991.743
				Tumor	469504	37620.9	136.404	75.5473	55.3849	119.684	83.3463	167.603	20.7624	753.105
				Stroma	82238.7	48283.4	172.77	62.1618	35.9794	165.625	127.825	216.51	42.5196	381.261
LysoPC(20:4;O2)	C28H50NO9P	[M+Na]+	m/z 598.50	(whole tissue)	496165	15413.1	55.4871	29.8869	53.8628	49.6821	33.2485	71.1307	2.59117	300.646
				Tumor	208110	16675.6	59.6698	24.6581	41.3242	55.6432	42.0635	74.295	14.0589	147.74
				Stroma	32902.3	19317.4	70.04	31.9859	45.6681	65.5445	46.7995	88.1935	2.59117	300.646
LysoPC(22:6)	C30H50NO7P	[M+H]+	m/z 568.32	(whole tissue)	1.56562e+06	48635	175.086	90.8849	51.9087	158.097	108.502	221.377	11.361	752.271
				Tumor	443549	35541.2	127.176	44.0449	34.6331	122.004	91.999	157.785	45.3582	279.171
				Stroma	90542.1	53158.4	192.739	97.8086	50.7465	174.389	122.754	240.215	23.2069	752.271
		[M+Na]+	m/z 590.31	(whole tissue)	754551	23439.7	84.3828	37.0861	43.9498	77.722	57.3976	103.895	3.89408	308.504
				Tumor	296223	23736.1	86.0612	36.9607	42.947	79.2973	59.3584	105.477	3.89407	308.505
				Stroma	40878.7	24000.4	85.8797	31.4679	36.6418	82.0557	62.1652	106.249	20.9346	208.13
LysoPE(18:0)	C23H48NO7P	[M+K]+	m/z 520.32	(whole tissue)	1.5562e+06	48342.4	174.033	84.3315	48.4572	158.875	112.795	218.641	19.7203	728.867
				Tumor	676257	54187.9	196.472	90.8214	46.2261	180.116	129.493	247.373	29.8141	728.867
				Stroma	80219.9	47098.1	168.529	74.1433	43.9943	156.127	114.022	216.633	44.6392	599.119
LysoPE(18:1)	C23H46NO7P	[M+K]+	m/z 518.31	(whole tissue)	3.11058e+06	96628.1	347.861	134.116	38.5544	330.515	252.383	422.055	50.6817	1189.91
				Tumor	1.13468e+06	90920.8	329.657	135.156	40.9991	308.915	234.521	399.044	50.6818	1189.91
				Stroma	209985	123285	441.144	135.626	30.7442	426.048	343.192	528.056	152.636	1031.95
LysoPE(20:4)	C25H44NO7P	[M+Na]+	m/z 524.26	(whole tissue)	3.08059e+06	95696.8	344.508	143.399	41.6242	324.997	241.066	425.162	43.5199	1261.81
				Tumor	1.32441e+06	106124	384.779	158.325	41.147	365.86	272.55	473.653	52.4499	1261.81
				Stroma	182540	107171	383.487	112.48	29.3309	368.908	306.61	450.246	155.941	1136.42
		[M+K]+	m/z 540.24	(whole tissue)	1.40616e+06	43681.4	157.253	71.3198	45.3535	146.079	102.589	201.929	14.3777	510.759
				Tumor	463671	37153.6	134.71	61.9466	45.9852	123.411	90.3833	168.53	14.3777	428.798
				Stroma	107920	63361	226.722	70.5025	31.0964	224.071	176.391	268.575	68.5552	510.759
LysoPE(22:4)	C27H48NO7P	[M+K]+	m/z 568.27	(whole tissue)	1.20362e+06	37389.6	134.603	61.7129	45.8483	122.511	90.9944	163.806	14.0021	585.321
				Tumor	486861	39011.8	141.447	69.5729	49.1865	127.845	91.3735	174.539	22.0712	585.321
				Stroma	53374.1	31336.6	112.131	34.5067	30.7737	109.293	85.8334	134.421	33.3718	279.171
LysoPE(22:6)	C27H44NO7P	[M+H]+	m/z 526.31	(whole tissue)	1.56977e+06	48764	175.551	69.8458	39.7867	166.97	124.949	217.355	19.7495	611.777
				Tumor	701027	56172.7	203.668	71.5593	35.1352	195.695	153.256	247.519	37.5036	611.777
				Stroma	91831.7	53915.5	192.924	64.2017	33.2783	187.499	146.233	231.19	52.4988	538.456
		[M+Na]+	m/z 548.29	(whole tissue)	1.24196e+06	38580.9	138.891	54.0455	38.9122	131.472	100.502	170.001	23.6132	653.77
				Tumor	499452	40020.6	145.105	60.087	41.4093	138.997	101.288	180.329	24.7201	653.77
				Stroma	80689.7	47373.9	169.516	53.3339	31.4624	165.464	128.45	201.468	65.2559	390.074
LysoPG(18:0)	C24H49NO9P	[M+K]+	m/z 535.29	(whole tissue)	773773	24036.8	86.5325	38.3474	44.3156	80.4152	58.317	107.095	11.8708	344.966
				Tumor	247159	19804.6	71.8068	31.0853	43.2902	65.9105	49.4923	88.5516	11.8708	295.153
				Stroma	53512.3	31417.7	112.421	44.2595	39.3695	105.284	80.8562	137.557	20.7415	263.925
PA(34:1)	C37H71O8P	[M+Na]+	m/z 697.48	(whole tissue)	3.16828e+06	98420.6	354.314	179.159	50.565	314.185	225.813	443.425	42.0942	1981.06
				Tumor	1.37078e+06	109840	398.251	194.199	48.763	368.973	262.658	491.489	42.0943	1981.06
				Stroma	250237	146917	525.708	143.824	27.3581	509.943	420.446	606.311	197.381	1247.42
		[M+K]+	m/z 713.47	(whole tissue)	1.57862e+06	49038.9	176.54	110.104	62.3676	147.288	101.5	216.445	17.1127	929.187
				Tumor	494408	39616.5	143.64	83.4617	58.1049	124.914	84.8987	178.551	17.1127	630.51
				Stroma	155454	91269.2	326.585	106.801	32.7023	317.075	257.716	387.528	91.7699	715.166
PA(34:2)	C24H49O9P	[M+Na]+	m/z 695.45	(whole tissue)	1.60881e+06	49976.8	179.917	70.6494	39.2679	169.571	130.187	219	30.0632	606.795
				Tumor	706684	56626	205.312	82.2202	40.0465	195.928	146.096	254.445	31.1152	606.794
				Stroma	91423.3	53675.7	192.066	58.0653	30.232	186.465	150.124	229.74	55.7326	390.259
		[M+K]+	m/z 711.43	(whole tissue)	875299	27190.6	97.8862	39.4038	40.2546	91.0194	69.8387	119.52	11.7743	349.714
				Tumor	311705	24976.7	90.5594	36.3382	40.1264	84.0331	65.1388	109.052	11.7743	304.577
				Stroma	61302.3	35991.3	128.786	42.8221	33.2505	125.167	96.2469	158.039	34.1636	299.241
PA(36:2)	C39H73O8P	[M+K]+	m/z 739.45	(whole tissue)	3.31656e+06	103027	370.897	164.781	44.4277	347.687	244.221	474.325	48.0546	1288.38
				Tumor	1.10063e+06	88192.7	319.765	148.664	46.4918	290.876	211.596	396.813	48.0546	1187.66
				Stroma	244443	143515	513.535	152.962	29.7861	515.448	411.194	616.108	89.041	1023.19
PA(38:2)	C41H77O8P	[M+K]+	m/z 767.48	(whole tissue)	1.27211e+06	39517.3	142.262	57.1764	40.1908	132.927	100.268	175.549	18.6331	505.221
				Tumor	458408	36731.8	133.181	52.224	39.2129	123.975	95.7438	160.783	26.9816	449.295
				Stroma	87587.3	51423.6	184.007	54.8008	29.7819	181.452	141.856	220.342	41.6049	345.662
PA(38:3)	C41H77O8P	[M+Na]+	m/z 749.52	(whole tissue)	3.09635e+06	96186.3	346.271	153.964	44.4635	322.932	231.722	433.274	44.9668	1247.42
				Tumor	1.48968e+06	119367	432.794	166.868	38.5559	420.763	315.349	530.315	70.7497	1247.42
				Stroma	178033	104525	374.019	97.7355	26.1312	363.949	306.449	424.789	145.476	755.605
PA(38:4)	C41H73O8P	[M+K]+	m/z 763.48	(whole tissue)	1.18528e+06	36820.1	132.552	61.9379	46.7272	121.545	86.3302	166.944	9.78938	430.881
				Tumor	398674	31945.4	115.826	54.5395	47.0873	104.614	75.9145	145.269	9.78938	430.881
				Stroma	93249.7	54748.1	195.903	59.3469	30.294	191.746	153.451	238.208	52.5104	377.993
PA(38:5)	C41H71O8P	[M+K]+	m/z 761.45	(whole tissue)	1.14064e+06	35433.4	127.56	79.522	62.3407	105.413	75.1578	153.274	18.3029	698.162
				Tumor	378098	30296.7	109.848	56.8848	51.7848	94.7084	70.508	134.835	22.5644	478.952
				Stroma	106358	62444.2	223.442	79.1064	35.4036	217.141	167.132	272.891	51.5611	478.826
DAG(31:2)	C39H72O5	[M+H]+	m/z 551.50	(whole tissue)	2.21323e+06	68752.7	247.51	121.692	49.1667	225.931	157.225	316.793	23.4401	1073.73
				Tumor	1.08452e+06	86901.9	315.085	113.809	36.1201	298.666	234.441	375.859	52.1157	1073.73
				Stroma	150117	88135.3	315.371	96.724	30.6699	309.082	245.398	365.929	116.62	735.624
DAG(33:0)	C36H70O5	[M+Na]+	m/z 605.54	(whole tissue)	5.72434e+06	177823	640.163	285.545	44.605	588.078	430.673	797.754	78.6829	2160.12
				Tumor	1.72469e+06	138198	494.508	119.794	24.2249	484.847	405.202	572.783	187.858	842.744
				Stroma	388088	227851	826.133	310.5	37.5848	808.176	590.989	1040.22	110.861	2160.12
		[M+H]+	m/z 583.51	(whole tissue)	327842	10184.2	36.6631	21.8538	59.607	31.4873	20.7919	47.1605	1.65536	169.744
				Tumor	120148	9627.37	34.4492	17.9422	52.083	31.5958	21.3004	42.7087	4.40206	113.516
				Stroma	22865.4	13424.6	48.6742	24.4487	50.2292	44.4684	30.3574	62.4891	4.03128	169.744
		[M+K]+	m/z 621.47	(whole tissue)	909684	28258.8	101.732	63.2748	62.1978	85.5466	56.3069	131	10.5042	599.299
				Tumor	432354	34644.2	125.611	63.1206	50.2508	113.962	81.1462	157.597	11.6145	599.299
				Stroma	64535.2	37889.4	135.578	59.918	44.1944	124.484	91.6633	166.626	31.1219	374.488
DAG(33:3)	C36H64O5	[M+H]+	m/z 577.51	(whole tissue)	6.16597e+06	191542	689.552	318.42	46.1778	610.475	460.302	852.31	75.0432	2421.92
				Tumor	2.03111e+06	162751	582.366	132.853	22.8125	570.533	494.692	658.596	245.123	1233.65
				Stroma	441892	259440	940.667	321.7	34.1991	906.145	709.77	1137.35	186.563	2421.92
DAG(35:4)	C36H64O5	[M+H]+	m/z 575.51	(whole tissue)	2.20954e+06	68638.1	247.097	127.193	51.4748	216.871	154.726	312.173	19.1732	1081.03
				Tumor	1.19723e+06	95933	347.829	125.896	36.1948	330.451	256.401	425.067	46.8658	933.263
				Stroma	109651	64377.7	230.36	63.6045	27.6109	225.155	183.955	269.531	76.7554	431.606
DAG(35:4)	C38H66O5	[M+Na]+	m/z 625.50	(whole tissue)	2.17531e+06	67574.7	243.269	115.831	47.6142	221.615	154.75	314.051	14.3639	1142.36
				Tumor	871801	69856.7	249.965	70.2673	28.1108	243.799	196.263	296.603	88.2197	509.403
				Stroma	156581	91930.8	333.318	104.904	31.4725	326.226	259.692	398.389	39.6959	814.531
		[M+H]+	m/z 603.53	(whole tissue)	4.57382e+06	142083	511.499	262.724	51.3636	443.767	325.765	635.044	66.5317	2392.5
				Tumor	1.56897e+06	125721	449.861	103.102	22.9185	449.235	381.725	511.585	228.114	989.859
				Stroma	337142	197940	717.683	272.292	37.9404	684.027	518.337	879.346	92.3179	2392.5
DAG(36:4)	C39H68O5	[M+H]+	m/z 617.50	(whole tissue)	357718	11112.3	40.0043	21.2626	53.1508	35.1783	24.7174	50.2338	2.94605	192.713
				Tumor	113045	9058.18	32.4125	15.5586	48.0017	29.1309	22.2994	39.4063	4.69569	105.79
				Stroma	22853.3	13417.5	48.6485	24.0448	49.4257	43.9971	31.2555	62.2364	3.15277	192.713
DAG(41:5)	C44H76O5	[M+H]+	m/z 685.56	(whole tissue)	1.27482e+06	39601.5	142.565	89.3993	62.7076	119.681	81.3957	177.769	9.83313	866.665
				Tumor	357118	28615.6	102.394	39.8051	38.8745	97.311	72.5747	123.553	13.9454	279.267
				Stroma	95435.6	56031.4	203.156	105.024	51.6964	184.553	126.358	262.695	23.3227	866.665
DAG(42:5)	C45H78O5	[M+H]+	m/z 699.50	(whole tissue)	707799	21987.3	79.1544	30.3226	38.3081	75.0457	57.0329	96.958	11.9437	245.273
				Tumor	255002	20433.1	74.0853	30.2703	40.8586	69.5972	52.3144	90.27	11.9436	245.273
				Stroma	47225.6	27726.8	99.2135	31.7973	32.0493	96.3171	75.6747	120.186	20.933	216.027
CE(18:0)	C45H80O2	[M+H]+	m/z 653.61	(whole tissue)	590657	18348.4	66.0543	36.593	55.3983	58.2665	39.1395	84.693	3.29699	264.699
				Tumor	293653	23530.2	84.197	36.9332	43.8652	79.7077	57.5823	107.451	13.3066	260.581
				Stroma	38745.7	22748.1	82.479	39.6605	48.0856	76.1244	53.0603	104.483	7.24648	264.699
CE(18:1)	C45H78O2	[M+K]+	m/z 689.57	(whole tissue)	391825	12171.8	43.8185	21.5316	49.1382	39.8985	28.3716	54.6185	2.72993	205.234
				Tumor	185919	14897.6	54.0149	24.7408	45.8035	50.352	36.2538	67.214	5.56275	205.234
				Stroma	18557.5	10895.3	38.9863	16.5105	42.3496	36.2512	26.6836	48.5878	11.0749	113.174
CE(22:5)	C49H78O2	[M+Na]+	m/z 721.58	(whole tissue)	1.3382e+06	41570.3	149.653	106.963	71.4737	129.721	96.747	175.579	14.9571	2563.24
				Tumor	667876	53516.3	194.037	151.019	77.8299	164.497	120.133	225.543	14.9571	2563.24
				Stroma	57812.8	33942.6	121.455	39.3917	32.4331	113.637	93.4195	144.509	41.6237	281.726
CE(22:6)	C49H76O2	[M+Na]+	m/z 719.56	(whole tissue)	1.20056e+06	37294.7	134.261	108.346	80.6979	106.612	76.4132	153.122	12.6701	1354.21
				Tumor	659755	52865.7	191.678	147.328	76.8624	151.525	103.767	223.187	22.8018	1354.21
				Stroma	54455.5	31971.5	114.402	53.8339	47.0566	104.845	77.0026	141.386	26.2475	456.987
CE(16:2)	C43H72O2	[M+Na]+	m/z 643.54	(whole tissue)	390885	12142.6	43.7134	24.1378	55.2184	38.0131	26.3103	55.3367	2.76132	201.38
				Tumor	186847	14971.9	54.2846	27.8828	51.3641	48.7807	33.7607	69.4547	3.91945	201.38
				Stroma	16742.7	9829.86	35.1738	16.0131	45.5256	32.1038	24.1173	41.9773	4.25632	111.43
PC(30:0)	C38H76NO8P	[M+H]+	m/z 706.56	(whole tissue)	1.98896e+06	61785.8	222.429	118.255	53.1652	199.459	141.678	274.221	9.32478	948.906
				Tumor	1.02534e+06	82159.6	297.891	136.966	45.9786	273.97	199.416	377.119	27.6421	948.906
				Stroma	96794.6	56829.3	203.35	61.4861	30.2366	198.548	157.348	242.561	82.4885	475.156
		[M+Na]+	m/z 728.51	(whole tissue)	1.56543e+06	48629.1	175.065	66.9088	38.2194	164.381	126.533	212.785	37.6023	540.204
				Tumor	698931	56004.8	203.06	74.0185	36.4516	193.273	149.187	246.233	49.8508	540.204
				Stroma	99584	58467	209.21	59.7586	28.5639	205.578	164.193	246.434	82.9954	407.473
		[M+K]+	m/z 744.50	(whole tissue)	1.49533e+06	46451.5	167.225	65.2804	39.0374	154.821	121.613	200.085	27.2522	514.37
				Tumor	709209	56828.4	206.046	74.4666	36.1408	197.549	151.171	250.33	27.2522	514.37
				Stroma	84369.1	49534.2	177.246	45.2019	25.5024	176.565	145.332	203.584	59.2329	325.896
PC(30:1)	C38H74NO8P	[M+H]+	m/z 704.58	(whole tissue)	6.56064e+06	203802	733.688	415.422	56.621	638.502	456.15	900.029	65.1621	4056.23
				Tumor	3.43288e+06	275074	997.352	493.285	49.4595	907.735	636.766	1268.56	138.531	4056.23
				Stroma	256949	150858	539.808	165.08	30.5813	515.88	417.842	640.949	166.391	1115.69
		[M+Na]+	m/z 728.58	(whole tissue)	1.1439e+06	35534.4	127.924	50.1177	39.1777	120.616	92.4781	156.747	20.6555	408.362
				Tumor	513442	41141.7	149.17	54.2894	36.3943	142.843	110.271	179.006	24.1113	408.362
				Stroma	70811.5	41574.3	148.764	46.3963	31.188	143.069	116.373	177.793	49.688	407.473
PC(32:0)	C40H80NO8P	[M+H]+	m/z 734.56	(whole tissue)	1.71204e+07	531836	1914.61	1101.86	57.55	1632.73	1137.81	2387.44	155.45	9928.22
				Tumor	9.2447e+06	740770	2685.85	1237.77	46.085	2446.96	1795.13	3351.72	401.737	9928.22
				Stroma	1.03089e+06	605248	2165.73	647.181	29.8828	2063.74	1709.78	2527.13	896.699	4473.11
		[M+Na]+	m/z 756.56	(whole tissue)	1.24796e+07	387672	1395.62	663.703	47.5562	1254.51	899.451	1767.5	140.624	6787.94
				Tumor	7.11325e+06	569979	2039.53	500.396	24.5348	1968.09	1695.74	2304.36	866.083	3709.27
				Stroma	783505	460006	1667.87	694.569	41.6441	1574.36	1191.73	2047.6	267.248	6787.94
		[M+K]+	m/z 772.51	(whole tissue)	5.19044e+06	161238	580.456	335.502	57.7997	487.224	356.515	695.601	71.2383	2517.2
				Tumor	3.81595e+06	305769	1094.12	313.996	28.6985	1078.81	863.139	1273.22	200.142	2230.72
				Stroma	242468	142356	516.149	242.443	46.9716	458.261	346.932	625.461	71.2383	1911.57
P( 32:1)	C40H78NO8P	[M+H]+	m/z 732.55	(whole tissue)	8.36052e+06	259715	934.972	577.45	61.7612	783.425	552.061	1134.67	39.9062	4820.8
				Tumor	4.67598e+06	374683	1358.51	671.664	49.4414	1228.41	867.032	1742.08	159.453	4820.8
				Stroma	309159	181511	649.494	184.089	28.3434	620.796	519.633	770.422	235.05	1230.37
		[M+Na]+	m/z 754.53	(whole tissue)	5.45743e+06	169532	610.314	242.522	39.7372	568.352	433.218	744.755	121.024	1972.81
				Tumor	2.58049e+06	206772	749.705	265.741	35.4461	727.696	561.404	920.23	150.462	1972.81
				Stroma	290558	170591	610.417	148.184	24.2759	595.042	516.199	690.273	251.035	1163.82
		[M+K]+	m/z 770.52	(whole tissue)	2.65862e+06	82588.3	297.318	103.563	34.8324	284.92	222.58	359.036	56.4181	1013.43
				Tumor	1.31492e+06	105364	377.019	100.187	26.5735	373.875	313.241	442.23	163.549	807.956
				Stroma	139598	81959.5	297.165	95.2951	32.0681	282.856	231.333	347.789	82.9174	1013.43
PC( 32:2)	C40H76NO8P	[M+H]+	m/z 730.53	(whole tissue)	1.09842e+06	34121.7	122.838	70.5624	57.4434	105.492	75.1068	150.151	15.5149	688.642
				Tumor	584751	46855.6	169.887	83.1283	48.9315	153.573	109.671	216.579	18.4191	688.642
				Stroma	45800.6	26890.1	96.2197	32.0206	33.2787	94.6641	73.2045	118.134	25.8054	200.934
		[M+Na]+	m/z 752.53	(whole tissue)	2.03724e+06	63285.6	227.828	109.383	48.0113	203.034	146.886	285.426	25.5077	964.909
				Tumor	1.08366e+06	86832.8	314.835	110.935	35.236	302.827	234.544	384.884	61.8876	964.909
				Stroma	93189.7	54712.9	195.777	53.2949	27.2223	192.68	155.311	226.519	62.7943	370.76
		[M+K]+	m/z 768.55	(whole tissue)	4.27503e+06	132801	478.085	245.297	51.3082	431.568	335.559	552.944	112.848	4038.92
				Tumor	2.11608e+06	169560	614.783	310.202	50.4572	549.849	446.149	683.3	153.966	4038.92
				Stroma	202496	118888	425.413	95.014	22.3346	417.798	359.868	484.507	203.222	882.91
PC(34:1)	C42H82NO8P	[M+H]+	m/z 760.57	(whole tissue)	4.83197e+07	1.50102e+06	5403.68	3463.57	64.0965	4414.38	3045.94	6624.07	417.141	23801
				Tumor	2.78036e+07	2.22788e+06	8077.75	3927.7	48.6237	7373.79	5070.81	10566.3	923.138	23801
				Stroma	1.66249e+06	976068	3492.62	982.084	28.1188	3359.57	2785.29	4073.23	1631.42	6680.39
		[M+Na]+	m/z 782.57	(whole tissue)	4.22542e+07	1.3126e+06	4725.36	2024.47	42.8426	4329.06	3173.47	6006.44	693.888	16614.1
				Tumor	2.16531e+07	1.73505e+06	6290.85	1937.09	30.7921	6206.76	4908.65	7470.25	1756.93	16614.1
				Stroma	2.23785e+06	1.31387e+06	4701.36	1071.5	22.7912	4563.13	3970.18	5308.59	2310.2	8570.08
		[M+K]+	m/z 798.54	(whole tissue)	1.1748e+07	364945	1313.8	538.056	40.9541	1257.55	895.151	1663.66	176.54	4293
				Tumor	6.23065e+06	499257	1786.47	475.99	26.6442	1783.83	1450.5	2097.87	329.706	3435.92
				Stroma	549579	322665	1169.9	495.068	42.317	1059.55	813.373	1439.39	239.201	4293
PC(34:2)	C42H80NO8P	[M+Na]+	m/z 780.56	(whole tissue)	1.0515e+07	326643	1175.91	537.139	45.6785	1078.52	765.449	1482.22	209.106	4481.57
				Tumor	5.31899e+06	426206	1545.32	550.34	35.6134	1496.9	1166.4	1876.69	258.58	4481.57
				Stroma	625007	366949	1313.04	306.315	23.3287	1282.81	1098.65	1496.94	518.16	2482.73
		[M+K]+	m/z 796.53	(whole tissue)	4.39701e+06	136591	491.726	186.285	37.884	469.559	362.426	593.894	89.0492	1536.46
				Tumor	1.75194e+06	140381	508.989	147.755	29.0291	490.054	406.024	587.471	160.013	1288.74
				Stroma	330631	194118	694.603	181.017	26.0604	695.415	566.688	803.988	249.584	1300.12
PC(34:3)	C42H78NO8P	[M+Na]+	m/z 778.52	(whole tissue)	1.17025e+06	36353.1	130.871	56.839	43.4313	121.425	88.6227	162.701	16.0744	418.156
				Tumor	575063	46079.3	167.072	59.1202	35.386	160.919	124.819	202.977	31.3082	418.156
				Stroma	64198.1	37691.5	134.87	38.5245	28.5642	133.018	105.796	160.409	44.3524	299.449
		[M+K]+	m/z 794.51	(whole tissue)	1.63053e+06	50651.4	182.345	75.2522	41.2691	170.248	125.553	227.162	24.9633	606.678
				Tumor	800761	64164.3	232.644	76.0759	32.7005	227.723	176.984	282.386	44.0869	606.678
				Stroma	83533.2	49043.4	175.49	50.8163	28.9568	168.204	139.354	205.547	55.5146	370.627
PC(36:1)	C44H86NO8P	[M+H]+	m/z 788.63	(whole tissue)	1.41676e+07	440108	1584.39	1009.36	63.7067	1295.86	905.19	1936.81	102.896	7592.65
				Tumor	8.11629e+06	650352	2358.02	1154.6	48.9648	2184.47	1499.2	3106.5	223.947	7592.65
				Stroma	494427	290285	1038.71	297.437	28.6351	994.368	818.77	1229.91	392.69	2026.71
		[M+K]+	m/z 826.56	(whole tissue)	3.99446e+06	124085	446.707	182.681	40.895	427.224	307.401	566.213	56.9457	1362.43
				Tumor	2.07487e+06	166258	594.913	158.171	26.5872	587.928	500.646	691.415	135.288	1297.89
				Stroma	190546	111872	405.62	169.33	41.7461	372.642	282.714	506.046	85.1488	1362.43
PC(36:2)	C44H84NO8P	[M+H]+	m/z 786.61	(whole tissue)	1.8642e+07	579102	2084.77	1332.19	63.901	1691.62	1168.96	2571.46	178.326	8678.84
				Tumor	1.09066e+07	873940	3168.69	1470.68	46.4129	2901.26	2060.24	4105.85	381.74	8678.84
				Stroma	729848	428503	1533.29	427.464	27.8788	1486.36	1202.44	1796.4	629.49	3261.46
		[M+K]+	m/z 824.54	(whole tissue)	4.86478e+06	151122	544.038	246.123	45.2401	511.113	359.182	696.139	65.6486	1888.5
				Tumor	1.72807e+06	138468	502.053	231.803	46.171	455.012	336.08	632.99	65.6486	1888.5
				Stroma	373548	219315	784.766	219.752	28.0023	788.571	639.494	925.359	180.78	1538.26
PC(36:3)	C44H82NO8P	[M+K]+	m/z 822.54	(whole tissue)	2.37723e+06	73847	265.849	126.397	47.5446	244.839	171.477	339.198	21.2146	949.12
				Tumor	876220	70210.8	254.567	115.938	45.5431	234.848	168.849	318.365	37.9925	801.171
				Stroma	191240	112280	401.765	115.683	28.7936	397.138	323.703	474.083	123.782	802.695
PC(36:4)	C44H80NO8P	[M+Na]+	m/z 804.55	(whole tissue)	6.65978e+06	206882	744.775	436.163	58.5631	636.137	419.098	981.906	61.8713	3882.88
				Tumor	3.20978e+06	257197	932.534	431.937	46.3186	859.798	623.98	1160.41	95.267	3725.87
				Stroma	527780	309866	1108.78	334.448	30.1636	1063.73	865.086	1278.16	408.984	2768.35
		[M+K]+	m/z 820.53	(whole tissue)	2.88509e+06	89623.7	322.645	222.37	68.9209	258.848	176.281	387.802	36.1661	1835.22
				Tumor	1.00331e+06	80394.4	291.49	160.808	55.1676	253.513	174.175	367.785	45.1653	1373.4
				Stroma	291559	171178	612.519	197.954	32.3181	591.248	478.149	729.704	131.488	1268.67
PC(36:5)	C44H78NO8P	[M+Na]+	m/z 802.53	(whole tissue)	980388	30455.2	109.639	42.149	38.4436	103.517	78.5634	133.355	19.4203	322.664
				Tumor	412489	33052.4	119.84	42.3732	35.3582	114.325	89.7514	144.38	26.0113	310.71
				Stroma	68160.9	40018.1	143.195	42.7024	29.8211	136.269	113.793	169.328	55.2803	307.339
		[M+K]+	m/z 818.52	(whole tissue)	994362	30889.2	111.201	50.0943	45.0483	102.114	74.3179	138.822	16.0456	394.452
				Tumor	462006	37020.2	134.226	52.969	39.4625	126.075	95.9598	165.259	29.3897	394.452
				Stroma	66677.9	39147.4	140.08	42.7601	30.5256	133.318	108.771	165.653	55.5697	273.497
PC(38:3)	C46H86NO8P	[M+K]+	m/z 850.57	(whole tissue)	1.44574e+06	44910.9	161.679	78.9738	48.8459	147.967	103.612	204.959	16.5315	644.575
				Tumor	521964	41824.5	151.645	67.2514	44.3478	141.144	101.121	189.948	23.0418	425.574
				Stroma	118872	69791.1	249.73	80.3301	32.1667	239.916	196.078	290.901	50.1816	553.128
PC(38:4)	C46H84NO8P	[M+H]+	m/z 810.59	(whole tissue)	2.10141e+07	652789	2335.85	601.657	25.7575	2288.71	1908.22	2626.46	1035.33	4184.17
				Tumor	7.92724e+06	635203	2286.73	1129.06	49.3744	2013.93	1447.28	2904.07	214.483	8566.49
				Stroma	1.51363e+06	888671	3222.1	1104.37	34.2749	3088.44	2424.95	3903.12	692.242	8566.49
		[M+Na]+	m/z 832.57	(whole tissue)	8.07123e+06	250728	902.621	482.908	53.5007	793.482	535.825	1185.65	68.456	4321.29
				Tumor	3.95798e+06	317150	1149.91	466.839	40.5979	1083.49	807.286	1417.13	187.2	4171.39
				Stroma	611550	359049	1284.77	400.802	31.1965	1210.12	992.419	1496.5	600.757	3225.85
		[M+K]+	m/z 848.55	(whole tissue)	3.03565e+06	94300.7	339.483	227.392	66.982	281.041	186.58	417.879	31.6259	1773.25
				Tumor	1.05633e+06	84642.8	306.894	164.144	53.4856	274.859	184.983	395.517	31.6259	1243.04
				Stroma	308186	180940	647.449	212.908	32.8841	631.389	505.544	759.885	133.558	1413.61
PC(38:5)	C46H82NO8P	[M+H]+	m/z 808.59	(whole tissue)	1.70959e+07	531074	1900.32	448.443	23.5983	1858.42	1593.32	2151.87	885.512	3971.61
				Tumor	6.41578e+06	514091	1850.73	857.298	46.3222	1672.24	1193.67	2343.78	291.261	7135.96
				Stroma	1.17989e+06	692730	2511.67	851.948	33.9196	2447.22	1908.29	3054.87	428.221	7135.96
		[M+Na]+	m/z 830.56	(whole tissue)	3.03715e+06	94347.3	339.65	162.731	47.9113	312.613	213.991	437.62	36.9554	1405.97
				Tumor	1.48311e+06	118840	430.886	160.949	37.3531	413.412	316.431	529.718	49.1231	1405.97
				Stroma	213662	125443	448.869	126.8	28.2487	430.128	363.345	522.329	137.542	1101.02
PC(38:6)	C46H80NO8P	[M+H]+	m/z 806.55	(whole tissue)	8.49431e+06	263871	944.198	226.764	24.0166	923.201	784.939	1072.1	456.334	1819.31
				Tumor	2.951e+06	236461	851.261	402.801	47.3182	771.206	545.641	1077.18	120.659	3128.75
				Stroma	542404	318452	1154.63	399.772	34.6234	1105.43	867.258	1407.18	263.673	3128.75
		[M+Na]+	m/z 828.55	(whole tissue)	1.95723e+06	60800.1	218.881	93.5637	42.7465	204.86	149.298	274.367	33.0632	902.818
				Tumor	861480	69029.7	250.285	94.2952	37.6752	240.947	182.805	307.433	47.1468	781.646
				Stroma	145210	85254.6	305.063	81.4085	26.6858	296.89	249.097	348.448	126.82	600.8
		[M+K]+	m/z 844.51	(whole tissue)	855051	26561.6	95.6218	52.5907	54.9986	83.0052	59.3261	117.738	12.1373	468.16
				Tumor	314938	25235.7	91.4984	42.0822	45.9923	83.8774	61.3404	112.921	12.719	300.218
				Stroma	75582.4	44375.4	158.787	56.1006	35.3308	153.008	121.563	191.139	24.0508	357.4
PC(40:4)	C48H88NO8P	[M+Na]+	m/z 860.61	(whole tissue)	857501	26637.7	95.8958	52.0585	54.2865	83.3332	58.0374	123.185	11.1376	469.023
				Tumor	402400	32243.9	116.909	53.3903	45.6684	108.777	77.3116	148.415	16.9677	442.004
				Stroma	71366	41899.9	149.929	61.2257	40.8366	139.244	111.341	181.054	42.8604	469.023
		[M+K]+	m/z 876.57	(whole tissue)	531576	16513.1	59.4471	27.8321	46.8182	54.0349	39.7722	73.2931	6.39072	233.99
				Tumor	209783	16809.7	60.9479	24.0627	39.4808	57.0403	43.8545	74.3701	9.57962	194.799
				Stroma	45194.8	26534.4	94.947	35.8576	37.7659	90.6864	69.9145	114.289	20.9672	217.384
PC(40:5)	C48H86NO8P	[M+Na]+	m/z 858.58	(whole tissue)	1.17286e+06	36434.3	131.163	62.9344	47.9817	118.363	84.9547	165.152	14.4469	534.056
				Tumor	558834	44778.9	162.357	67.6315	41.656	153.605	111.818	201.367	32.4458	534.056
				Stroma	81698.9	47966.4	171.636	57.305	33.3875	164.711	128.77	202.363	51.5587	388.293
		[M+K]+	m/z 874.57	(whole tissue)	558170	17339.2	62.4211	29.1994	46.7781	56.9449	41.5012	77.4906	8.05767	242.547
				Tumor	216165	17321.1	62.802	26.1595	41.654	58.8418	44.0958	76.9841	9.35451	196.91
				Stroma	44594.1	26181.8	93.6852	32.6555	34.8566	89.3564	70.3746	111.198	24.1895	228.975
PC(40:6)	C48H84NO8P	[M+K]+	m/z 872.56	(whole tissue)	780488	24245.4	87.2833	41.2008	47.2036	79.8876	57.9066	107.741	9.36963	324.744
				Tumor	321071	25727.1	93.2802	34.6136	37.1071	88.3024	69.0096	112.05	19.0534	292.177
				Stroma	61534.6	36127.7	129.274	47.0869	36.424	124.289	94.719	158.586	22.3412	295.916
PC(O-34:1/PC(P-34:0)	C42H84NO7P	[M+H]+	m/z 746.59	(whole tissue)	3.899e+06	121120	436.033	316.472	72.58	363.831	258.454	511.039	41.5981	5817.08
				Tumor	2.14946e+06	172234	624.479	416.556	66.7046	527.249	381.255	743.405	92.8643	5817.08
				Stroma	124791	73266.4	262.166	70.0244	26.7099	255.641	213.575	302.849	107.478	503.043
		[M+Na]+	m/z 768.57	(whole tissue)	4.27506e+06	132802	478.087	245.294	51.3074	431.568	335.559	552.944	112.848	4038.92
				Tumor	2.11608e+06	169560	614.783	310.202	50.4572	549.849	446.149	683.3	153.966	4038.92
				Stroma	202501	118891	425.422	94.994	22.3293	417.798	359.868	484.507	203.222	882.91
PC(O-36:4/PC(P-36:3)	C44H82NO7P	[M+K]+	m/z 790.54	(whole tissue)	2.59586e+06	80638.7	290.299	107.063	36.8802	274.84	213.555	351.427	46.8468	953.818
				Tumor	1.20034e+06	96182.1	348.733	106.32	30.4876	333.832	273.661	410.686	97.9416	913.347
				Stroma	165605	97228.6	347.909	85.6354	24.6143	344.09	284.854	403.418	130.23	723.485
PC(P-32:0/PC(O-32:1)	C40H80NO7P	[M+H]+	m/z 718.58	(whole tissue)	1.95752e+06	60809.1	218.913	226.106	103.286	158.821	104.852	240.43	16.0063	2584.98
				Tumor	1.16308e+06	93196.3	337.907	315.434	93.3494	241.1	156.499	393.016	26.6432	2584.98
				Stroma	48196	28296.5	101.252	34.2981	33.8739	96.8409	77.6962	119.128	19.9538	225.575
		[M+Na]+	m/z 740.56	(whole tissue)	1.17703e+06	36563.6	131.629	54.0969	41.0981	123.571	95.6675	155.817	22.8161	667.581
				Tumor	519795	41650.7	151.015	62.5511	41.4204	139.459	109.517	176.014	35.4159	667.581
				Stroma	54970.1	32273.6	115.483	32.885	28.4759	112.512	92.4889	135.476	22.816	225.603
PC(P-38:4) /PC(O-38:5)	C46H84NO7P	[M+H]+	m/z 794.60	(whole tissue)	3.56582e+06	110770	398.772	347.255	87.0811	313.095	226.672	445.107	57.7464	4718.26
				Tumor	1.97258e+06	158062	573.093	474.039	82.716	438.862	321.681	624.439	96.9259	4718.26
				Stroma	123851	72714.5	260.191	67.9295	26.1075	253.683	211.482	295.153	98.4973	488.257
		[M+Na]+	m/z 816.56	(whole tissue)	1.60792e+06	49949	179.816	97.9286	54.4604	159.836	115.472	218.182	20.8592	1009.51
				Tumor	544243	43609.7	156.047	44.7686	28.6892	150.296	123.623	183.462	57.0958	368.997
				Stroma	103529	60783.1	220.385	109.919	49.8761	196.231	148.253	262.368	29.7354	1009.51
		[M+K]+	m/z 832.57	(whole tissue)	8.07123e+06	250728	902.621	482.908	53.5007	793.482	535.825	1185.65	68.456	4321.29
				Tumor	3.95798e+06	317150	1149.91	466.839	40.5979	1083.49	807.286	1417.13	187.2	4171.39
				Stroma	611550	359049	1284.77	400.802	31.1965	1210.12	992.419	1496.5	600.757	3225.85
PC(O-38:5)	C46H84NO7P	[M+H]+	m/z 794.58	(whole tissue)	3.56582e+06	110770	398.772	347.255	87.0811	313.095	226.672	445.107	57.7464	4718.26
				Tumor	907466	72714.5	260.191	67.9295	26.1075	253.683	211.482	295.153	98.4973	488.257
				Stroma	269219	158062	573.093	474.039	82.716	438.862	321.681	624.439	96.9259	4718.26
PE(32:0)	C37H74NO8P	[M+H]+	m/z 692.56	(whole tissue)	372192	11561.9	41.6229	24.1568	58.0373	37.0003	25.6005	51.5826	1.63569	429.868
				Tumor	170362	13651	49.4951	30.1455	60.906	43.6839	30.3368	60.6132	2.419	429.868
				Stroma	16312.8	9577.46	34.2706	15.598	45.5142	31.9388	22.9227	42.5732	4.7218	97.6584
PE(32:1)	C37H72NO8P	[M+H]+	m/z 690.56	(whole tissue)	334063	10377.5	37.3589	20.3222	54.3971	32.7616	23.502	45.7156	2.70269	259.124
				Tumor	162593	13028.4	47.2379	24.5085	51.8831	41.5948	30.157	58.59	4.60566	259.124
				Stroma	15124.7	8879.88	31.7745	13.1929	41.5205	29.7595	22.5199	38.4428	4.41325	93.7642
PE(34:0)	C39H78NO8P	[M+H]+	m/z 720.56	(whole tissue)	2.7889e+06	86635.6	311.888	248.169	79.57	265.44	198.015	362.434	22.901	6731.06
				Tumor	1.43581e+06	115050	417.145	355.926	85.3244	348.7	252.138	474.039	50.6853	6731.06
				Stroma	113579	66683.4	238.61	78.1063	32.7338	227.268	185.155	281.58	75.9542	710.377
		[M+K]+	m/z 758.51	(whole tissue)	1.74158e+07	541010	1947.63	1194.46	61.3289	1571.88	1135.21	2405.64	152.987	9304.51
				Tumor	1.01357e+07	812168	2944.72	1301.04	44.1822	2684.06	1996.44	3672.67	576.149	9304.51
				Stroma	773340	454038	1624.66	430.673	26.5084	1569.74	1302.14	1880.8	654.733	3590.53
PE(34:2)	C39H74NO8P	[M+H]+	m/z 716.54	(whole tissue)	563257	17497.2	62.9901	57.8543	91.8466	47.5893	33.9758	68.4522	4.90666	790.945
				Tumor	316303	25345.1	91.8951	81.5871	88.7829	65.5942	44.3776	107.224	9.42327	790.945
				Stroma	18933.7	11116.2	39.7767	14.6439	36.8152	38.6575	29.5379	47.6647	4.90666	113.808
		[M+Na]+	m/z 738.52	(whole tissue)	888911	27613.5	99.4085	34.7779	34.9849	94.6085	74.903	118.45	18.2662	351.981
				Tumor	365743	29306.7	106.259	37.8165	35.589	101.003	78.7686	127.424	20.7928	346.327
				Stroma	46194.9	27121.6	97.048	27.3903	28.2235	93.143	78.2046	115.156	32.5099	191.922
PE(36:0)	C41H82NO8P	[M+H]+	m/z 748.58	(whole tissue)	1.89125e+06	58750.6	211.502	116.876	55.2602	179.627	127.679	265.242	29.7154	1039.09
				Tumor	1.05246e+06	84333.1	305.771	124.738	40.7944	290.057	211.759	383.376	46.3239	1039.09
				Stroma	76318.7	44807.7	160.333	52.7074	32.8736	154.364	120.781	194.006	57.851	372.626
PE(36:1)	C41H80NO8P	[M+H]+	m/z 746.57	(whole tissue)	3.89907e+06	121122	436.041	316.463	72.5765	363.831	258.454	511.039	41.5981	5817.08
				Tumor	2.14946e+06	172234	624.479	416.556	66.7046	527.249	381.255	743.405	92.8643	5817.08
				Stroma	124791	73266.4	262.166	70.0244	26.7099	255.641	213.575	302.849	107.478	503.043
PE(36:4)	C41H74NO8P	[M+Na]+	m/z 762.50	(whole tissue)	1.53981e+06	47833.4	172.2	81.5013	47.3294	154.324	114.225	210.884	21.1555	636.108
				Tumor	761455	61014.7	221.225	93.9499	42.4681	206.031	149.072	277.091	44.6981	636.108
				Stroma	75155.9	44125	157.891	43.8375	27.7645	152.404	126.976	184.333	52.4366	366.331
		[M+K]+	m/z 778.53	(whole tissue)	1.19054e+06	36983.5	133.141	56.2769	42.2688	124.309	90.9564	164.895	15.9252	418.156
				Tumor	585214	46892.7	170.022	57.5196	33.8308	163.513	129.371	204.339	31.2725	418.156
				Stroma	65145.5	38247.7	136.86	37.6481	27.5084	133.744	108.741	162.331	44.3524	299.449
PE(38:1)	C43H84NO8P	[M+H]+	m/z 774.60	(whole tissue)	3.56382e+06	110708	398.548	246.399	61.8242	314.705	231.596	482.941	63.4852	1838.61
				Tumor	2.07994e+06	166664	604.283	271.085	44.8606	556.162	390.459	778.399	105.166	1838.61
				Stroma	138672	81416	291.328	73.4528	25.2131	287.62	238.952	341.416	106.828	574.458
PE(38:2)	C43H82NO8P	[M+H]+	m/z 772.60	(whole tissue)	2.19371e+06	68146.3	245.327	149.211	60.8214	201.407	149.493	292.23	28.031	1663.54
				Tumor	1.23775e+06	99179.6	359.601	175.309	48.7509	324.057	238.021	451.86	60.367	1663.54
				Stroma	92369.5	54231.3	194.054	47.8819	24.6746	189.992	161.413	226.204	74.3186	364.287
PE(38:4)	C43H78NO8P	[M+H]+	m/z 768.50	(whole tissue)	3.39685e+06	105521	379.876	143.353	37.7368	358.752	273.259	467.659	64.7038	1158.68
				Tumor	1.63399e+06	130930	474.72	142.188	29.952	467.853	369.835	566.623	117.501	1158.68
				Stroma	185615	108977	389.948	94.1664	24.1484	381.654	325.488	447.257	168.849	882.91
		[M+Na]+	m/z 790.53	(whole tissue)	2.56364e+06	79637.8	286.696	105.997	36.9719	271.67	210.664	346.563	46.8468	953.818
				Tumor	1.17254e+06	93954.8	340.657	106.475	31.2558	325.663	266.825	400.978	97.9416	913.347
				Stroma	165619	97237.2	347.94	85.5754	24.5949	344.09	284.854	403.418	130.23	723.485
PE(38:5)	C43H76NO8P	[M+H]+	m/z 766.56	(whole tissue)	2.53433e+06	78727.5	283.419	232.841	82.1543	219.632	162.891	309.037	40.7295	2690.38
				Tumor	1.43859e+06	115273	417.951	309.99	74.1688	320.797	235.875	466.339	67.7813	2690.38
				Stroma	94363.7	55402.1	198.243	49.1724	24.8041	192.148	160.456	230.7	100.632	378.827
		[M+Na]+	m/z 788.520067	(whole tissue)	1.54255e+06	47918.5	172.507	78.7739	45.6643	152.59	117.23	208.915	24.0421	568.4
				Tumor	786646	63033.3	228.543	88.1209	38.5576	215.516	163.831	284.458	36.9236	568.4
				Stroma	68648.1	40304.2	144.219	33.0822	22.9389	141.269	120.227	164.678	76.3035	269.099
PE(38:6)	C43H74NO8P	[M+H]+	m/z 764.522589	(whole tissue)	868761	26987.5	97.1551	32.6783	33.6352	93.5049	73.5166	116.292	19.5601	278.661
				Tumor	361623	28976.5	105.062	32.4828	30.9178	101.825	82.5914	123.879	21.0518	276.846
				Stroma	54647.4	32084.2	114.806	32.0536	27.9199	113.574	89.999	134.448	45.3157	234.722
PE(40:4)	C45H82NO8P	[M+K]+	m/z 834.53	(whole tissue)	4.26064e+06	132354	476.475	221.621	46.5126	433.942	311.915	598.951	62.6352	1653.1
				Tumor	1.84974e+06	148218	530.362	145.504	27.4348	515.319	427.387	614.184	208.838	1034.93
				Stroma	298562	175290	635.557	224.574	35.3349	613.903	469.717	774.743	106.307	1653.1
		[M+H]+	m/z 796.59	(whole tissue)	3.38474e+06	105145	378.521	158.358	41.8359	353.682	272.038	454.986	86.0404	1824.07
				Tumor	1.4466e+06	115915	414.774	102.754	24.7736	404.37	338.031	481.211	194.904	820.413
				Stroma	221971	130322	472.515	176.486	37.3505	444.808	361.591	539.085	156.484	1824.07
PE(40:5)	C45H82NO8P	[M+H]+	m/z 794.60	(whole tissue)	3.56582e+06	110770	398.772	347.255	87.0811	313.095	226.672	445.107	57.7464	4718.26
				Tumor	1.97258e+06	158062	573.093	474.039	82.716	438.862	321.681	624.439	96.9259	4718.26
				Stroma	123851	72714.5	260.191	67.9295	26.1075	253.683	211.482	295.153	98.4973	488.257
PE(O-38:5)/PE(P-38:4)	C43H78NO7P	[M+K]+	m/z 790.52	(whole tissue)	2.55658e+06	79418.7	285.907	105.92	37.0471	271.027	210.025	345.531	46.8468	953.818
				Tumor	1.16725e+06	93530.6	339.119	106.59	31.4315	324.39	265.447	399.877	97.9416	913.347
				Stroma	165613	97233.6	347.927	85.5919	24.6005	344.09	284.854	403.418	130.23	723.485
PE(P-34:1)/PE(O-34:2)	C39H76NO7P	[M+K]+	m/z 702.55	(whole tissue)	502765	15618.1	56.2251	30.661	54.5327	49.2711	34.5846	70.2111	4.7788	273.801
				Tumor	253427	20306.9	73.6278	35.745	48.5482	67.4223	47.3442	93.099	11.1204	273.801
				Stroma	19765.6	11604.6	41.5244	16.6577	40.1154	39.4201	29.0249	51.2691	10.3708	117.733
PE(P-38:6)	C43H74NO7P	[M+K]+	m/z 748.50	(whole tissue)	1.26509e+06	39299.1	141.477	57.4653	40.6182	131.94	98.7916	174.763	20.6351	508.114
				Tumor	622177	49854.5	180.76	57.5381	31.8312	174.61	139.444	214.903	39.6576	508.114
				Stroma	68046.1	39950.7	142.954	42.3714	29.6399	137.907	112.633	169.631	53.396	258.047
PG(34:1)	C40H77O10P	[M+K]+	m/z 787.47	(whole tissue)	729318	22655.8	81.561	36.3343	44.5486	74.4398	56.5518	98.7645	4.5521	340.863
				Tumor	264638	21205.2	76.8849	30.9107	40.2038	72.1133	54.8334	93.5202	4.55211	273.962
				Stroma	58969.9	34622	123.886	40.6688	32.8274	118.84	93.8755	149.884	37.5165	275.904
PI(38:4)	C47H83O13P	[M+Na]+	m/z 909.54	(whole tissue)	1.55158e+06	48198.8	173.516	68.286	39.3544	163.776	123.049	214.926	14.3201	539.54
				Tumor	701597	56218.4	203.834	71.6765	35.1641	196.36	151.132	248.519	37.2602	539.54
				Stroma	85252.8	50053	179.103	48.0012	26.801	174.511	145.978	212.892	68.1817	321.765
		[M+K]+	m/z 925.53	(whole tissue)	1.09934e+06	34150.4	122.941	44.3493	36.0735	118.303	90.1853	151.36	18.2069	368.239
				Tumor	425599	34102.9	123.649	43.6266	35.2827	118.097	91.4589	150.756	18.207	316.021
				Stroma	70710.3	41514.9	148.551	41.4685	27.9153	145.131	121.559	175.275	44.1921	311.522
PI(38:5)	C47H81O13P	[M+Na]+	m/z 907.53	(whole tissue)	570905	17734.8	63.8453	24.4071	38.2286	60.6703	46.1518	77.9421	10.1106	209.225
				Tumor	235515	18871.7	68.424	25.0856	36.6619	65.3622	50.6125	82.9123	12.1338	209.225
				Stroma	34509.5	20261	72.499	24.3971	33.6516	69.4224	55.0314	86.4395	21.5818	163.227
		[M+K]+	m/z 923.50	(whole tissue)	561584	17445.3	62.8029	24.2806	38.6616	59.6176	45.0412	77.5448	10.919	201.449
				Tumor	224235	17967.8	65.1468	24.337	37.3571	61.6023	47.7072	79.6019	10.919	200.815
				Stroma	36506.3	21433.3	76.694	25.1048	32.7338	73.6644	58.2109	93.2496	25.2162	149.852
PI(40:5)	C49H85O13P	[M+Na]+	m/z 935.57	(whole tissue)	597398	18557.8	66.8081	26.4006	39.5171	63.4208	47.5745	82.2609	7.93225	213.175
				Tumor	270473	21672.8	78.5801	26.7836	34.0844	76.2324	59.5073	94.2479	12.2704	213.176
				Stroma	33377.6	19596.4	70.121	24.1307	34.413	67.2974	54.1134	83.2308	16.6187	163.746
		[M+K]+	m/z 951.56	(whole tissue)	711459	22101.1	79.5638	35.3548	44.4358	74.4021	53.7356	99.9608	7.22309	296.256
				Tumor	334381	26793.7	97.1474	36.3558	37.4233	92.9308	70.3543	118.93	13.9903	296.256
				Stroma	38416.9	22555	80.7077	28.8263	35.7169	78.6132	58.5611	98.6854	16.6272	171.134
PIP(36:2)	C45H84O16P2	[M+Na]+	m/z 965.51	(whole tissue)	530552	16481.3	59.3326	26.0569	43.9166	55.1424	40.2119	73.4473	8.80808	204.905
				Tumor	187354	15012.5	54.4317	22.5398	41.4094	50.7937	37.8654	66.9522	10.5041	152.34
				Stroma	36653.1	21519.5	77.0024	29.1326	37.8334	72.9317	56.871	92.3773	16.7082	204.905
PS(38:3)	C44H80NO10P	[M+K]+	m/z 852.50	(whole tissue)	677102	21033.8	75.7216	31.2501	41.2698	70.8218	53.3281	92.5912	12.6927	271.072
				Tumor	251652	20164.7	73.1121	28.532	39.0249	69.5718	52.3562	89.8342	12.6927	230.546
				Stroma	51682.5	30343.4	108.577	31.1807	28.7177	105.933	87.7689	128.538	30.3276	228.761
PS(40:3)	C46H84NO10P	[M+K]+	m/z 880.55	(whole tissue)	525979	16339.2	58.8212	22.3636	38.0196	55.9939	42.4294	72.3149	11.263	192.657
				Tumor	225194	18044.6	65.4254	22.1713	33.8879	62.8179	49.8564	78.8031	12.2256	183.136
				Stroma	34375.9	20182.5	72.2183	22.9301	31.751	70.8801	55.6782	87.0801	21.8062	192.657
PS(40:4)	C46H82NO10P	[M+H]+	m/z 840.59	(whole tissue)	827615	25709.3	92.5536	35.8782	38.7647	87.6734	66.4638	113.22	12.7611	286.533
				Tumor	380133	30459.8	110.44	37.1718	33.658	106.406	84.2458	131.345	19.9033	286.533
				Stroma	48939.6	28733	102.814	31.0148	30.1659	100.007	81.1654	120.28	30.7783	208.734
PS(40:5)	C46H80NO10P	[M+K]+	m/z 876.50	(whole tissue)	564433	17533.8	63.1216	24.1284	38.2254	59.5964	45.7842	77.0726	11.3805	212.342
				Tumor	221058	17713.2	64.2237	24.025	37.4083	61.0047	46.8922	78.3532	11.3805	171.044
				Stroma	39907.1	23430	83.8384	26.4191	31.5119	82.4211	64.3644	99.598	20.117	199.408
PS(40:6)	C46H78NO10P	[M+Na]+	m/z 858.52	(whole tissue)	827835	25716.2	92.5783	43.4908	46.9773	84.1635	60.8478	114.525	13.8542	409.912
				Tumor	376202	30144.8	109.298	47.9192	43.8429	102.109	74.1701	135.362	17.9534	409.912
				Stroma	54738.9	32137.9	114.998	40.6572	35.3548	106.614	87.1039	136.094	33.1479	301.052
		[M+K]+	m/z 874.55	(whole tissue)	571683	17759	63.9323	28.9133	45.2248	58.6407	43.4042	78.816	9.62193	242.547
				Tumor	219817	17613.8	63.8632	25.9229	40.5912	60.1302	45.4484	78.0782	11.18	196.91
				Stroma	45168.6	26519.1	94.8921	32.0593	33.785	91.4035	72.4578	111.969	22.246	228.975
PS(44:9)	C50H80NO10P	[M+K]+	m/z 908.54	(whole tissue)	607235	18863.4	67.9082	26.3831	38.8511	64.7064	48.4929	83.631	9.81754	201.823
				Tumor	268692	21530.1	78.0628	26.3388	33.7405	75.4347	58.9168	93.8135	14.2335	201.823
				Stroma	35619.8	20912.8	74.8315	25.2499	33.7423	71.0858	56.5448	88.7275	31.6533	167.744
SMd(32:0)	C37H76N2O6P	[M+H]+	m/z 675.55	(whole tissue)	553330	17188.9	61.8799	31.6896	51.2114	55.6498	38.9609	78.7569	2.86124	242.318
				Tumor	272342	21822.5	79.1231	35.0358	44.2801	74.0553	53.2119	99.3067	4.94945	242.318
				Stroma	26915.1	15802.2	56.5444	23.4221	41.4226	54.0466	40.1589	68.8836	8.63131	154.512
SM(30:1; O2)	C35H71N2O6P	[M+H]+	m/z 647.50	(whole tissue)	643987	20005.1	72.0182	38.7689	53.832	63.5885	42.591	93.0843	7.26754	317.19
				Tumor	323061	25886.6	93.8585	38.748	41.2835	88.4141	65.3947	117.456	12.2833	317.189
				Stroma	37453.2	21989.2	78.6832	31.7647	40.3704	74.6487	55.7313	95.6412	14.8942	185.441
SM(d34:1)	C39H79N2O6P	[M+H]+	m/z 703.57	(whole tissue)	1.51076e+07	469309	1689.51	964.546	57.0902	1474.22	1054.48	2065.63	139.621	9731.69
				Tumor	7.94818e+06	636881	2309.17	1148.01	49.7152	2122.64	1478.65	2945.09	273.632	9731.69
				Stroma	590723	346821	1241.02	351.558	28.3282	1204.1	976.465	1460.18	451.541	2458.05
		[M+Na]+	m/z 725.56	(whole tissue)	1.8733e+07	581930	2094.95	752.039	35.8978	1979.78	1564.96	2489.49	374.28	7569.96
				Tumor	8.3423e+06	668461	2423.68	826.394	34.0967	2319.35	1861.59	2872.22	611.852	7569.96
				Stroma	1.10415e+06	648262	2319.65	623.246	26.8681	2237.49	1903.21	2651.54	797.853	5051.27
		[M+K]+	m/z 741.520637	(whole tissue)	6.02048e+06	187022	673.281	275.274	40.8855	635.121	468.811	833.487	97.577	2339.22
				Tumor	1.96851e+06	157735	571.91	217.327	38.0002	530.52	411.954	694.816	156.753	1713.8
				Stroma	474830	278779	997.543	292.247	29.2967	977.151	814.359	1168.42	242.991	1926.82
SM(d34:2)	C39H77N2O6P	[M+H]+	m/z 701.56	(whole tissue)	797307	24767.9	89.1643	51.3961	57.642	77.8946	52.8568	112.646	4.89535	424.51
				Tumor	401391	32163.1	116.616	60.1747	51.6009	105.449	72.0606	148.611	13.1659	424.51
				Stroma	29739.2	17460.3	62.4773	27.1704	43.4884	57.8431	43.0305	78.2639	11.7745	179.684
		[M+Na]+	m/z 723.50	(whole tissue)	7.16582e+06	222602	801.366	322.991	40.305	749.573	566.25	975.517	109.904	3084.92
				Tumor	3.36098e+06	269312	976.461	355.258	36.3822	939.391	729.208	1175.61	192.443	3084.92
				Stroma	388197	227915	815.54	203.394	24.9398	788.452	683.479	929.918	211.826	1656.72
		[M+K]+	m/z 739.48	(whole tissue)	3.31795e+06	103070	371.053	164.565	44.3509	347.687	244.236	474.326	31.3503	1288.38
				Tumor	1.10176e+06	88282.8	320.092	148.292	46.3281	290.938	212.018	396.813	68.158	1187.66
				Stroma	244450	143520	513.551	152.923	29.7775	515.448	411.194	616.108	89.041	1023.19
SM(d40:1)	C45H91N2O6P	[M+H]+	m/z 787.67	(whole tissue)	4.58286e+06	142364	512.51	309.99	60.4847	430.176	292.19	651.315	34.7619	2341.47
				Tumor	2.60093e+06	208410	755.644	337.064	44.6061	716.672	501.188	965.561	79.6437	2341.47
				Stroma	185825	109100	390.388	130.605	33.4551	373.631	300.745	466.533	91.9138	801.863
		[M+K]+	m/z 825.62	(whole tissue)	1.16008e+06	36037.2	129.734	48.6687	37.5142	124.054	94.5662	158.5	23.6012	418.694
				Tumor	561714	45009.7	161.056	49.6274	30.8137	158.542	122.501	191.535	54.1753	353.897
				Stroma	63312.5	37171.5	134.775	44.0314	32.6703	129.065	102.855	159.165	26.7665	368.109
SM(d42:1)	C47H95N2O6P	[M+H]+	m/z 815.70	(whole tissue)	1.80407e+06	56042.2	201.752	125.387	62.1492	173.54	121.424	244.513	14.1536	1283.72
				Tumor	961290	77027.4	279.282	154.776	55.4191	247.467	174.021	349.323	28.1978	1283.72
				Stroma	72127.9	42347.2	151.529	55.3756	36.5445	141.783	111.425	184.282	44.5842	380.004
		[M+K]+	m/z 853.65	(whole tissue)	961499	29868.4	107.526	45.0991	41.9424	100.649	75.0703	134.068	13.1364	440.613
				Tumor	476178	38155.7	136.531	47.6791	34.9218	133.132	104.207	165.683	35.4648	314.115
				Stroma	47945.3	28149.3	102.062	39.902	39.0957	95.9814	73.3497	123.685	13.1364	344.677
SM(d42:2)	C47H93N2O6P	[M+H]+	m/z 813.69	(whole tissue)	2.16893e+06	67376.4	242.555	158.338	65.2792	209.71	151.773	288.004	15.4135	2319.71
				Tumor	1.11535e+06	89371.8	324.04	208.911	64.4707	279.705	205.067	380.638	43.2785	2319.71
				Stroma	111888	65690.6	235.058	97.1283	41.321	212.517	167.583	282.556	81.6627	874.819
		[M+K]+	m/z 851.66	(whole tissue)	1.18176e+06	36710.7	132.159	68.6461	51.9422	117.125	83.255	164.884	16.7114	587.444
				Tumor	733292	58758.1	210.252	84.9412	40.3998	197.949	148.446	256.402	53.0987	505.211
				Stroma	53675.9	31513.8	114.261	55.0185	48.1514	102.035	75.9912	140.537	19.9935	587.445
SM(d42:3)	C47H91N2O6P	[M+Na]+	m/z 833.65	(whole tissue)	3.07767e+06	95606	344.182	190.355	55.3067	304.265	199.476	454.915	35.978	1454.83
				Tumor	1.49944e+06	120149	435.63	186.279	42.7609	410.621	299.184	540.789	60.451	1439.51
				Stroma	235834	138461	495.449	172.841	34.8858	469.089	375.091	599.323	149.074	1366.96
		[M+K]+	m/z 849.62	(whole tissue)	1.2882e+06	40017.2	144.062	94.5617	65.6396	118.533	80.097	178.093	13.985	850.138
				Tumor	452355	36246.9	131.422	68.6411	52.2294	115.564	80.3179	166.883	20.4635	535.223
				Stroma	126960	74539.8	266.723	99.5085	37.3078	253.847	197.929	320.89	73.1392	593.028
TAG(48:0)	C51H98O6	[M+K]+	m/z 845.69	(whole tissue)	566408	17595.1	63.3424	54.4025	85.8863	43.0898	26.6011	80.7343	2.08672	395.747
				Tumor	370147	29659.6	107.538	62.0408	57.6918	96.1523	58.8361	143.956	9.75434	395.747
				Stroma	17812.4	10457.9	37.4211	18.6326	49.7917	33.4182	24.3161	45.9252	8.01688	177.84
TAG(48:1)	C51H96O6	[M+K]+	m/z 843.69	(whole tissue)	345818	10742.6	38.6735	23.3792	60.4529	32.4444	22.2079	48.2719	1.8354	195.11
				Tumor	188459	15101.1	54.7528	26.9241	49.1739	49.7518	35.0627	69.5717	6.66862	195.111
				Stroma	13871.9	8144.34	29.1425	12.6666	43.4643	26.8002	19.7976	35.8166	2.08782	91.3716
TAG(50:1)	C53H100O6	[M+Na]+	m/z 855.74	(whole tissue)	499306	15510.6	55.8383	51.2714	91.8213	39.7158	26.2393	64.0337	1.48877	542.062
				Tumor	271287	21738	78.8166	64.211	81.4688	56.4268	33.5283	104.368	2.11233	542.062
				Stroma	14223.7	8350.89	29.8816	14.5645	48.7406	26.7906	19.7598	36.7727	3.20443	90.0112
		[M+K]+	m/z 871.71	(whole tissue)	394656	12259.8	44.1351	29.5788	67.0187	34.9968	23.562	55.392	2.073	226.996
				Tumor	223434	17903.6	64.9139	33.702	51.918	58.8954	39.4385	85.04	3.04213	226.996
				Stroma	14836.4	8710.62	31.1688	13.9366	44.7132	28.0996	21.1585	39.0452	3.39777	107.584
TAG(50:2)	C53H98O6	[M+Na]+	m/z 853.74	(whole tissue)	375753	11672.5	42.0211	32.7869	78.0248	32.3134	22.2807	49.3282	2.55009	351.646
				Tumor	191487	15343.7	55.6323	40.5682	72.922	42.8408	27.2181	72.9844	3.56165	303.994
				Stroma	13411.4	7874.01	28.1752	13.027	46.2356	25.5329	19.2271	34.0637	6.10462	84.918
		[M+K]+	m/z 869.69	(whole tissue)	362338	11255.8	40.5209	23.521	58.0466	34.6359	23.7484	51.03	3.26638	248.13
				Tumor	185231	14842.4	53.8148	26.7005	49.6155	49.0348	34.2654	67.5622	4.66536	179.925
				Stroma	15101.9	8866.49	31.7266	13.8592	43.6834	29.3364	21.3225	39.8224	5.29715	84.5965
TAG(52:1)	C55H104O6	[M+K]+	m/z 899.76	(whole tissue)	361686	11235.6	40.448	29.8571	73.8161	31.9854	21.8798	48.2995	3.01832	311.352
				Tumor	176272	14124.6	51.2122	36.612	71.4908	40.1359	25.4234	65.244	3.4419	297.229
				Stroma	13782.4	8091.84	28.9547	14.7615	50.9813	26.1814	18.4674	35.9583	5.2132	110.276
TAG(52:2)	C55H102O6	[M+Na]+	m/z 881.77	(whole tissue)	945625	29375.3	105.751	107.639	101.785	69.1641	43.8872	119.551	2.43474	1083.38
				Tumor	551832	44217.8	160.323	136.786	85.3192	116.595	61.9391	218.769	7.24112	952.536
				Stroma	22964.2	13482.6	48.2441	20.8526	43.2232	46.4871	33.7008	60.1877	9.37802	134.945
		[M+K]+	m/z 897.73	(whole tissue)	415786	12916.1	46.4981	34.1266	73.3936	36.9469	25.502	55.4034	2.57698	458.073
				Tumor	210858	16895.8	61.2602	40.978	66.8917	49.5526	33.3018	76.9718	2.57698	313.391
				Stroma	14487.1	8505.58	30.4352	13.1185	43.1031	28.6692	21.3081	37.499	2.89521	87.0166
TAG(52:3)	C55H100O6	[M+K]+	m/z 895.72	(whole tissue)	415583	12909.8	46.4754	29.7217	63.9515	38.3336	25.9879	58.3293	3.3318	290.568
				Tumor	218479	17506.5	63.4743	32.4066	51.0547	57.4379	39.3855	80.8728	8.14983	258.776
				Stroma	17314.3	10165.4	36.3746	16.6998	45.9106	33.5918	23.2693	45.5995	5.87205	105.066
		[M+Na]+	m/z 879.73	(whole tissue)	674893	20965.1	75.4745	72.7235	96.3551	51.6722	32.765	87.1287	2.82628	876.297
				Tumor	381375	30559.3	110.801	88.3595	79.7465	83.3709	46.6853	150.436	2.82628	716.507
				Stroma	18842.5	11062.6	39.585	19.7272	49.8351	35.6308	24.9651	48.9262	7.08941	141.552
TAG(52:4)	C55H98O6	[M+H]+	m/z 855.73	(whole tissue)	507377	15761.4	56.7409	50.8645	89.6434	40.9392	27.596	64.2273	1.43368	542.062
				Tumor	273502	21915.5	79.4602	63.7541	80.2341	57.0414	35.0259	104.368	2.11233	542.062
				Stroma	15159.8	8900.5	31.8483	14.5257	45.6089	28.9347	21.3699	39.4636	3.2496	90.0112
TAG(54:1)	C57H108O6	[M+K]+	m/z 927.74	(whole tissue)	505192	15693.5	56.4965	53.0425	93.8864	39.6904	26.0407	65.9241	1.99379	764.818
				Tumor	270755	21695.3	78.662	62.2897	79.1866	59.5456	33.6294	106.19	3.93276	505.599
				Stroma	15457.2	9075.13	32.4732	16.5052	50.8272	28.6309	20.8938	40.8866	5.89795	121.057
TAG(54:2)	C55H106O6	[M+K]+	m/z 925.73	(whole tissue)	403692	12540.5	45.1456	34.2987	75.9734	35.2229	24.4224	53.2187	1.98574	425.641
				Tumor	202244	16205.6	58.7576	41.2341	70.1766	46.9525	30.114	75.6214	2.5047	342.75
				Stroma	14230.3	8354.8	29.8956	12.8551	42.9998	27.9918	20.6534	37.1417	1.98575	90.9072
TAG(54:4)	C55H94O6	[M+K]+	m/z 921.74	(whole tissue)	374578	11636	41.8897	28.7831	68.7117	34.2831	23.2617	50.4612	1.53365	317.597
				Tumor	182887	14654.6	53.134	32.9732	62.0567	44.4529	30.0525	66.8779	2.94582	254.406
				Stroma	14788.5	8682.54	31.0684	15.1268	48.6886	28.3581	20.0889	38.1527	1.53365	133.366
TAG(54:5)	C57H100O6	[M+H]+	m/z 881.79	(whole tissue)	924570	28721.2	103.396	108.269	104.713	66.162	41.2317	117.258	2.58865	1083.38
				Tumor	543103	43518.4	157.787	137.88	87.3836	113.253	58.2595	217.068	6.7141	952.536
				Stroma	21906.4	12861.5	46.0218	20.8898	45.391	43.7109	29.8921	56.9928	11.0959	134.945
TAG(54:6)	C57H98O6	[M+H]+	m/z 879.73	(whole tissue)	674893	20965.1	75.4745	72.7235	96.3551	51.6722	32.765	87.1287	2.82628	876.297
				Tumor	381375	30559.3	110.801	88.3595	79.7465	83.3709	46.6853	150.436	2.82628	716.507
				Stroma	18842.5	11062.6	39.585	19.7272	49.8351	35.6308	24.9651	48.9262	7.08941	141.552
		[M+K]+	m/z 917.74	(whole tissue)	244184	7585.44	27.3076	15.3405	56.1768	23.6642	17.1503	33.1963	2.05087	183.498
				Tumor	108613	8703.04	31.5551	17.1378	54.3106	27.5877	19.8492	39.4066	2.05087	149.067
				Stroma	10357.2	6080.83	21.7588	9.69359	44.5502	20.0877	15.2293	26.5353	2.74647	69.6577
TAG(54:7)	C57H92O6	[M+K]+	m/z 915.63	(whole tissue)	411927	12796.3	46.0665	25.2978	54.9157	40.5078	27.716	58.1553	3.53615	200.358
				Tumor	210226	16845.2	61.0767	28.7115	47.0089	55.967	39.9469	76.9433	8.82147	200.358
				Stroma	18109.1	10632.1	38.0443	16.8201	44.2119	35.309	25.1334	47.756	4.47151	101.723
TAG(55:6)	C58H100O6	[M+H]+	m/z 895.71	(whole tissue)	416187	12928.6	46.543	29.5828	63.5602	38.4456	26.2148	58.2428	3.22175	290.568
				Tumor	218758	17528.9	63.5554	32.216	50.6896	57.7408	39.6434	80.7303	8.74061	258.776
				Stroma	17494.1	10271	36.7523	16.6218	45.2266	33.5918	24.4064	46.0457	5.9849	105.066
TAG(56:3)	C59H108O6	[M+K]+	m/z 951.76	(whole tissue)	349718	10863.8	39.1096	29.7323	76.0232	30.847	20.683	47.1622	2.08753	444.604
				Tumor	174701	13998.6	50.7556	33.8984	66.7875	41.8788	26.7676	65.4747	2.86868	337.505
				Stroma	12368.5	7261.68	25.9842	12.8758	49.5527	22.6884	16.8255	32.834	3.31605	101.021
TAG(56:5)	C59H104O6	[M+K]+	m/z 947.74	(whole tissue)	308883	9595.27	34.543	22.3469	64.693	28.9487	20.3317	41.8942	1.68217	279.583
				Tumor	143487	11497.5	41.6871	24.8817	59.6869	35.7785	24.4149	52.5751	3.04051	224.242
				Stroma	12427.4	7296.28	26.108	11.3107	43.3226	23.7853	17.423	32.5205	5.68562	70.7496
TAG(56:6)	C59H102O6	[M+H]+	m/z 907.76	(whole tissue)	970998	30163.4	108.588	108.529	99.945	70.1571	44.3086	126.045	7.55968	1093.17
				Tumor	573570	45959.7	166.639	134.561	80.7505	125.389	66.9564	231.101	7.55969	968.057
				Stroma	23137.6	13584.4	48.6084	23.1225	47.569	44.6025	32.832	60.9008	13.129	221.348
		[M+K]+	m/z 945.71	(whole tissue)	346132	10752.4	38.7086	24.1136	62.2952	32.8737	23.0712	47.223	2.84493	303.277
				Tumor	167387	13412.6	48.6309	25.423	52.2774	43.5118	30.4237	61.5907	3.57524	233.304
				Stroma	13838.1	8124.53	29.0717	12.7942	44.009	26.2592	20.0689	35.7583	5.21833	81.9944
TAG(56:7)	C59H104O6	[M+K]+	m/z 943.66	(whole tissue)	604037	18764	67.5505	48.6249	71.983	51.4859	35.9907	82.0292	6.38541	387.682
				Tumor	359497	28806.2	104.444	57.0616	54.6336	91.496	62.2531	134.909	11.0268	387.682
				Stroma	20973	12313.5	44.0608	17.3287	39.329	41.0658	32.0842	53.5765	8.70902	135.665
		[M+H]+	m/z 905.77	(whole tissue)	856418	26604.1	95.7748	96.9689	101.247	63.1904	38.5914	110.784	5.03811	1053.19
				Tumor	495076	39670	143.834	115.682	80.4273	105.767	58.1056	201.121	5.77769	804.495
				Stroma	20580.8	12083.2	43.237	21.0497	48.6845	39.8726	27.692	54.1892	5.27903	189.441
TAG(57:0)	C60H116O6	[M+K]+	m/z 971.71	(whole tissue)	341793	10617.6	38.2234	23.0041	60.1834	31.7569	22.4991	47.224	3.05081	227.946
				Tumor	176501	14142.9	51.2787	26.4516	51.584	46.218	31.5022	65.1127	3.05081	204.337
				Stroma	13946.2	8187.96	29.2986	14.1596	48.3285	26.3692	19.8518	34.6602	7.49617	123.885
TAG(57:3)	C60H110O6	[M+K]+	m/z 965.65	(whole tissue)	490281	15230.3	54.829	30.3987	55.4427	47.3599	32.4439	70.4972	3.38804	246.453
				Tumor	267249	21414.4	77.6435	32.12	41.3686	73.7827	54.4373	96.767	11.9727	246.453
				Stroma	21975.3	12902	46.1666	17.3633	37.61	43.3769	34.2678	56.7979	5.73113	127.012
PDX_CP58391		NSCLC, KRAS-WT, EGFR-WT
ROI Name	# Pixels	Area [mm²]	Perimeter [mm]
(whole tissue)	6410	23.076	-
Tumor1	911	3.2724	7.57877
Tumor2	349	1.2654	4.40001
Stroma	405	1.4598	5.75748
Lipid Annotation	Molecular Formula	Ion adducts		ROI Name	SUM [a.u.]	SUM/Area [a.u./mm²]	AVG [a.u.]	STD [a.u.]	%RDS [a.u.]	Median [a.u.]	Q1 [a.u.]	Q3 [a.u.]	Min [a.u.]	Max [a.u.]
Cer(d31:0)	C31H63NO3	[M+Na]+	m/z 520.50	(whole tissue)	953798	41332.9	148.799	98.1508	65.9622	124.941	80.6101	191.26	1.49744	772.359
				Tumor1	143543	43864.8	157.567	62.9976	39.9816	147.6	112.104	193.147	35.3995	415.813
				Tumor2	64907.2	51293.8	185.98	74.5821	40.1021	176.189	129.391	229.533	34.5016	497.65
				Stroma	124435	85240.8	307.246	110.594	35.9953	296.973	228.566	373.374	35.859	739.235
Cer(d34:1)	C14H26N4O11P2	[M+Na]+	m/z 560.28	(whole tissue)	453836	19667	70.8012	33.7176	47.623	65.0265	46.4175	88.7206	7.01703	305.909
				Tumor1	92647.4	28311.8	101.699	41.2517	40.5627	95.4544	72.8042	125.488	15.4413	305.909
				Tumor2	29613.6	23402.5	84.8527	30.4332	35.8659	81.2086	63.5578	101.884	20.8422	201.535
				Stroma	27365.3	18746	67.5687	26.4537	39.1508	63.6608	48.4451	82.9654	19.9715	180.027
Cer(t18:0/23:0)	C41H83NO4	[M+H]+	m/z 654.62	(whole tissue)	735417	31869.3	114.73	83.0606	72.3968	91.5699	59.0374	145.423	9.69919	905.911
				Tumor1	105352	32194	115.644	53.0928	45.9106	105.899	77.4541	140.205	23.4041	436.256
				Tumor2	44404.9	35091.6	127.235	65.4657	51.4527	114.882	82.9931	158.146	21.648	484.752
				Stroma1	98806.2	67684.8	243.966	118.87	48.724	216.675	167.418	298.883	44.2476	905.911
Cer(d42:1)	C42H83NO3	[M+H]+	m/z 650.60	(whole tissue)	461572	20002.2	72.0081	51.5045	71.526	57.9905	39.1102	87.9723	4.21644	584.136
				Tumor1	63323.5	19350.8	69.5099	29.1984	42.0062	65.2568	47.9047	84.49	16.5344	197.381
				Tumor2	24594.6	19436.2	70.4717	30.2228	42.8864	65.8762	48.863	84.7032	17.8743	205.036
				Stroma	60520	41457.7	149.432	78.739	52.6922	129.237	96.8416	180.336	41.3253	584.137
C26:1 CerP	C44H86NO6P	[M+Na]+	m/z 778.62	(whole tissue)	1.54594e+06	66993.4	241.176	168.156	69.7231	193.097	128.64	300.301	20.6724	1713.95
				Tumor1	218692	66829.2	240.057	96.7552	40.3051	226.545	171.364	286.232	60.0093	638.663
				Tumor2	92147	72820.5	264.032	121.503	46.0183	239.822	184.554	310.566	58.4139	943.603
				Stroma1	219756	150538	542.606	224.957	41.4587	499.871	398.337	643.265	91.0217	1713.95
LysoPC(14:0)	C22H46NO7P	[M+K]+	m/z 506.37	(whole tissue)	752636	32615.5	117.416	89.1066	75.8897	91.8766	53.7801	153.646	3.27716	750.722
				Tumor1	210688	64383.3	231.271	103.382	44.7014	216.134	152.702	295.599	38.621	702.559
				Tumor2	74663.3	59003.7	213.935	104.377	48.7893	200.502	138.408	272.819	23.5091	731.405
				Stroma	54096.5	37057.4	133.572	60.0663	44.9694	125.451	91.0488	165.425	17.0216	421.929
LysoPC(16:0)	C24H50NO7P	[M+H]+	m/z 496.36	(whole tissue)	3.53668e+06	153262	551.745	346.952	62.8828	469.764	307.261	708.805	15.0008	3121.49
				Tumor1	708457	216495	777.67	398.927	51.2977	672.964	512.359	942.687	141.123	3121.49
				Tumor2	311484	246154	892.504	409.862	45.9227	851.637	579.687	1126.26	125.37	2578.47
				Stroma	291208	199485	719.033	328.758	45.7222	662.579	507.687	864.765	100.251	1941.7
		[M+Na]+	m/z 518.326945	(whole tissue)	2.97983e+06	129131	464.871	243.814	52.4476	423.313	303.373	570.123	41.1998	2870.21
				Tumor1	512749	156689	562.842	310.27	55.1256	498.157	380.474	655.811	71.5829	2870.21
				Tumor2	238340	188351	682.923	313.587	45.9183	621.166	473.284	797.71	111.98	1986.6
				Stroma	247817	169761	611.893	229.087	37.439	567.58	461.921	704.175	137.145	1605.61
		[M+K]+	m/z 534.33	(whole tissue)	703223	30474.2	109.707	54.1989	49.4032	100.857	70.0259	139.633	9.1532	510.781
				Tumor1	121972	37272.9	133.888	60.0791	44.8726	124.951	91.2066	164.097	20.4572	503.603
				Tumor2	52723.3	41665.3	151.07	60.7049	40.1834	140.668	107.522	180.799	30.0482	432.044
				Stroma	48778.1	33414.3	120.44	50.6695	42.0704	114.472	84.3444	151.824	19.7392	337.652
LysoPC(16:1)	C24H48NO7P	[M+H]+	m/z 494.35	(whole tissue)	329065	14260.1	51.3363	27.9746	54.4928	45.4413	31.4001	64.8809	2.60761	321.642
				Tumor1	67994.3	20778.1	74.637	34.3416	46.0116	68.9405	48.9626	94.776	16.7974	217.54
				Tumor2	22558.3	17827	64.6368	27.5631	42.6431	59.9391	45.8068	78.0267	12.975	161.313
				Stroma	20974.1	14367.8	51.7879	21.0989	40.741	48.9265	35.8731	64.9403	15.8659	152.424
LysoPC(18:0)	C26H54NO7P	[M+H]+	m/z 524.371193	(whole tissue)	1.67764e+06	72700.8	261.723	138.506	52.921	237.144	159.317	336.744	19.8691	1004.46
				Tumor1	317011	96874.1	347.981	137.824	39.6067	325.257	245.718	435.864	58.5172	837.068
				Tumor2	129412	102270	370.808	152.618	41.1583	358.349	257.373	468.689	51.1826	875.48
				Stroma	139481	95548.3	344.399	138.785	40.2978	327.232	248.01	424.239	68.5606	885.274
		[M+Na]+	m/z 546.35	(whole tissue)	1.28073e+06	55500.6	199.802	77.2989	38.6877	189.84	145.098	243.55	31.5181	612.937
				Tumor1	198108	60539.1	217.462	76.6256	35.2363	205.969	164.814	256.098	42.4984	597.427
				Tumor2	83208.4	65756.6	238.42	87.1311	36.5453	225.95	176.123	285.944	58.8899	612.937
				Stroma	100155	68608.5	247.296	80.8374	32.6885	240.44	189.764	291.985	80.2873	500.51
LysoPC(18:1)	C26H52NO7P	[M+H]+	m/z 522.35	(whole tissue)	1.72968e+06	74955.8	269.841	190.862	70.7314	222.554	139.521	345.881	10.104	1585.15
				Tumor1	462478	141327	507.66	270.953	53.3728	457.608	306.932	644.249	56.3878	1585.15
				Tumor2	139978	110619	401.082	192.935	48.1036	366.712	265.756	485.638	69.7578	1289.17
				Stroma	119498	81858.9	295.056	134.073	45.4397	273.422	202.538	358.229	24.727	881.658
LysoPC(18:2)	C26H52NO7P	[M+H]+	m/z 520.32	(whole tissue)	1.47909e+06	64096.4	230.747	167.197	72.4592	184.619	116.887	294.932	11.3152	1434.27
				Tumor1	376043	114913	412.78	237.28	57.4834	364.194	245.876	528.086	53.4754	1434.27
				Tumor2	125528	99199.8	359.678	182.16	50.6452	319.636	224.455	462.283	48.0775	1208.98
				Stroma	92302	63229.2	227.906	107.543	47.1873	208.282	151.681	295.378	41.6129	669.932
		[M+Na]+	m/z 542.34	(whole tissue)	1.25281e+06	54290.6	195.446	125.127	64.0212	160.716	110.678	242.216	14.5372	1140.11
				Tumor1	314250	96030.6	344.951	168.458	48.8354	325.251	212.929	448.41	38.953	1140.11
				Tumor2	101546	80248.4	290.964	135.271	46.4906	269.082	197.2	362.609	46.2792	842.171
				Stroma	72420.3	49609.7	178.815	70.8579	39.6263	168.926	128.145	219.108	48.0392	454.232
LysoPC(20:4)	C28H50NO7P	[M+H]+	m/z 544.34	(whole tissue)	2.17421e+06	94219.5	339.19	202.742	59.7724	288.291	200.387	420.629	17.791	1746.59
				Tumor1	536839	164051	589.286	269.791	45.7826	549.214	403.175	721.985	61.2643	1746.59
				Tumor2	182698	144380	523.491	228.405	43.6312	495.154	354.927	662.044	118.186	1289.77
				Stroma	136026	93180.9	335.866	128.145	38.1536	317.187	249.607	395.246	98.0285	794.1
		[M+Na]+	m/z 566.32	(whole tissue)	762913	33060.9	119.019	66.8316	56.152	104.074	72.6029	148.121	9.41004	724.619
				Tumor1	165975	50719.8	182.19	81.9527	44.9819	167.85	125.042	225.186	42.9826	645.605
				Tumor2	66071.3	52213.8	189.316	97.076	51.2772	168.464	123.008	233.541	25.6549	724.619
				Stroma	42328.4	28996	104.515	42.2173	40.3937	98.1004	71.5169	129.699	22.3853	328.518
		[M+K]+	m/z 582.30	(whole tissue)	361856	15681	56.4517	26.7936	47.4628	51.8886	36.8877	71.4951	1.2511	204.773
				Tumor1	61619.6	18830.1	67.6395	28.1243	41.5797	63.3167	46.7302	82.4861	12.7856	171.459
				Tumor2	25790.4	20381.2	73.8981	29.0477	39.3078	69.8717	52.489	88.4569	15.3708	181.205
				Stroma	21656.1	14835	53.4719	22.6917	42.4367	49.8662	36.7998	66.8775	9.26951	144.76
LysoPC(20:4;O2)	C28H50NO9P	[M+Na]+	m/z 598.47	(whole tissue)	368590	15972.9	57.5023	35.4526	61.6543	49.4517	30.6652	75.9717	1.86225	258.781
				Tumor1	84886.3	25940.1	93.1793	41.8442	44.9072	86.7982	63.9923	117.786	9.11691	237.821
				Tumor2	31382.8	24800.7	89.922	39.0214	43.3947	82.7965	62.2189	109.687	16.9956	258.781
				Stroma1	23535.3	16122.2	58.1118	24.9623	42.9557	54.4832	39.4088	73.6329	11.2654	152.451
LysoPC(22:6)	C30H50NO7P	[M+H]+	m/z 568.33	(whole tissue)	450772	19534.2	70.3232	35.6946	50.7579	63.048	45.0156	87.6927	5.77215	339.895
				Tumor1	90387.8	27621.3	99.2182	46.9183	47.2879	89.6521	67.3517	119.555	14.7143	339.895
				Tumor2	35881.8	28356.1	102.813	41.0015	39.8796	94.8904	72.6135	130.051	32.9063	249.913
				Stroma1	29601.7	20277.9	73.0905	26.1838	35.8238	68.3784	54.1802	90.519	24.9588	164.889
		[M+Na]+	m/z 590.32	(whole tissue)	383301	16610.4	59.7973	27.535	46.0472	55.4821	39.4969	75.0286	3.29695	192.61
				Tumor1	68676.3	20986.5	75.3857	30.2989	40.1918	71.2916	53.2643	92.7873	15.5153	191.248
				Tumor2	26532.2	20967.5	76.0236	31.463	41.3858	70.3517	54.0487	97.5661	13.2834	181.376
				Stroma1	25037.4	17151.2	61.8207	23.8262	38.5409	59.6555	45.2281	74.4426	14.9418	152.346
LysoPE(18:0)	C23H48NO7P	[M+K]+	m/z 520.33	(whole tissue)	1.47869e+06	64079.3	230.685	167.256	72.5041	184.619	116.887	294.932	12.4748	1434.27
				Tumor1	376035	114911	412.772	237.293	57.4876	364.194	245.876	528.086	45.9539	1434.27
				Tumor2	125528	99199.8	359.678	182.16	50.6452	319.636	224.455	462.283	48.0775	1208.98
				Stroma1	92271.1	63208	227.83	107.644	47.2474	208.282	151.681	295.378	41.6129	669.932
LysoPE(18:1)	C23H46NO7P	[M+K]+	m/z 518.33	(whole tissue)	2.9798e+06	129130	464.867	243.821	52.4496	423.313	303.372	570.123	21.2348	2870.21
				Tumor1	512749	156689	562.842	310.27	55.1256	498.157	380.474	655.811	71.5829	2870.21
				Tumor2	238340	188351	682.923	313.587	45.9183	621.166	473.284	797.71	111.98	1986.6
				Stroma1	247817	169761	611.893	229.087	37.439	567.58	461.921	704.175	137.145	1605.61
LysoPE(20:4)	C25H44NO7P	[M+Na]+	m/z 524.28	(whole tissue)	1.3154e+06	57002.8	205.21	108.593	52.918	176.568	125.896	259.868	18.1591	836.006
				Tumor1	300669	91880.3	330.043	114.818	34.7887	328.278	255.397	393.744	71.7543	836.006
				Tumor2	93056.4	73539.1	266.637	112.337	42.131	249.206	181.054	334.392	77.5056	719.725
				Stroma1	65410.1	44807.6	161.506	51.8931	32.1307	153.424	123.53	191.292	46.1099	407.865
		[M+K]+	m/z 540.28	(whole tissue)	461501	19999.2	71.9971	37.1296	51.5709	64.7991	44.7498	91.5413	6.89049	304.648
				Tumor1	87346.7	26691.9	95.8801	37.7626	39.3852	89.9297	68.6456	118.209	20.1521	263.261
				Tumor2	28658.8	22648	82.1169	30.5178	37.1639	79.64	60.3847	100.431	20.8104	222.912
				Stroma1	24108.2	16514.7	59.5263	23.4748	39.4359	56.5466	41.7078	72.7941	14.9375	160.908
LysoPE(22:6)	C27H44NO7P	[M+H]+	m/z 526.28	(whole tissue)	650098	28172	101.419	55.5477	54.7703	88.2981	62.4973	124.984	10.9072	452.124
				Tumor1	154863	47323.9	169.992	63.1865	37.1703	159.737	124.107	205.319	27.8453	452.124
				Tumor2	47746.7	37732.5	136.81	52.0057	38.0131	128.834	100.443	166.43	36.2872	325.019
				Stroma1	34148.1	23392.3	84.3162	26.2083	31.0834	80.5999	65.9252	96.6282	30.9331	215.829
		[M+Na]+	m/z 548.28	(whole tissue)	579055	25093.4	90.3362	43.6698	48.3414	81.6192	58.7667	113.225	12.598	361.614
				Tumor1	122153	37328.3	134.087	47.1439	35.1592	128.836	101.284	160.237	26.8245	361.614
				Tumor2	41658.6	32921.3	119.366	50.6462	42.4294	111.527	81.5076	147.332	28.5517	349.34
				Stroma1	29540	20235.6	72.9382	25.206	34.5581	69.1165	55.072	89.1022	18.5025	167.187
LysoPG(18:0)	C24H49NO9P	[M+K]+	m/z 535.30	(whole tissue)	392859	17024.6	61.2885	26.4344	43.1311	57.6147	41.7544	76.9169	7.39573	201.342
				Tumor1	62601.4	19130.1	68.7172	25.8776	37.6581	64.968	50.5984	83.4668	16.9799	201.342
				Tumor2	27089.2	21407.6	77.6194	25.9963	33.492	74.3464	59.649	92.886	24.7969	164.704
				Stroma1	26558.3	18193.1	65.5761	26.8429	40.9339	60.8936	46.4057	79.1381	17.5411	188.731
PA(34:1)	C37H71O8P	[M+Na]+	m/z 697.48	(whole tissue)	1.95798e+06	84849.4	305.458	224.174	73.3895	251.985	158.217	386.656	18.0481	3796.9
				Tumor1	444641	135876	488.08	209.302	42.8827	447.76	350.28	572.955	72.089	1994.14
				Tumor2	218139	172387	625.04	330.634	52.8981	569.239	398.692	734.537	94.5679	2571.91
				Stroma1	135615	92899.5	334.851	181.106	54.0856	290.917	228.642	389.95	97.4753	1976.1
		[M+K]+	m/z 713.42	(whole tissue)	539647	23385.7	84.1883	52.6335	62.5188	71.4253	46.9203	106.914	2.98983	622.501
				Tumor1	108660	33205	119.276	50.3447	42.2088	110.377	81.9786	149.259	29.0639	332.084
				Tumor2	46862.1	37033.4	134.275	61.1718	45.557	124.782	94.3111	161.293	25.737	474.1
				Stroma1	29596.7	20274.5	73.0783	35.0029	47.8979	68.4303	48.3102	89.0411	15.0529	390.796
PA(34:2)	C37H69O9P	[M+Na]+	m/z 695.46	(whole tissue)	593169	25705	92.538	75.0394	81.0903	68.1748	46.3188	109.619	7.06503	696.393
				Tumor1	158175	48336.2	173.628	95.1729	54.8142	157.158	105.28	216.933	16.0808	640.984
				Tumor2	41598	32873.4	119.192	73.9442	62.0379	101.078	71.9964	145.3	25.2609	633.228
				Stroma1	28039.5	19207.8	69.2333	24.4989	35.3861	66.2101	51.0658	81.9088	15.9995	181.739
PA(O-16:0/22:4)	C40H72O8P	[M+H]+	m/z 711.53	(whole tissue)	529255	22935.3	82.5671	45.738	55.395	71.8133	49.7347	103.38	9.26246	371.359
				Tumor1	77374.7	23644.6	84.9338	34.4821	40.5988	79.4566	61.3573	99.9515	16.2681	297.813
				Tumor2	35060.1	27706.7	100.459	42.0316	41.8396	96.302	71.2353	122.145	16.5945	294.464
				Stroma1	59679.7	40882.1	147.357	50.3433	34.1641	141.32	112.238	174.233	40.264	358.908
PA(36:2)	C39H73O8P	[M+K]+	m/z 739.46	(whole tissue)	800697	34698.3	124.914	107.087	85.7285	87.1607	54.8148	156.928	3.47047	848.605
				Tumor1	228575	69849.4	250.906	129.765	51.7186	223.306	158.727	314.341	36.545	848.605
				Tumor2	54333	42937.4	155.682	73.1497	46.9866	139.631	103.801	196.169	16.0404	478.309
				Stroma1	33488.9	22940.7	82.6885	27.93	33.7773	78.2938	61.8315	100.707	22.2434	202.848
PA(38:2)	C41H77O8P	[M+K]+	m/z 767.48	(whole tissue)	518228	22457.5	80.8468	45.7401	56.5763	70.1593	46.769	104.597	1.84767	321.048
				Tumor1	125616	38386.4	137.888	47.1725	34.2108	134.399	102.921	168.736	31.4334	321.048
				Tumor2	40593.6	32079.6	116.314	44.3312	38.1134	112.72	84.2983	140.04	29.7995	298.245
				Stroma1	27178.3	18617.8	67.107	23.6247	35.2046	63.6415	51.4323	79.7541	20.0308	179.214
PA(38:3)	C41H77O8P	[M+Na]+	m/z 749.51	(whole tissue)	1.92158e+06	83272	299.779	216.201	72.1202	245.592	141.894	386.37	19.0067	1877.14
				Tumor1	562756	171971	617.735	240.622	38.9523	588.392	450.906	763.559	93.1029	1676.48
				Tumor2	189875	150051	544.055	250.284	46.0035	503.9	366.149	686.222	113.598	1877.14
				Stroma1	117289	80345.7	289.602	104.55	36.1015	273.451	222.335	345.755	66.3519	677.804
PA(38:4)	C41H73O8P	[M+K]+	m/z 763.49	(whole tissue)	411764	17843.8	64.2377	34.6056	53.8712	56.8256	39.1271	81.0458	8.87779	262.314
				Tumor1	88521.1	27050.8	97.1692	35.3655	36.3958	91.1264	72.0334	118.152	22.7472	262.314
				Tumor2	28472.5	22500.8	81.5832	28.9612	35.4989	76.546	60.5929	98.9029	25.0363	192.589
				Stroma1	21797.6	14931.9	53.8212	18.0342	33.5076	51.8012	41.9596	64.5343	16.6736	121.927
PA(38:5)	C41H71O8P	[M+K]+	m/z 761.46	(whole tissue)	423351	18345.9	66.0453	39.1274	59.2432	57.9374	39.2158	82.4756	4.12548	425.767
				Tumor1	87886	26856.7	96.472	38.3873	39.7911	90.0531	69.0895	115.457	24.1387	279.372
				Tumor2	28951.9	22879.6	82.9566	33.5504	40.4433	78.9209	58.9406	99.9149	20.992	230.189
				Stroma1	20649.2	14145.2	50.9857	18.2694	35.8324	49.0492	37.0711	63.339	14.2645	116.36
DAG(30:2)	C33H60O5	[M+K]+	m/z 575.52	(whole tissue)	2.35879e+06	102218	367.986	256.387	69.673	303.561	179.45	496.122	10.359	1782.9
				Tumor1	445240	136059	488.737	183.427	37.5307	461.597	356.693	595.264	83.2449	1293.56
				Tumor2	229043	181005	656.284	260.163	39.6418	608.521	496.63	794.779	117.149	1782.9
				Stroma1	219887	150628	542.93	222.831	41.0424	509.641	395.807	654.264	130.386	1465.19
DAG(31:0)	C34H66O5	[M+Na]+	m/z 577.53	(whole tissue)	3.8616e+06	167343	602.434	385.397	63.9733	526.122	296.693	826.066	13.2805	2777.29
				Tumor1	840752	256922	922.889	289.773	31.3985	895.069	708.865	1098.14	325.806	2031.63
				Tumor2	344438	272197	986.93	345.529	35.0105	933.147	758.07	1198.89	308.817	2473.21
				Stroma	324484	222280	801.195	300.128	37.4601	766.653	579.245	975.698	242.598	1895.34
DAG(31:1)	C34H64O5	[M+Na]+	m/z 575.48	(whole tissue)	4.49487e+06	324811	1169.32	1226.62	104.901	746.232	485.52	1226.74	67.2061	11052.6
				Tumor1	2.65719e+06	445449	1604.59	1493.3	93.0642	1026.68	663.141	1897.73	169.762	11052.6
				Tumor2	154475	248033	877.699	417.646	47.5842	853.893	616.232	1057.93	198.126	4487.1
				Stroma	266252	285418	1028	579.386	56.3606	875.527	723.014	1125.36	348.434	5236.65
DAG(31:2)	C39H72O5	[M+Na]+	m/z 573.47	(whole tissue)	718480	31135.4	112.087	69.3324	61.8557	98.8487	61.8521	145.525	3.47983	1046.31
				Tumor1	135189	41311.8	148.396	62.5661	42.1617	137.784	105.172	180.295	20.0494	525.746
				Tumor2	72203.4	57059.7	206.887	87.2692	42.1822	195.513	143.382	252.519	50.4362	592.317
				Stroma1	56825.9	38927.2	140.311	55.8459	39.8016	129.759	104.696	167.931	42.0203	570.796
		[M+H]+	m/z 551.50	(whole tissue)	2.44772e+06	106072	381.86	274.513	71.8884	301.603	196.602	490.314	11.9403	2295.91
				Tumor1	376514	115058	413.298	224.721	54.3727	352.479	265.468	480.625	89.1328	1903.04
				Tumor2	256543	202737	735.08	341.781	46.4957	678.558	512.795	868.023	186.467	1948.64
				Stroma1	242719	166269	599.306	232.963	38.8721	558.04	448.284	701.439	191.283	1756.24
DAG(33:0)	C36H70O5	[M+K]+	m/z 621.50	(whole tissue)	480608	20827.2	74.9778	53.2061	70.9624	61.0239	37.0377	96.6406	3.06928	463.266
				Tumor1	105599	32269.5	115.915	57.94	49.9848	102.611	74.6596	145.561	15.6495	463.266
				Tumor2	39070.1	30875.6	111.949	47.5204	42.4484	106.9	80.1306	133.865	21.5708	334.864
				Stroma1	28425.3	19472.1	70.186	30.0455	42.8084	65.8381	49.6774	86.4623	13.6898	194.536
DAG(33:3)	C36H64O5	[M+H]+	m/z 577.52	(whole tissue)	3.95707e+06	171480	617.328	424.587	68.7782	521.82	287.074	847.35	12.9871	2898.51
				Tumor1	863140	263763	947.464	347.584	36.6857	903.32	701.008	1140.19	283.364	2666.04
				Tumor2	370399	292713	1061.32	414.322	39.0386	1014.15	781.328	1293.48	285.726	2893.02
				Stroma1	344964	236309	851.762	340.646	39.9931	795.126	597.403	1052.79	222.012	2141.82
DAG(33:4)	C36H62O5	[M+H]+	m/z 575.50	(whole tissue)	2.42006e+06	104874	377.545	281.714	74.6174	299.142	173.157	507.031	8.91391	2059.13
				Tumor1	458005	139960	502.75	216.02	42.9678	468.363	348.754	620.669	75.4696	1824.36
				Tumor2	246506	194805	706.322	307.427	43.5251	658.22	499.488	852.22	107.742	2059.13
				Stroma1	233645	160053	576.902	250.969	43.5029	529.631	409.67	702.172	122.581	1962.31
DAG(35:4)	C38H66O5	[M+Na]+	m/z 625.51	(whole tissue)	1.46941e+06	63676.9	229.237	148.021	64.5714	198.485	111.867	315.425	13.2068	1356.59
				Tumor1	309899	94700.7	340.174	113.608	33.3969	329.429	255.124	410.2	77.7636	745.117
				Tumor2	135749	107277	388.964	132.309	34.0156	380.662	301.985	464.58	62.1294	839.855
				Stroma1	113428	77701.1	280.069	108.51	38.7438	261.444	212.48	327.943	66.548	888.17
		[M+H]+	m/z 603.54	(whole tissue)	3.6242e+06	157055	565.398	351.605	62.1872	492.872	283.674	781.233	19.163	2413.86
				Tumor1	748858	228841	822.018	260.98	31.7487	802.216	637.797	982.246	217.251	1884.51
				Tumor2	334732	264527	959.118	325.498	33.9372	929.441	742.63	1154.35	225.375	2412.21
				Stroma1	321728	220392	794.391	274.651	34.5739	755.819	582.481	971.977	264.232	1808.63
DAG (36:2)	C39H72O5	[M+Na]+	m/z 643.53	(whole tissue)	229663	9952.46	35.8289	19.9666	55.7276	31.4404	21.6372	45.1793	1.5857	166.413
				Tumor1	34874.9	10657.3	38.282	21.3989	55.8982	33.2819	23.1492	47.4017	4.52723	151.639
				Tumor2	14730.2	11640.8	42.2069	19.2387	45.5818	38.8093	28.7932	52.3229	10.8914	124.271
				Stroma1	18007.5	12335.6	44.4629	17.2973	38.9027	42.3896	31.5327	55.4903	12.0834	117.957
DAG (36:4)	C39H68O5	[M+H]+	m/z 617.51	(whole tissue)	206932	8967.43	32.2828	17.3601	53.7751	28.1421	20.2829	40.4945	2	152.914
				Tumor1	31557.3	9643.49	34.6403	18.4895	53.3756	30.2326	22.2264	42.7428	4	152.914
				Tumor2	13641.7	10780.6	39.088	16.8871	43.2027	36.9587	26.6872	48.285	7.26181	112.505
				Stroma1	16803.4	11510.7	41.4898	16.3538	39.4164	39.5046	28.5608	51.508	11.6344	102.112
DAG (37:2)	C40H74O5	[M+H]+	m/z 673.52	(whole tissue)	332416	14405.3	51.859	34.2354	66.0164	42.0612	28.1516	65.7446	2.90564	280.82
				Tumor1	50488.2	15428.5	55.4207	31.4327	56.7166	47.4839	32.8511	68.9828	8	270.58
				Tumor2	27678.1	21873	79.3068	37.4691	47.2458	72.9851	51.7992	98.537	12.8583	252.983
				Stroma1	26912.1	18435.4	66.4495	27.6509	41.6119	61.821	46.7467	83.441	17.7453	189.767
DAG (37:5)	C40H68O5	[M+K]+	m/z 667.48	(whole tissue)	1.7044e+06	73860.2	265.897	198.601	74.6912	210.682	133.08	337.703	14.9665	2184.2
				Tumor1	263846	80627.8	289.623	128.728	44.4468	271.089	197.613	366.29	45.4149	928.919
				Tumor2	98804.9	78081.9	283.109	171.545	60.5933	249.188	173.818	340.484	41.9206	1355.7
				Stroma1	234327	160520	578.585	287.907	49.7605	511.227	385.415	686.138	135.648	2184.2
DAG(41:5)	C44H76O5	[M+H]+	m/z 685.59	(whole tissue)	493246	21374.9	76.9495	55.6648	72.3395	62.8256	39.2604	97.2892	2.38152	556.415
				Tumor1	81101.3	24783.4	89.0245	41.4862	46.6009	83.145	60.0746	114.721	14.0418	337.691
				Tumor2	30045	23743.5	86.089	37.1191	43.1172	78.7241	59.7615	109.652	16.0501	243.202
				Stroma1	61486.8	42120	151.819	66.8575	44.0376	143.092	103.592	185.475	15.7536	493.498
DAG(42:5)	C45H78O5	[M+H]+	m/z 699.53	(whole tissue)	431681	18706.9	67.3449	42.9037	63.7074	57.4992	38.4558	84.3567	5.47595	491.594
				Tumor1	80577	24623.2	88.449	42.9052	48.5084	79.0056	57.3373	110.176	10.6904	375.148
				Tumor2	40947.3	32359.1	117.327	66.2836	56.4946	103.389	71.265	143.349	12.6346	449.795
				Stroma1	35500.7	24318.9	87.6561	43.4163	49.5302	79.2972	60.6139	105.008	20	445.145
DAG(42:7)	C45H74O5	[M+H]+	m/z 695.57	(whole tissue)	335159	14524.2	52.287	36.7423	70.2704	40.2298	25.5068	69.5029	2.55128	252.998
				Tumor1	33807.8	10331.2	37.1107	19.9825	53.8457	33.0122	23.509	45.1921	5.10124	141.551
				Tumor2	19405.6	15335.5	55.6033	28.4265	51.1237	49.6586	32.5226	74.7669	8.60483	149.52
				Stroma1	40966.3	28062.9	101.151	37.1491	36.7263	96.443	74.1844	125.994	25.0292	226.011
CE(18:0)	C45H80O2	[M+H]+	m/z 653.61	(whole tissue)	355682	25702.5	92.5291	53.7158	58.0529	80.9155	54.9543	117.115	8.38305	420.945
				Tumor1	176465	29582.5	106.561	60.6124	56.8804	92.175	64.1627	132.174	15.1646	420.945
				Tumor2	13094.2	21024.8	74.3991	28.0536	37.707	71.2676	53.1832	91.2244	21.1674	151.674
				Stroma1	27248.8	29210.3	105.208	43.0316	40.9015	101.001	73.738	131.632	22.4704	274.035
CE(18:1)	C45H78O2	[M+K]+	m/z 689.62	(whole tissue)	317834	13773.4	49.5841	35.5833	71.7636	39.5235	25.4516	62.9222	2.48021	361.088
				Tumor1	39164	11968	42.9902	27.96	65.0381	37.0387	24.5435	53.7455	3.8152	272.64
				Tumor2	23757.6	18774.8	68.0734	45.0889	66.2356	57.6554	38.8725	85.4652	4.4803	361.089
				Stroma1	30057.2	20589.9	74.2152	35.1942	47.4219	68.3512	49.8499	92.7501	16.119	223.934
CE(22:5)	C49H78O2	[M+Na]+	m/z 721.60	(whole tissue)	924699	40071.9	144.259	121.61	84.2999	105.059	66.1224	178.125	4.15681	1133.16
				Tumor1	161682	49407.9	177.478	114.081	64.2791	147.362	104.481	218.397	27.0111	804.157
				Tumor2	67300.3	53185	192.837	102.661	53.2373	176.835	117.643	255.456	26.5928	650.578
				Stroma1	115419	79064.8	284.985	133.375	46.8007	270.868	187.676	362.608	35.0863	872.46
CE(22:6)	C49H76O2	[M+Na]+	m/z 719.57	(whole tissue)	592726	25685.8	92.469	64.5676	69.8263	74.896	46.9728	120.731	3.04861	660.929
				Tumor1	135028	41262.5	148.219	82.0445	55.3535	128.922	90.5735	191.333	17.949	660.928
				Tumor2	48172.1	38068.7	138.029	62.5241	45.2978	130.549	89.9262	177.48	20.0313	365.618
				Stroma1	57411.7	39328.5	141.757	59.2815	41.819	132.984	103.05	172.552	17.3456	524.751
PC(30:0)	C38H76NO8P	[M+H]+	m/z 706.56	(whole tissue)	748463	32434.7	116.765	78.3529	67.103	95.5387	58.5296	156.289	9.16571	573.945
				Tumor1	167472	51177.1	183.833	81.3019	44.226	171.967	126.589	225.739	30.1746	573.945
				Tumor2	54542.7	43103.1	156.283	66.9382	42.8315	148.616	109.562	186.046	33.3094	442.906
				Stroma1	68680	47047.5	169.58	73.9575	43.6121	162.562	114.196	211.691	20.9066	424.631
		[M+Na]+	m/z 728.53	(whole tissue)	1.14616e+06	49668.8	178.808	100.998	56.4841	158.377	102.023	231.758	21.1595	828.266
				Tumor1	196722	60115.5	215.941	72.0212	33.3523	205.639	167.914	256.331	61.8973	554.877
				Tumor2	75221.5	59444.8	215.534	74.1314	34.3943	206.081	164.52	259.16	52.844	515.719
				Stroma1	122841	84149.5	303.312	107.231	35.3533	295.063	224.403	362.445	63.8313	828.266
		[M+K]+	m/z 744.50	(whole tissue)	649614	28151.1	101.344	63.3236	62.4839	86.4145	54.525	131.932	6.4854	504.233
				Tumor1	166767	50961.8	183.06	74.7427	40.8297	172.793	126.614	229.02	30.8984	504.233
				Tumor2	50251.2	39711.7	143.986	59.4069	41.2588	133.672	101.46	181.197	32.4708	369.684
				Stroma1	42911.2	29395.2	105.954	39.3582	37.1467	101.749	75.7646	128.802	32.7664	241.551
PC(30:1)	C38H74NO8P	[M+H]+	m/z 704.58	(whole tissue)	2.28002e+06	98804.8	355.697	282.123	79.3154	274.746	171.332	445.566	10.7146	2538.83
				Tumor1	372901	113953	409.331	183.78	44.8977	380.932	282.081	508.287	35.0605	1440.48
				Tumor2	135295	106919	387.665	171.619	44.27	369.912	259.007	492.556	54.4658	1003.09
				Stroma1	330970	226723	817.21	348.679	42.667	775.308	580.674	995.524	82.3585	2147.89
		[M+Na]+	m/z 728.57	(whole tissue)	1.12503e+06	48753.1	175.511	101.115	57.6116	155.38	99.2927	226.366	20.5174	828.266
				Tumor1	190139	58103.9	208.715	71.5685	34.2901	198.906	160.507	246.032	48.474	554.877
				Tumor2	73263.1	57897.2	209.923	74.1265	35.3113	198.711	162.016	251.703	40.7781	515.719
				Stroma1	122841	84149.5	303.312	107.231	35.3533	295.063	224.403	362.445	63.8313	828.266
PC(32:0)	C40H80NO8P	[M+H]+	m/z 734.56	(whole tissue)	6.6421e+06	287836	1036.21	891.357	86.021	782.265	450.98	1314.84	21.8059	10329
				Tumor1	1.65507e+06	505765	1816.76	925.177	50.9246	1616.05	1209.74	2201.65	190.851	8945.54
				Tumor2	887251	701162	2542.27	1416.92	55.7346	2201.94	1631.07	3139.26	445.327	10329
				Stroma1	510118	349443	1259.55	731.599	58.0842	1048.89	837.431	1476.8	178.527	6216.75
		[M+Na]+	m/z 756.56	(whole tissue)	8.06487e+06	349492	1258.17	947.928	75.3418	1016.32	632.183	1587.25	86.942	14923.4
				Tumor1	1.84926e+06	565109	2029.93	853.748	42.0581	1844.13	1475.39	2393.78	337.109	7226.51
				Tumor2	978458	773240	2803.6	1435.61	51.2059	2518.35	1927.7	3329.84	574.572	11827.5
				Stroma1	566548	388099	1398.88	757.904	54.1792	1225.54	972.578	1564.23	353.378	8780.92
		[M+K]+	m/z 772.52	(whole tissue)	1.48311e+06	64270.8	231.375	166.954	72.1573	189.652	109.263	309.444	15.0896	1629.37
				Tumor1	340281	103985	373.525	136.009	36.4123	353.569	280.637	445.443	70.0827	983.249
				Tumor2	150756	119137	431.966	189.807	43.9403	397.209	299.657	522.454	132.847	1532.89
				Stroma1	81930.2	56124.3	202.297	95.1327	47.0263	183.618	146.484	236.106	54.2512	1186.71
PC(32:1)	C40H78NO8P	[M+H]+	m/z 732.54	(whole tissue)	1.35744e+06	58824.6	211.769	253.588	119.748	107.891	62.6894	253.002	3.4372	2250.04
				Tumor1	483230	147668	530.439	314.308	59.2543	460.007	303.611	692.382	54.115	2250.04
				Tumor2	96935	76604.2	277.751	182.013	65.531	233.771	146.974	349.95	40.026	1274.31
				Stroma1	39043.1	26745.5	96.4027	32.1618	33.3619	93.4338	73.846	114.474	22.8879	217.111
		[M+Na]+	m/z 754.54	(whole tissue)	1.54052e+06	66758.4	240.33	254.87	106.05	138.165	85.3743	287.85	13.0383	2369.7
				Tumor1	486004	148516	533.484	294.34	55.1731	478.409	319.205	692.107	48.9108	1939.98
				Tumor2	113235	89485.4	324.455	224.613	69.2278	253.719	183.966	372.459	64.2878	1351.12
				Stroma1	57017.7	39058.5	140.784	43.9799	31.2392	137.721	108.6	167.183	44.0077	273.41
		[M+K]+	m/z 770.52	(whole tissue)	910545	39458.5	142.051	88.0173	61.9619	120.844	76.0438	189.504	10.0363	704.996
				Tumor1	214907	65672.6	235.902	82.5986	35.0139	227.352	175.352	280.229	45.6456	596.274
				Tumor2	76048.1	60098	217.903	79.1144	36.3072	202.84	164.347	256.614	76.4286	642.671
				Stroma1	61702.3	42267.6	152.351	57.9649	38.0468	142.918	109.849	187.428	34.5938	506.163
PC(32:2)	C40H76NO8P	[M+H]+	m/z 730.55	(whole tissue)	365762	15850.3	57.0611	32.3949	56.7723	50.1293	33.8954	71.6588	4.12433	295.248
				Tumor1	85018.6	25980.5	93.3245	38.2825	41.0209	88.1526	66.0075	114.515	17.2021	261.703
				Tumor2	25894.1	20463.1	74.195	29.5632	39.8452	67.9596	53.2302	88.8098	17.9224	222.917
				Stroma1	24019.9	16454.2	59.3083	21.3843	36.0562	56.5561	44.8154	71.2832	17.675	190.382
		[M+Na]+	m/z 752.52	(whole tissue)	934031	40476.3	145.715	97.33	66.7949	121.653	75.7809	187.294	8.88119	886.354
				Tumor1	259261	79226.6	284.59	108.907	38.2681	267.212	206.766	351.785	67.9079	886.354
				Tumor2	85337.6	67439.2	244.52	106.941	43.735	226.49	168.651	299.669	40.8328	710.567
				Stroma1	56526.5	38722.1	139.572	52.5692	37.6647	131.947	104.532	165.765	18.8078	523.353
		[M+K]+	m/z 768.58	(whole tissue)	2.27862e+06	98744.1	355.479	247.542	69.6363	301.984	172.152	467.881	17.9924	2467.71
				Tumor1	618883	189122	679.345	296.085	43.5839	614.275	479.691	811.26	199.96	2467.71
				Tumor2	189654	149876	543.42	220.711	40.6152	510.604	395.254	632.31	111.075	1468.52
				Stroma1	162609	111391	401.504	140.871	35.0859	377.166	301.268	478.959	76.3262	997.145
PC(34:1)	C42H82NO8P	[M+H]+	m/z 760.58	(whole tissue)	1.22073e+07	529002	1904.41	2070.18	108.705	1127.17	555.985	2435.56	29.2669	18771.9
				Tumor1	4.76146e+06	1.45504e+06	5226.63	2681.21	51.299	4850.08	3274	6855.41	495.202	18771.9
				Tumor2	1.10442e+06	872782	3164.52	1729.93	54.6663	2814.3	1912.5	4003.46	513.148	12425.4
				Stroma1	552024	378150	1363.02	522.947	38.3668	1326.64	1034.25	1589.16	262.9	3441.4
		[M+Na]+	m/z 782.58	(whole tissue)	1.63104e+07	706811	2544.52	2443.79	96.0415	1624.84	874.57	3365.4	72.2015	18260.3
				Tumor1	5.89306e+06	1.80084e+06	6468.78	2747.53	42.4736	6195.61	4472.81	8241.23	847.272	18260.3
				Tumor2	1.42891e+06	1.12922e+06	4094.31	2221.71	54.2633	3659.93	2401.73	5189.45	906.117	14972.1
				Stroma1	666402	456502	1645.44	502.22	30.5219	1569.85	1327.18	1883.51	447.556	4017.7
		[M+K]+	m/z 798.53	(whole tissue)	2.44552e+06	105977	381.516	372.805	97.7168	244.341	130.117	505.03	9.99694	3042.49
				Tumor1	777745	237668	853.726	422.797	49.5237	778.182	566.888	1060.93	63.7094	2782.1
				Tumor2	183046	144655	524.488	218.705	41.6987	487.404	367.019	642.972	98.9393	1251.61
				Stroma1	88585.6	60683.4	218.73	73.5122	33.6087	209.395	163.096	262.943	66.4724	504.587
PC(34:2)	C42H80NO8P	[M+Na]+	m/z 780.54	(whole tissue)	6.38333e+06	276622	995.839	838.771	84.2276	722.647	407.443	1267.77	55.158	7273.23
				Tumor1	2.11094e+06	645075	2317.17	907.098	39.1467	2220.21	1639.44	2924.77	344.789	5661.39
				Tumor2	619026	489194	1773.71	971.424	54.7678	1595.26	1090.01	2274.59	483.589	7273.23
				Stroma1	314216	215246	775.842	233.641	30.1145	753.916	627.816	897.22	253.332	1734.22
		[M+K]+	m/z 796.51	(whole tissue)	1.36789e+06	59277.8	213.4	171.452	80.3431	157.957	89.4931	287.595	4.57756	1203
				Tumor1	394538	120565	433.082	181.522	41.9141	405.105	302.428	530.782	61.6969	1203
				Tumor2	111934	88457.3	320.728	129.358	40.3327	295.068	226.226	397.196	60.0337	795.21
				Stroma1	56529.3	38724	139.578	50.4176	36.1213	130.545	103.551	167.348	40.4173	370.386
PC(34:3)	C42H78NO8P	[M+Na]+	m/z 778.51	(whole tissue)	538196	23322.8	83.962	48.0219	57.1948	73.67	47.6466	109.295	4.35629	389.737
				Tumor1	126272	38586.9	138.608	52.491	37.8701	132.598	100.569	171.355	16.1952	389.737
				Tumor2	40536.7	32034.7	116.151	47.5349	40.9251	107.78	85.8815	137.832	34.1096	337.658
				Stroma1	38978.3	26701.1	96.2428	37.9094	39.3894	88.863	70.1538	116.254	21.6972	301.723
		[M+K]+	m/z 794.53	(whole tissue)	1.19963e+06	51986.2	187.15	124.971	66.7759	159.884	92.8998	249.309	3.15702	1054.47
				Tumor1	323217	98770.6	354.794	141.462	39.8716	335.162	253.235	433.722	83.963	1054.47
				Tumor2	95149.7	75193.3	272.635	107.547	39.4474	261.552	200.69	321.313	53.721	689.391
				Stroma1	96129	65850.8	237.355	89.1687	37.5676	226.737	180.146	282.738	58.6128	701.964
PC(34:4)	C42H76NO8P	[M+K]+	m/z 792.58	(whole tissue)	1.01571e+06	44016	158.458	95.5804	60.3192	139.245	85.8493	206.263	9.75804	763.596
				Tumor1	262975	80361.4	288.666	108.23	37.4932	272.442	211.422	347.779	65.3131	763.596
				Tumor2	75368.3	59560.8	215.955	81.9602	37.9525	199.492	159.94	259.568	75.6423	588.999
				Stroma1	77302	52953.8	190.869	65.651	34.3958	183.593	141.167	223.325	65.7411	436.566
PC(36:1)	C44H86NO8P	[M+H]+	m/z 788.62	(whole tissue)	5.6205e+06	243565	876.833	817.467	93.2295	610.821	323.273	1139.59	10.6347	7575.44
				Tumor1	1.91204e+06	584293	2098.84	1060.83	50.5435	1891.73	1362.07	2593.82	163.601	7575.44
				Tumor2	625313	494162	1791.73	911.133	50.8522	1610.5	1151.94	2241.31	212.293	5246.49
				Stroma1	366377	250978	904.635	372.536	41.1809	839.229	652.134	1124.94	107.186	2586.52
		[M+K]+	m/z 826.56	(whole tissue)	1.20466e+06	52203.8	187.934	130.99	69.7003	155.777	85.9017	261.311	11.2701	906.577
				Tumor1	334434	102198	367.106	129.72	35.3359	359.218	272.986	452.29	42.7722	906.576
				Tumor2	108323	85603.7	310.381	114.844	37.001	300.16	224.166	384.284	90.7146	805.144
				Stroma1	60632.3	41534.7	149.709	53.9213	36.0173	142.269	111.316	181.053	33.5362	335.96
PC(36:2)	C44H84NO8P	[M+H]+	m/z 786.58	(whole tissue)	7.03974e+06	305067	1098.24	925.264	84.2495	824.307	429.032	1488.3	26.8794	7133.46
				Tumor1	2.23262e+06	682257	2450.73	1054.69	43.0357	2259.32	1702.13	3026.23	293.427	7133.46
				Tumor2	763199	603128	2186.82	1062.05	48.5662	1946.14	1464.7	2739.88	381.966	6906.16
				Stroma1	490707	336146	1211.62	444.567	36.6919	1168.37	927.961	1500.7	217.392	2807.89
		[M+K]+	m/z 824.54	(whole tissue)	1.43362e+06	62126.1	223.654	154.018	68.8646	186.106	102.147	306.136	16.4635	1062.84
				Tumor1	390976	119477	429.173	146.092	34.0405	420.897	333.026	519.504	76.0251	933.668
				Tumor2	122285	96637.1	350.386	140.975	40.2341	331.679	247.979	434.107	97.5376	912.273
				Stroma1	77424.1	53037.5	191.171	63.5774	33.2569	181.377	145.428	224.33	53.2807	507.084
PC(36:3)	C44H82NO8P	[M+K]+	m/z 822.54	(whole tissue)	647744	28070	101.052	67.888	67.1812	83.5567	52.5972	129.951	5.11294	562.32
				Tumor1	164121	50152.9	180.154	68.4384	37.9888	171.652	133.358	218.838	22.3693	450.133
				Tumor2	45522.4	35974.7	130.437	47.5446	36.4503	123.194	96.148	156.094	30.5924	351.662
				Stroma1	34940.9	23935.4	86.2739	27.1934	31.5199	82.7861	68.1922	102.427	24.6839	189.407
PC(36:4)	C44H80NO8P	[M+Na]+	m/z 804.52	(whole tissue)	2.35262e+06	101951	367.024	337.348	91.9146	250.321	139.25	493.312	11.9003	3209.18
				Tumor1	703510	214983	772.24	381.521	49.4045	692.115	523.275	917.944	136.147	3209.18
				Tumor2	203770	161032	583.868	291.88	49.9908	543.043	349.747	754.066	122.538	1573.01
				Stroma1	87690.1	60069.9	216.519	69.6292	32.1585	210.437	168.989	261.948	54.6922	499.296
		[M+K]+	m/z 820.52	(whole tissue)	616895	26733.2	96.2394	79.2852	82.3833	73.0688	45.0446	122.09	5.8621	911.21
				Tumor1	153432	46886.6	168.421	78.1715	46.4143	151.664	116.282	207.179	34.6548	518.915
				Tumor2	43795.8	34610.2	125.489	52.5427	41.8702	117.969	83.4366	156.209	36.3692	323.695
				Stroma1	25952.7	17778.3	64.0808	21.6973	33.8592	62.3659	48.366	77.6957	17.5579	156.277
PC(36:5)	C44H78NO8P	[M+Na]+	m/z 802.54	(whole tissue)	439699	19054.4	68.5958	35.3535	51.5389	62.1429	42.8604	88.3056	5.51016	317.318
				Tumor1	88326.8	26991.5	96.9559	35.5644	36.681	92.1172	72.6737	117.446	23.1712	317.318
				Tumor2	34993.8	27654.3	100.269	35.9	35.8037	97.1857	72.8094	121.46	31.8205	255.235
				Stroma1	28954.1	19834.3	71.4916	26.0163	36.3907	66.9842	52.6378	85.3807	17.2042	186.161
		[M+K]+	m/z 818.49	(whole tissue)	336675	14589.8	52.5234	25.1291	47.8437	48.1927	34.6504	65.421	2.71932	252.52
				Tumor1	63720.5	19472.1	69.9457	30.6073	43.7586	65.288	49.0722	83.6493	13.4225	252.52
				Tumor2	23155.8	18299.2	66.3489	24.7275	37.2689	62.0658	48.9566	81.1149	14.7713	161.125
				Stroma1	21354.7	14628.5	52.7277	19.0606	36.149	50.4261	39.1203	62.9842	12.9721	128.291
PC(38:3)	C46H86NO8P	[M+K]+	m/z 850.57	(whole tissue)	571472	24764.8	89.1532	45.3322	50.8475	82.7983	54.5097	115.162	7.64418	396.701
				Tumor1	110834	33869.3	121.662	45.0291	37.0117	114.454	91.7966	145.493	20.4294	313.494
				Tumor2	37428.8	29578.6	107.246	37.2083	34.6944	101.012	81.4602	123.593	37.4414	246.507
				Stroma1	52402	35896.7	129.388	46.0942	35.6249	122.296	95.8218	157.78	37.5915	281.434
PC(38:4)	C46H84NO8P	[M+H]+	m/z 810.61	(whole tissue)	8.35603e+06	362109	1303.59	1017.29	78.0375	1034.42	545.658	1686.4	41.6066	9107.1
				Tumor1	2.5737e+06	786486	2825.14	1012.35	35.8338	2719.87	2079	3430.6	598.255	9107.1
				Tumor2	878398	694166	2516.9	1057.14	42.0015	2438.81	1712.94	3183.64	569.916	6787.04
				Stroma1	482940	330826	1192.44	357.26	29.9603	1146.8	961.859	1388.34	375.627	2679.39
		[M+Na]+	m/z 832.58	(whole tissue)	3.17439e+06	137563	495.225	428.051	86.4355	381.66	205.12	621.409	21.3546	3510.46
				Tumor1	841848	257257	924.092	517.947	56.0493	781.082	580.531	1104.94	202.598	3459.48
				Tumor2	295020	233143	845.328	424.211	50.183	757.472	520.776	1065.12	172.053	2450.55
				Stroma1	165564	113415	408.799	122.494	29.9644	401.07	330.156	479.392	79.9256	880.942
		[M+K]+	m/z 848.56	(whole tissue)	618468	26801.3	96.4848	81.1844	84.1422	74.1474	45.6777	118.126	7.46058	954.291
				Tumor1	144531	44166.5	158.651	89.3453	56.3158	137.789	97.0112	195.007	30.9223	717.322
				Tumor2	48318.9	38184.7	138.45	62.6989	45.2865	128.971	93.5396	172.404	40.2749	458.309
				Stroma1	28830.3	19749.5	71.1858	26.0896	36.65	67.6483	53.2833	85.5087	21.9908	211.632
PC(P-32:0/PC(O-32:1)	C40H80NO7P	[M+H]+	m/z 718.58	(whole tissue)	820664	35563.5	128.029	112.718	88.0411	93.6209	56.0289	161.917	4.19252	1203.97
				Tumor1	221425	67664.3	243.057	158.091	65.043	198.316	138.815	297.419	42.078	1203.97
				Tumor2	75813.1	59912.3	217.23	124.916	57.5043	190.194	125.707	281.051	21.8972	821.529
				Stroma1	72535.5	49688.6	179.1	84.857	47.3797	167.349	123.435	220.486	23.1582	718.36
		[M+Na]+	m/z 740.56	(whole tissue)	767072	33241.1	119.668	73.7376	61.6185	104.722	64.8314	157.633	8.23444	876.953
				Tumor1	174393	53292	191.43	72.763	38.0103	179.528	141.836	221.9	36.9857	566.984
				Tumor2	62291.3	49226.6	178.485	78.4661	43.9623	162.556	125.289	215.23	36.6704	564.439
				Stroma1	62069.8	42519.4	153.259	58.9132	38.4403	144.385	113.738	181.305	38.6957	443.882
PC(P-38:4) /PC(O-38:5)	C46H84NO7P	[M+H]+	m/z 794.59	(whole tissue)	1.49011e+06	64573.9	232.466	157.617	67.8023	196.335	117.046	308.148	14.6467	1479.81
				Tumor1	402504	123000	441.827	183.13	41.4485	407.164	315.355	535.467	108.201	1479.81
				Tumor2	116349	91946.3	333.378	131.277	39.3778	315.745	254.263	395.063	55.1951	840.489
				Stroma1	118426	81124.5	292.409	108.434	37.0829	279.578	220.841	342.527	87.2864	991.992
		[M+Na]+	m/z 816.59	(whole tissue)	619270	26836.1	96.61	66.5803	68.9165	80.0154	51.907	121.404	5.51016	666.948
				Tumor1	154216	47126.2	169.282	87.3484	51.5994	146.16	111.015	205.577	26.5584	666.948
				Tumor2	46823.1	37002.6	134.164	55.0574	41.0375	127.018	97.441	160.732	33.2536	396.528
				Stroma1	37265.7	25527.9	92.014	31.7465	34.5018	87.4424	69.3916	110.123	17.3916	213.452
		[M+K]+	m/z 832.58	(whole tissue)	3.17442e+06	137564	495.229	428.047	86.4343	381.66	205.12	621.409	22.8801	3510.46
				Tumor1	841848	257257	924.092	517.947	56.0493	781.082	580.531	1104.94	202.598	3459.48
				Tumor2	295020	233143	845.328	424.211	50.183	757.472	520.776	1065.12	172.053	2450.55
				Stroma1	165564	113415	408.799	122.494	29.9644	401.07	330.156	479.392	79.9256	880.942
PC(O-38:5)	C46H84NO7P	[M+H]+	m/z 794.59	(whole tissue)	1.49011e+06	64573.9	232.466	157.617	67.8023	196.335	117.046	308.148	14.6467	1479.81
				Tumor1	402504	123000	441.827	183.13	41.4485	407.164	315.355	535.467	108.201	1479.81
				Tumor2	116349	91946.3	333.378	131.277	39.3778	315.745	254.263	395.063	55.1951	840.489
				Stroma1	118426	81124.5	292.409	108.434	37.0829	279.578	220.841	342.527	87.2864	991.992
PC(40:4)	C48H88NO8P	[M+Na]+	m/z 860.62	(whole tissue)	503658	21826	78.5738	53.7083	68.3539	65.0546	41.3344	100.481	2.21715	690.818
				Tumor1	113366	34643.2	124.442	68.223	54.8232	110.954	77.3169	152.505	21.8808	554.066
				Tumor2	42696.7	33741.6	122.34	50.3593	41.1634	120.46	83.51	154.705	23.2692	299.529
				Stroma1	34039.6	23318	84.0485	31.2815	37.2184	80.9308	62.5029	102.871	19.1281	207.698
		[M+K]+	m/z 876.57	(whole tissue)	267339	11585.2	41.7066	20.7885	49.8447	37.8483	26.557	52.6528	4.43607	202.521
				Tumor1	52501.8	16043.8	57.6309	22.9908	39.8931	55.1293	41.2256	69.9164	14.6519	202.521
				Tumor2	18863	14906.8	54.0488	19.8906	36.8011	51.0865	39.4916	65.9111	7.22873	134.143
				Stroma1	16218.8	11110.3	40.0463	16.1291	40.2762	36.9495	28.6349	48.1397	8.87477	114.118
PC(40:5)	C48H86NO8P	[M+Na]+	m/z 858.59	(whole tissue)	538432	38908.5	140.071	78.7617	56.23	122.268	84.3407	177.194	13.3848	617.498
				Tumor1	294374	49348.6	177.762	90.1951	50.7392	159.668	109.535	224.614	21.9317	617.498
				Tumor2	15381.5	24697.3	87.3947	34.7306	39.74	86.369	62.9861	108.469	20.9172	231.059
				Stroma1	36043.9	38638.5	139.165	50.2912	36.1377	133.07	104.152	163.913	39.6109	390.557
		[M+K]+	m/z 874.57	(whole tissue)	229078	16553.8	59.5937	28.0385	47.0495	54.546	39.6029	73.7662	7.47862	228.077
				Tumor1	114501	19194.9	69.1432	30.4678	44.0648	63.6426	47.2462	85.121	10.0376	228.077
				Tumor2	8470.88	13601.3	48.13	18.4149	38.2608	46.108	35.0156	57.821	14.7875	119.706
				Stroma1	13446.3	14414.2	51.9161	19.0692	36.7307	49.8819	37.4912	65.3815	8.74334	124.126
PC(40:6)	C48H84NO8P	[M+K]+	m/z 872.54	(whole tissue)	305624	22085.2	79.5068	34.5669	43.4767	74.6079	54.8838	99.2636	10.3322	283.515
				Tumor1	144101	24157	87.0176	34.6642	39.8358	81.9349	62.3562	106.685	18.6686	249.799
				Tumor2	11359	18238.7	64.54	24.3851	37.7829	59.7066	47.4208	80.5965	22.4919	150.158
				Stroma1	18930.4	20293.1	73.0903	30.1629	41.268	68.252	50.7551	90.0833	12.5791	206.625
PE(32:0)	C37H74NO8P	[M+H]+	m/z 692.55	(whole tissue)	255890	11089	39.9204	22.0295	55.1835	35.233	23.9015	50.5269	1.47405	196.355
				Tumor1	48597.9	14850.8	53.3456	27.9636	52.4197	48.2435	32.7239	66.8852	7.18176	196.355
				Tumor2	17817.5	14080.5	51.053	23.754	46.5281	46.8569	34.7675	61.2913	3.80676	138.544
				Stroma1	20062.5	13743.3	49.5371	21.7943	43.9959	45.8551	33.9522	61.4802	8.13121	136.162
PE(32:1)	C37H72NO8P	[M+H]+	m/z 690.53	(whole tissue)	264476	11461.1	41.26	19.6199	47.5519	37.946	26.7514	52.0292	2.80011	152.482
				Tumor1	45285.1	13838.5	49.7092	20.6268	41.495	47.3539	34.544	61.7769	5.90705	152.482
				Tumor2	17122.9	13531.6	49.0626	19.9494	40.6611	47.24	34.4148	60.1236	10.9657	115.29
				Stroma1	20902.3	14318.6	51.6107	19.7218	38.2125	48.4128	37.8581	63.2552	10.7567	132.432
PE(34:0)	C39H78NO8P	[M+H]+	m/z 720.55	(whole tissue)	2.0192e+06	87502.3	315.008	279.699	88.7909	218.378	141.322	393.225	14.1845	2503.04
				Tumor1	361270	110399	396.564	259.512	65.4402	326.917	224.873	489.742	59.409	1783.84
				Tumor2	149755	118346	429.098	230.57	53.7337	399.542	241.029	553.668	44.131	1427.96
				Stroma1	258188	176865	637.501	283.632	44.4912	592.411	434.695	786.575	64.8525	1974.43
		[M+Na]+	m/z 742.543	(whole tissue)	2.29894e+06	99624.7	358.649	236.864	66.0433	294.193	196.094	452.68	23.9696	2368.82
				Tumor1	420313	128442	461.375	220.829	47.8633	407.842	319.71	544.875	100.018	2368.82
				Tumor2	161503	127630	462.758	218.819	47.2859	404.076	315.589	555.169	86.5024	1365.69
				Stroma1	253337	173542	625.524	218.515	34.9331	597.016	475.949	749.204	178.487	1609.08
		[M+K]+	m/z 758.50	(whole tissue)	4.50912e+06	195403	703.451	563.2	80.0625	529.337	294.056	941.253	19.6679	4808.75
				Tumor1	1.40913e+06	430610	1546.79	603.619	39.0239	1488.3	1109.58	1936.59	251.466	4808.75
				Tumor2	472131	373108	1352.81	585.864	43.3071	1257.14	929.019	1650.03	268.801	4194.14
				Stroma1	264618	181270	653.377	227.052	34.7505	631.263	502.475	794.616	135.484	1568.8
PE(34:2)	C39H74NO8P	[M+H]+	m/z 716.52	(whole tissue)	266760	11560.1	41.6162	19.4584	46.7568	38.4752	27.7856	51.8484	3.8336	158.363
				Tumor1	52249	15966.6	57.3535	21.6691	37.7816	54.6915	42.2126	69.4276	7.80025	156.558
				Tumor2	18383.2	14527.6	52.674	20.7971	39.4827	49.7911	38.6745	62.8969	9.77789	158.363
				Stroma1	16685.2	11429.8	41.198	15.9397	38.6904	39.0209	29.2402	49.5102	6.96768	121.38
		[M+Na]+	m/z 738.56	(whole tissue)	341175	14784.8	53.2254	26.9204	50.5781	47.9998	33.3555	67.7752	3.43733	262.599
				Tumor1	72096.4	22031.7	79.1399	31.07	39.2596	76.3468	57.1671	95.6301	12.8034	262.599
				Tumor2	25198.3	19913.3	72.2014	26.7649	37.0698	69.4633	52.9667	87.9092	21.6026	168.136
				Stroma1	24745.8	16951.5	61.1008	21.7052	35.5236	57.691	45.2065	74.1945	17.1684	130.107
PE(34:1)	C39H76NO8P	[M+H]+	m/z 718.50	(whole tissue)	380387	16484.1	59.3427	34.3575	57.8967	50.8852	35.658	73.9904	4.53955	302.082
				Tumor1	90069.6	27524	98.8689	43.2334	43.728	92.0545	68.0528	121.096	9.35416	302.082
				Tumor2	30143	23820.9	86.3697	38.1781	44.2031	79.719	58.5267	105.188	22.4749	235.486
				Stroma1	23223.5	15908.7	57.342	24.5911	42.8849	52.3093	40.1146	70.8729	12.8075	158.194
		[M+K]+	m/z 756.48	(whole tissue)	2.1195e+06	91848.5	330.655	213.896	64.6885	279.827	177.601	434.98	19.1957	2017.29
				Tumor1	475857	145415	522.346	194.447	37.2257	496.8	386.002	626.6	120.136	1707.42
				Tumor2	239078	188935	685.038	266.306	38.8746	658.365	496.503	825.933	179.064	1846.66
				Stroma1	141901	97205.9	350.373	151.22	43.1596	320.72	251.855	405.901	126.679	1248.19
PE(36:1)	C41H80NO8P	[M+H]+	m/z 746.57	(whole tissue)	1.62593e+06	70459.6	253.655	207.901	81.9621	190.494	111.083	327.418	13.797	2294.83
				Tumor1	445213	136051	488.708	267.385	54.7126	428.75	306.758	601.14	65.4951	2294.83
				Tumor2	141557	111867	405.608	203.658	50.2106	367.932	266.12	517.115	67.1478	1261.25
				Stroma1	138724	95029.4	342.528	148.745	43.4255	319.837	243.477	423.169	68.3585	942.424
PE(36:0)	C41H82NO8P	[M+H]+	m/z 748.59	(whole tissue)	872300	37801.2	136.084	94.0348	69.1004	109.43	71.4038	175.645	8.27278	1386.67
				Tumor1	191071	58388.5	209.737	101.954	48.6103	194.244	142.725	246.853	49.8346	1215.1
				Tumor2	82020.8	64818.1	235.017	107.02	45.5371	221.324	162.814	286.562	25.0471	710.93
				Stroma1	82616.4	56594.3	203.991	84.0796	41.2173	194.955	142.023	245.413	54.1483	522.993
PE(36:1)	C41H80NO8P	[M+H]+	m/z 746.58	(whole tissue)	1.62601e+06	70463.1	253.667	207.889	81.9534	190.494	111.076	327.418	12.9791	2294.83
				Tumor1	445225	136054	488.721	267.365	54.7072	428.75	306.758	601.14	66.426	2294.83
				Tumor2	141557	111867	405.608	203.658	50.2106	367.932	266.12	517.115	67.1478	1261.25
				Stroma1	138729	95032.6	342.54	148.729	43.4196	319.837	243.477	423.169	68.3585	942.424
PE(36:4)	C41H74NO8P	[M+Na]+	m/z 762.49	(whole tissue)	485358	21033	75.7189	39.1975	51.7671	67.2843	46.2917	98.663	6.66934	278.244
				Tumor1	103045	31489.2	113.112	34.4557	30.4615	110.266	89.14	133.81	32.7663	258.682
				Tumor2	38100	30109.1	109.169	36.5539	33.4837	103.187	82.8501	132.556	32.6036	229.835
				Stroma1	29552.2	20244	72.9685	26.9481	36.9311	67.2043	53.1423	88.0858	14.7875	171.971
		[M+K]+	m/z 778.48	(whole tissue)	427651	18532.3	66.7163	43.6131	65.371	54.3701	36.2937	83.8409	4.10583	337.658
				Tumor1	110045	33628.2	120.796	52.4458	43.4169	113.154	81.3502	153.304	19.4862	324.544
				Tumor2	32475.2	25663.9	93.052	48.0501	51.6378	78.4029	63.1582	110.635	19.5147	337.658
				Stroma1	21730.4	14885.8	53.6552	21.9337	40.8791	50.3421	38.2967	63.8426	14.5747	194.424
PE(38:1)	C43H84NO8P	[M+H]+	m/z 774.60	(whole tissue)	1.26068e+06	54631.8	196.674	134.928	68.6046	160.529	98.3329	254.766	17.6082	1210.37
				Tumor1	318571	97350.9	349.694	152.951	43.7385	325.317	235.16	440.699	72.3312	946.629
				Tumor2	87241.5	68943.8	249.976	104.465	41.7899	232.287	182.202	301.24	39.6314	692.873
				Stroma1	126777	86845.6	313.03	138.913	44.3767	286.993	221.848	371.729	81.8767	1210.37
PE(38:2)	C43H82NO8P	[M+H]+	m/z 772.60	(whole tissue)	943072	40868.1	147.125	98.9574	67.2607	121.466	75.7252	190.492	9.35978	1064.31
				Tumor1	256887	78501	281.983	118.259	41.9383	257.984	202.644	341.121	71.0492	1064.31
				Tumor2	80531.1	63640.8	230.748	89.7045	38.8755	221.601	165.058	278.204	47.4243	663.945
				Stroma1	65359.8	44773.1	161.382	57.5294	35.6479	152.02	120.999	195.105	45.4492	435.599
PE(38:4)	C43H78NO8P	[M+H]+	m/z 768.56	(whole tissue)	2.27863e+06	98744.5	355.48	247.542	69.6358	301.984	172.152	467.881	16.6307	2467.71
				Tumor1	618883	189122	679.345	296.085	43.5839	614.275	479.691	811.26	199.96	2467.71
				Tumor2	189654	149876	543.42	220.711	40.6152	510.604	395.254	632.31	111.075	1468.52
				Stroma1	162609	111391	401.504	140.871	35.0859	377.166	301.268	478.959	76.3262	997.145
		[M+Na]+	m/z 790.53	(whole tissue)	1.25011e+06	54173.4	195.024	125.509	64.3558	164.004	99.076	263.802	14.0365	972.89
				Tumor1	336950	102967	369.868	124.182	33.5746	354.505	282.786	441.154	84.6346	972.89
				Tumor2	96862	76546.5	277.541	100.417	36.1809	270.938	204.65	337.396	72.6438	693.892
				Stroma1	66408	45491.1	163.97	52.4358	31.9788	159.471	124.875	194.4	61.0635	341.791
PE(38:5)	C43H76NO8P	[M+H]+	m/z 766.55	(whole tissue)	1.2516e+06	54238.2	195.258	134.065	68.6606	163.956	97.8184	254.843	13.2937	1245.59
				Tumor1	357234	109166	392.134	163.33	41.6515	363.805	279.063	470.304	81.4806	1245.59
				Tumor2	102669	81135.8	294.181	119.912	40.7611	275.792	213.234	351.126	87.0796	848.921
				Stroma1	85283.1	58421	210.575	71.0043	33.7192	200.635	160.03	250.031	53.4664	479.893
		[M+Na]+	m/z 788.53	(whole tissue)	750880	32539.4	117.142	72.299	61.7191	99.978	62.2223	155.286	7.23095	499.288
				Tumor1	193154	59025.1	212.024	71.1961	33.5793	204.709	162.659	250.763	38.0272	499.288
				Tumor2	66757.5	52756	191.282	80.0543	41.8514	176.187	132.197	235.933	39.6364	495.297
				Stroma1	44355.4	30384.5	109.519	42.3528	38.6715	103.743	80.5019	133.055	25.4209	292.042
PE(38:6)	C43H74NO8P	[M+H]+	m/z 764.53	(whole tissue)	715298	30997.5	111.591	63.0952	56.5415	99.1545	65.6331	143.453	5.82434	556.99
				Tumor1	133301	40734.8	146.323	50.2673	34.3536	138.671	111.035	172.081	39.1532	398.817
				Tumor2	56795.6	44883.5	162.738	63.3606	38.934	152.2	122.401	193.102	32.2033	513.721
				Stroma1	71752.8	49152.5	177.167	80.339	45.3464	162.632	121.139	209.736	44.1685	556.99
		[M+Na]+	m/z 786.51	(whole tissue)	615454	26670.7	96.0146	56.5537	58.9011	84.0116	53.5355	125.888	9.36822	412.325
				Tumor1	142361	43503.6	156.269	57.3384	36.692	147.799	115.434	190.767	25.7852	406.21
				Tumor2	56577.8	44711.3	162.114	64.5658	39.8274	153.011	114.402	201.02	33.9252	412.325
				Stroma1	41881.9	28690.2	103.412	40.1427	38.8182	97.1019	75.8234	125.264	25.0523	268.132
PE(40:4)	C45H82NO8P	[M+H]+	m/z 796.60	(whole tissue)	1.2285e+06	53237.2	191.654	115.957	60.5036	167.679	101.788	254.573	16.0952	962.229
				Tumor1	315036	96270.8	345.814	114.861	33.2148	338.712	266.838	409.524	76.5546	932.045
				Tumor2	96595.8	76336.1	276.779	86.3407	31.1948	268.99	222.999	321.84	81.304	590.962
				Stroma1	86622	59338.2	213.881	64.1803	30.0074	208.61	168	253.81	80.6399	408.381
		[M+K]+	m/z 834.53	(whole tissue)	1.15264e+06	49949.8	179.819	124.065	68.9942	151.86	83.5565	241.549	6.57217	977.957
				Tumor1	269708	82419	296.057	128.779	43.4981	274.791	202.198	366.43	50.4213	850.721
				Tumor2	108886	86048.3	311.993	125.106	40.099	298.19	217.649	399.787	51.7288	646.874
				Stroma1	85665.1	58682.8	211.519	79.2745	37.4787	201.62	155.171	260.466	51.3695	486.894
PE(40:5)	C45H80NO8P	[M+H]+	m/z 794.58	(whole tissue)	1.48964e+06	64553.8	232.394	157.694	67.8563	196.335	116.991	308.148	14.6467	1479.81
				Tumor1	402504	123000	441.827	183.13	41.4485	407.164	315.355	535.467	108.201	1479.81
				Tumor2	116371	91963.6	333.441	131.149	39.3319	315.745	254.263	395.063	71.9142	840.489
				Stroma1	118400	81106.8	292.345	108.534	37.1254	279.578	220.841	342.527	87.2864	991.992
		[M+K]+	m/z 832.51	(whole tissue)	1.71806e+06	74452.2	268.028	231.077	86.2138	202.31	107.086	348.013	8.6187	2051.62
				Tumor1	456761	139580	501.384	265.173	52.8881	436.347	315.489	625.49	65.6139	2051.62
				Tumor2	164593	130072	471.613	238.138	50.4944	423.974	300.826	587.012	74.925	1302.82
				Stroma1	85883.1	58832.1	212.057	78.7176	37.121	204.717	158.578	254.838	46.0912	508.821
PE(O-38:5)/PE(P-38:4)	C43H78NO7P	[M+K]+	m/z 790.55	(whole tissue)	1.28077e+06	55502.3	199.808	124.464	62.2917	171.283	103.651	268.54	14.0365	972.89
				Tumor1	341074	104227	374.395	121.707	32.5078	358.248	288.698	443.522	95.9615	972.89
				Tumor2	99194.6	78389.9	284.225	96.6603	34.0083	276.585	213.147	339.446	93.0471	693.892
				Stroma1	71708.8	49122.4	177.059	53.4214	30.1716	172.403	141.601	206.586	68.6115	373.662
		[M+H]+	m/z 752.55	(whole tissue)	947221	41047.9	147.772	96.3766	65.2196	125.065	78.1878	188.64	11.7597	886.354
				Tumor1	259267	79228.5	284.596	108.899	38.2642	267.212	206.766	351.785	67.9079	886.354
				Tumor2	85405.2	67492.6	244.714	106.683	43.5952	226.49	168.651	299.669	50.0793	710.567
				Stroma1	59953.3	41069.5	148.033	50.3923	34.0413	139.273	116.628	173.656	29.9696	523.353
PE(P-34:1)/PE(O-34:2)	C39H76NO7P	[M+K]+	m/z 702.55	(whole tissue)	293657	12725.7	45.8124	25.5912	55.8608	39.8959	27.3026	57.9568	2.4063	229.293
				Tumor1	56803.9	17358.5	62.3533	27.839	44.6472	58.4222	43.1287	77.7431	10.8517	201.344
				Tumor2	18501.4	14621	53.0126	19.8666	37.4752	51.4228	39.8208	64.9709	13.6215	135.252
				Stroma1	27594.8	18903.1	68.1352	30.1722	44.2829	63.2115	44.6538	86.5534	17.4284	187.021
PE(P-38:6)	C43H74NO7P	[M+K]+	m/z 748.52	(whole tissue)	778317	33728.4	121.422	75.1885	61.9231	104.57	68.2873	156.562	8.06523	1349.43
				Tumor1	190524	58221.4	209.137	78.4423	37.5076	200.071	157.467	245.492	41.9175	1036.53
				Tumor2	71359.8	56393.1	204.469	87.7341	42.9082	194.538	145.631	253.345	36.4092	710.93
				Stroma1	53311.2	36519.5	131.633	51.199	38.8954	121.701	96.9332	155.139	36.2549	369.877
PE(O-36:5)/PE(P-36:4)	C41H74NO7P	[M+K]+	m/z 762.50	(whole tissue)	485358	21033	75.7189	39.1975	51.7671	67.2843	46.2917	98.663	6.66934	278.244
				Tumor1	103045	31489.2	113.112	34.4557	30.4615	110.266	89.14	133.81	32.7663	258.682
				Tumor2	38100	30109.1	109.169	36.5539	33.4837	103.187	82.8501	132.556	32.6036	229.835
				Stroma1	29552.2	20244	72.9685	26.9481	36.9311	67.2043	53.1423	88.0858	14.7875	171.971
PE(O-38:6)/PE(P-38:5)	C43H76NO7P	[M+H]+	m/z 750.56	(whole tissue)	1.12867e+06	48910.8	176.079	105.693	60.026	151.171	97.5215	228.722	14.2493	755.71
				Tumor1	258429	78972.3	283.676	110.097	38.8107	267.518	202.693	344.282	60.7482	755.71
				Tumor2	86953.5	68716.2	249.15	110.135	44.2042	234.976	167.453	309.018	54.7751	714.157
				Stroma1	111002	76039.1	274.079	106.053	38.6943	252.92	196.533	335.919	68.2159	725.135
PG(34:1)	C40H77O10P	[M+K]+	m/z 787.43	(whole tissue)	379947	16465	59.2741	28.0567	47.3337	54.4311	39.4645	73.4284	7.16179	259.885
				Tumor1	60392.4	18455.1	66.2924	24.9783	37.6789	62.3476	48.16	81.8483	8.41524	163.656
				Tumor2	22771.9	17995.8	65.2491	23.3918	35.8499	63.7936	47.3379	78.1185	12.5407	156.503
				Stroma1	20815.6	14259.2	51.3966	21.8766	42.5642	48.5711	35.5783	62.2991	14.1326	140.804
PG 40:4)	C46H83O10P	[M+K]+	m/z 849.56	(whole tissue)	463157	20070.9	72.2554	45.6843	63.2262	62.3466	41.0183	90.7581	3.29094	525.034
				Tumor1	87381.3	26702.5	95.9181	48.7099	50.7828	84.4829	62.8297	116.63	19.0739	363.723
				Tumor2	31549.1	24932.1	90.3987	35.5801	39.3591	86.8101	65.1944	107.126	23.1947	197.232
				Stroma1	35115.7	24055.2	86.7055	35.3989	40.8266	81.1151	62.0457	105.302	27.7209	277.116
PI(38:4)	C47H83O13P	[M+Na]+	m/z 909.54	(whole tissue)	821638	35605.7	128.181	74.5518	58.1615	112.993	73.1371	166.731	9.28145	548.334
				Tumor1	198814	60754.8	218.237	76.4396	35.0259	210.791	164.636	267.148	46.7937	505.201
				Tumor2	75108.3	59355.4	215.21	81.6316	37.9311	213.444	152.77	267.665	50.5762	548.334
				Stroma1	52067.5	35667.6	128.562	43.3614	33.7281	123.094	98.6678	154.87	32.4651	355.051
		[M+K]+	m/z 925.53	(whole tissue)	432928	18761	67.5394	32.8092	48.5779	62.1715	43.971	85.9852	5.49882	287.376
				Tumor1	84924.4	25951.7	93.2211	32.2499	34.595	89.2707	70.2644	112.319	24.0408	230.617
				Tumor2	31177.6	24638.6	89.3342	29.0394	32.5064	86.5555	68.777	108.349	31.4996	199.745
				Stroma1	25463.6	17443.2	62.8731	22.3671	35.575	59.4511	47.5395	75.6292	16.8251	153.727
PI(38:5)	C47H81O13P	[M+Na]+	m/z 907.53	(whole tissue)	392350	17002.5	61.209	28.2785	46.1998	56.8326	40.4735	77.4473	3.83449	250.238
				Tumor1	79175	24194.8	86.91	29.5484	33.9988	83.2952	65.3304	105.146	21.6701	250.238
				Tumor2	28890.1	22830.8	82.7795	29.1809	35.2513	77.9379	62.4321	100.488	16.6285	189.471
				Stroma1	23969.1	16419.4	59.183	19.8819	33.594	57.1536	46.2056	70.8947	23.0015	128.337
		[M+K]+	m/z 923.51	(whole tissue)	349992	15166.9	54.6009	25.668	47.0102	50.5884	35.6832	68.3158	4.44616	258.235
				Tumor1	64405.3	19681.4	70.6974	27.8453	39.3866	67.309	50.8043	86.2012	9.9094	258.235
				Tumor2	22924.9	18116.7	65.6873	24.0267	36.5774	61.3528	48.9309	81.0372	10.1283	139.298
				Stroma1	21052.2	14421.3	51.9807	20.6235	39.6753	48.8381	36.8918	63.1603	8.34019	131.747
PI(40:5)	C49H85O13P	[M+Na]+	m/z 935.55	(whole tissue)	362432	15706	56.5417	27.7542	49.0863	51.6353	36.6803	70.8155	5.07068	231.891
				Tumor1	75418.3	23046.8	82.7862	31.7847	38.3937	78.5274	60.2739	100.371	12.7832	231.891
				Tumor2	26116	20638.5	74.831	29.0806	38.8618	69.3346	56.0887	90.3429	21.4587	225.325
				Stroma1	23648.7	16200	58.3918	21.5589	36.9212	56.3195	43.0718	70.3052	18.6271	217.436
		[M+K]+	m/z 951.54	(whole tissue)	360346	15615.6	56.2163	29.7956	53.0016	50.2269	34.5365	71.1419	4.41259	228.227
				Tumor1	82279.2	25143.4	90.3174	34.3989	38.0867	87.0857	64.5751	110.568	20.5756	228.228
				Tumor2	28605.7	22606	81.9646	32.4222	39.5563	79.7276	58.7128	100.514	17.4056	221.914
				Stroma1	22008.6	15076.4	54.3422	18.8809	34.7444	52.2961	40.3532	66.5473	14.1414	125.234
PIP(36:2)	C45H84O16P2	[M+Na]+	m/z 965.52	(whole tissue)	360289	15613.1	56.2073	27.2725	48.5213	51.3225	37.8033	69.0177	8.13607	347.735
				Tumor1	51721.4	15805.3	56.7743	20.5492	36.1945	54.5763	42.3293	68.6328	13.9597	151.147
				Tumor2	20452.1	16162.5	58.602	20.4638	34.92	56.5778	43.0983	72.2721	17.4579	130.075
				Stroma1	21144.7	14484.7	52.2091	19.9842	38.2772	50.0598	38.2741	63.8705	11.6726	122.657
SM(30:1; O2)	C35H71N2O6P	[M+H]+	m/z 647.49	(whole tissue)	573147	24837.4	89.4145	73.9427	82.6965	66.1666	41.0293	110.419	5.44657	667.631
				Tumor1	85191.3	26033.3	93.5141	61.1472	65.3882	75.8409	52.9141	113.078	11.4836	394.455
				Tumor2	48573.7	38386	139.18	79.1946	56.9011	121.086	81.4154	179.81	20.1602	446.542
				Stroma1	47802.2	32745.7	118.03	67.624	57.2939	100.813	76.7964	140.241	27.5302	504.869
SM(d32:0)	C37H76N2O6P	[M+H]+	m/z 675.55	(whole tissue)	380448	16486.8	59.3523	40.0965	67.5567	48.22	31.0007	76.1501	2.81685	474.51
				Tumor1	52789.4	16131.7	57.9467	34.3587	59.2936	48.9231	33.8594	73.0035	6.36382	203.019
				Tumor2	29181.2	23060.8	83.6137	44.0888	52.7291	77.2837	49.9629	110.13	7.69381	270.281
				Stroma1	34622.6	23717.4	85.4879	39.3019	45.9736	77.9548	59.3276	105.571	18.1186	286.955
SM(d34:1)	C39H79N2O6P	[M+H]+	m/z 703.57	(whole tissue)	5.21661e+06	226062	813.823	667.286	81.9939	620.301	383.978	1012.74	19.2968	5847.3
				Tumor1	848818	259387	931.743	422.647	45.3609	854.507	630.343	1158.79	140.577	3123.16
				Tumor2	300892	237784	862.155	395.615	45.8867	810.796	588.99	1076.06	109.107	2243.98
				Stroma1	780540	534690	1927.26	851.562	44.1851	1837.64	1352.12	2396.79	344.387	5303.81
		[M+Na]+	m/z 725.54	(whole tissue)	1.02279e+07	443226	1595.61	1161.96	72.8225	1248.9	808.324	1983.85	142.625	9164.29
				Tumor1	1.50427e+06	459682	1651.22	639.963	38.7569	1612.32	1218.5	2033.52	262.971	5938.17
				Tumor2	554489	438192	1588.79	778.376	48.9917	1445.33	1127.79	1843.47	410.902	5729.21
				Stroma1	1.47482e+06	1.01029e+06	3641.53	1367.8	37.561	3380.46	2724.27	4397.67	894.533	9164.29
		[M+K]+	m/z 741.54	(whole tissue)	1.64921e+06	71468.7	257.287	152.512	59.277	227.31	140.459	336.161	17.3299	1201.46
				Tumor1	295190	90206.1	324.029	126.997	39.193	309.42	232.993	395.561	58.241	853.59
				Tumor2	96619.3	76354.7	276.846	103.709	37.4609	257.971	207.874	318.595	79.121	747.305
				Stroma1	170714	116943	421.515	153.109	36.3235	396.224	317.097	495.104	120.928	1201.46
SM(d34:2)	C39H77N2O6P	[M+H]+	m/z 701.56	(whole tissue)	371434	16096.1	57.946	37.8033	65.2388	47.7256	31.8491	72.975	4.52803	349.698
				Tumor1	55331.2	16908.4	60.7368	26.8006	44.1258	56.7264	41.8151	76.4673	11.0281	229.058
				Tumor2	23096.6	18252.4	66.1793	30.4068	45.946	60.8686	42.8218	85.5327	17.6044	179.38
				Stroma1	45769.4	31353.2	113.011	49.5952	43.8854	106.126	78.315	139.884	27.9509	290.858
		[M+Na]+	m/z 723.53	(whole tissue)	3.23351e+06	140124	504.448	467.175	92.6112	335.392	195.086	633.088	24.2671	3035.43
				Tumor1	1.11747e+06	341484	1226.64	563.502	45.9385	1139.06	797.315	1612.53	120.968	3035.43
				Tumor2	276101	218192	791.12	465.817	58.8807	667.117	461.571	1014.01	189.34	3008.9
				Stroma1	143771	98486.7	354.99	124.714	35.1318	337.763	268.309	416.967	81.7206	1024.69
		[M+K]+	m/z 739.48	(whole tissue)	814034	35276.2	126.994	106.034	83.4949	90.5049	57.8131	157.367	8.69512	848.605
				Tumor1	228840	69930.4	251.197	129.438	51.5285	223.306	159.081	314.341	36.545	848.605
				Tumor2	54535.7	43097.6	156.263	72.4679	46.3757	139.631	104.834	196.169	21.7741	478.309
				Stroma1	36744.8	25171.1	90.7278	28.1013	30.9731	88.3896	69.8468	109.344	33.9945	210.289
SM(d40:1)	C45H91N2O6P	[M+H]+	m/z 787.67	(whole tissue)	1.40626e+06	60940.4	219.385	166.761	76.013	166.035	94.491	300.212	4.5283	1072.72
				Tumor1	390932	119463	429.124	186.59	43.4816	404.55	293.471	546.377	62.3795	1072.72
				Tumor2	129529	102362	371.144	176.43	47.5368	330.002	252.364	472.731	49.0537	1039.19
				Stroma1	130531	89417.1	322.299	133.96	41.5639	303.255	230.33	394.774	47.9313	816.001
		[M+K]+	m/z 825.67	(whole tissue)	910682	39464.5	142.072	80.896	56.9401	122.992	80.9669	185.411	15.0877	583.931
				Tumor1	136730	41782.6	150.087	58.2534	38.813	140.209	110.211	177.934	22.2155	438.624
				Tumor2	63233.7	49971.3	181.185	65.823	36.3291	174.438	137.718	224.96	29.1488	480.733
				Stroma1	105389	72194.4	260.221	81.6567	31.3798	249.97	204.189	311.218	74.049	531.299
SM(d42:1)	C47H95N2O6P	[M+H]+	m/z 815.70	(whole tissue)	1.85258e+06	80281.5	289.013	238.99	82.6918	213.099	137.269	353.93	8.35512	1974.93
				Tumor1	270964	82803	297.436	133.628	44.9266	272.163	203.744	365.578	51.6045	894.023
				Tumor2	121191	95772.9	347.252	149.582	43.076	334.3	248.187	425.763	38.4253	912.535
				Stroma1	303961	208221	750.521	313.149	41.7242	718.899	537.107	918.736	67.3489	1974.93
		[M+K]+	m/z 853.68	(whole tissue)	1.83227e+06	79401.6	285.846	179.413	62.7658	236.22	157.795	366.312	30.1501	1474.63
				Tumor1	291649	89123.9	320.142	120.728	37.7108	302.854	232.334	389.969	95.9791	855.967
				Tumor2	138242	109247	396.108	168.553	42.5524	370.816	278.687	487.175	45.045	1055.53
				Stroma1	198922	136266	491.164	169.972	34.6059	463.636	367.356	580.959	133.096	1090.3
SM(d42:2)	C47H93N2O6P	[M+H]+	m/z 813.67	(whole tissue)	2.27214e+06	98463.3	354.468	338.692	95.5495	245.013	153.827	404.334	19.0566	2902.41
				Tumor1	293481	89683.8	322.153	144.19	44.7582	296.594	222.73	392.323	63.0614	1182.55
				Tumor2	120706	95389.9	345.864	161.536	46.7052	320.776	234.087	426.442	67.9705	1073.96
				Stroma1	401908	275317	992.366	456.409	45.992	912.773	707.962	1218.06	123.332	2902.41
		[M+K]+	m/z 851.67	(whole tissue)	1.13287e+06	49093	176.735	96.4506	54.5736	156.92	104.838	226.605	19.8616	724.98
				Tumor1	191206	58429.9	209.886	71.2143	33.93	204.131	157.277	248.905	47.7171	497.93
				Tumor2	69918.4	55254	200.339	70.5747	35.2276	187.124	152.983	237.406	51.5372	523.25
				Stroma1	127868	87593.1	315.725	106.31	33.6716	301.218	241.051	365.333	92.1917	724.98
SM(d42:3)	C47H91N2O6P	[M+H]+	m/z 811.67	(whole tissue)	2.77622e+06	120308	433.108	306.708	70.8156	352.525	191.33	585.22	26.3647	2307.04
				Tumor1	743051	227066	815.644	304.502	37.3327	797.269	591.019	1005.71	155.045	2184.5
				Tumor2	251304	198597	720.07	290.363	40.3243	683.157	498.364	905.24	131.733	1599.31
				Stroma1	235039	161008	580.343	220.955	38.0733	545.073	420.808	706.179	155.159	1472.8
		[M+Na]+	m/z 833.65	(whole tissue)	2.02226e+06	87634.9	315.486	239.877	76.0342	244.466	151.111	401.612	21.8332	2269.45
				Tumor1	309096	94455.5	339.293	165.806	48.868	299.381	232.941	394.327	70.3736	1312.7
				Tumor2	116445	92022.1	333.653	146.843	44.0107	315.527	226.412	408.681	62.2055	894.553
				Stroma1	284546	194921	702.582	290.347	41.3257	652.35	500.92	832.205	156.546	2269.45
		[M+K]+	m/z 849.62	(whole tissue)	612066	26523.9	95.4861	51.8741	54.3264	86.6671	57.203	122.591	7.57987	506.235
				Tumor1	109136	33350.4	119.798	45.4503	37.9391	112.837	88.6126	141.414	26.8553	363.723
				Tumor2	36530.9	28869.1	104.673	32.9895	31.5167	103.172	81.5029	126.604	21.8257	214.045
				Stroma1	59215.7	40564.3	146.212	50.6338	34.6305	137.885	109.421	174.56	33.1815	355.966
TAG(48:0)	C51H98O6	[M+K]+	m/z 845.69	(whole tissue)	337180	14611.7	52.6023	29.8427	56.7328	46.1184	30.7294	67.4677	3.78763	305.609
				Tumor1	73204.9	22370.4	80.3566	38.0037	47.2938	74.2498	52.4798	100.124	17.57	305.609
				Tumor2	25611	20239.5	73.384	30.888	42.091	68.9994	51.5711	90.6572	13.7958	210.654
				Stroma1	26522.3	18168.4	65.4871	23.3853	35.7098	63.1299	49.8945	79.6864	17.0467	157.969
TAG(48:1)	C51H96O6	[M+K]+	m/z 843.78	(whole tissue)	334510	14496	52.1856	42.7167	81.8552	38.6781	23.7752	65.7205	1.92769	418.353
				Tumor1	28132.5	8596.91	30.8809	17.1139	55.4192	27.2984	18.3948	39.1672	2.9359	122.216
				Tumor2	17776.9	14048.4	50.9367	28.1583	55.281	43.1239	29.427	65.3787	5.83805	183.81
				Stroma1	44840.4	30716.8	110.717	49.6999	44.8892	104.394	74.2961	132.981	21.1901	345.735
TAG(50:1)	C53H100O6	[M+Na]+	m/z 855.75	(whole tissue)	1.68768e+06	73135.8	263.289	246.403	93.5868	175.383	94.7233	353.21	10.7248	1969.87
				Tumor1	139257	42555	152.862	145.508	95.1894	102.353	68.7833	169.208	14.2488	1276.38
				Tumor2	141238	111616	404.694	256.211	63.3097	371.986	185.043	561.336	55.8407	1403.85
				Stroma1	207520	142157	512.396	228.988	44.6897	460.568	351.41	633.206	126.44	1768.99
		[M+K]+	m/z 871.70	(whole tissue)	393317	17044.4	61.36	37.603	61.2826	51.3923	34.1319	79.4857	5.07248	389.512
				Tumor1	59696.4	18242.4	65.5285	32.3834	49.4188	58.3411	41.5964	83.5494	8.67056	244.404
				Tumor2	31911.6	25218.6	91.4373	41.2946	45.1616	85.7701	60.5207	114.364	17.6096	254.49
				Stroma1	34596.9	23699.8	85.4245	32.3103	37.8232	81.3576	61.0646	103.415	17.3076	244.835
TAG(50:2)	C53H98O6	[M+Na]+	m/z 853.73	(whole tissue)	1.65889e+06	71888.3	258.798	181.336	70.0686	206.604	132.823	333.984	13.3777	1474.63
				Tumor1	238151	72775.6	261.417	117.872	45.0896	241.459	174.701	326.894	50.6097	720.079
				Tumor2	131336	103790	376.322	174.29	46.314	355.844	248.363	477.42	47.1755	1055.53
				Stroma1	188781	129320	466.126	172.724	37.0552	440.896	343.477	549.137	133.096	1090.3
		[M+K]+	m/z 869.76	(whole tissue)	398800	17282	62.2152	45.5949	73.2858	48.1704	29.7708	81.2744	1.82432	402.318
				Tumor1	35825.2	10947.7	39.3252	23.589	59.9843	33.7635	22.5906	48.73	3.49754	151.242
				Tumor2	25060.9	19804.7	71.8077	38.428	53.5152	63.8787	40.9405	94.7577	9.98309	221.871
				Stroma1	49086.1	33625.2	121.2	46.2563	38.1651	113.435	85.3805	146.335	28.7479	291.059
TAG(52:1)	C55H104O6	[M+K]+	m/z 899.74	(whole tissue)	436053	18896.4	68.027	49.599	72.9107	52.6295	31.2336	92.36	1.94395	395.372
				Tumor1	43481.5	13287.3	47.7294	34.5085	72.3003	37.4514	23.7238	61.6795	1.94395	216.528
				Tumor2	32502.8	25685.7	93.1311	51.6995	55.5126	84.7983	52.1595	123.922	10.4933	300.618
				Stroma1	42785.8	29309.4	105.644	40.6014	38.4323	100.464	76.315	128.768	18.565	296.2
TAG(52:2)	C55H102O6	[M+Na]+	m/z 881.77	(whole tissue)	2.47897e+06	107426	386.734	373.059	96.464	252.511	119.332	542.933	3.81708	2658.38
				Tumor1	168205	51401.2	184.638	208.018	112.663	106.229	52.4303	224.615	3.81708	1364.08
				Tumor2	198782	157091	569.577	372.155	65.3387	522.97	260.968	809.646	44.5203	2157.37
				Stroma1	323109	221338	797.8	326.652	40.9441	763.161	561.994	947.144	164.177	2191.38
		[M+K]+	m/z 897.73	(whole tissue)	477303	20683.9	74.4622	54.8379	73.6453	56.5266	34.1919	99.9814	3.62328	376.531
				Tumor1	48019	14673.9	52.7102	36.635	69.5027	40.3573	26.5547	67.9298	6.11694	241.574
				Tumor2	37540.2	29666.7	107.565	58.9665	54.8194	99.559	59.5911	143.814	9.75858	297.9
				Stroma1	46865.5	32104	115.717	46.3289	40.0363	109.431	83.3456	142.594	30.1971	314.458
TAG(52:3)	C55H100O6	[M+K]+	m/z 895.71	(whole tissue)	388295	16826.8	60.5764	39.9631	65.9713	49.8103	32.0124	78.4695	4.3901	348.594
				Tumor1	52519.5	16049.2	57.6504	36.1382	62.6851	49.2719	31.7608	71.6814	4.3901	300.446
				Tumor2	29028.8	22940.4	83.1771	42.3587	50.926	75.694	52.0271	108.887	11.9707	255.714
				Stroma1	33090.4	22667.7	81.7046	30.3749	37.1765	77.5107	59.5784	97.3789	18.5931	194.629
		[M+Na]+	m/z 879.74	(whole tissue)	1.43011e+06	61973.9	223.106	214.856	96.3023	144.618	71.3997	307.582	8.23355	1559.75
				Tumor1	105726	32308.3	116.055	131.142	113	67.4513	39.2676	134.86	8.69597	873.523
				Tumor2	114650	90604	328.511	221.285	67.3601	294.888	142.73	468.25	31.4249	1186.75
				Stroma1	173184	118635	427.615	183.749	42.9707	393.664	295.873	514.34	123.65	1338.03
TAG(52:4)	C55H98O6	[M+H]+	m/z 855.73	(whole tissue)	1.69701e+06	73539.9	264.743	245.305	92.6577	175.471	97.9003	353.21	11.1554	1969.87
				Tumor1	144220	44071.7	158.31	142.992	90.3241	110.792	76.7911	173.016	19.5794	1276.38
				Tumor2	141522	111840	405.508	255.334	62.9664	371.986	185.043	561.336	55.8407	1403.85
				Stroma	207522	142157	512.399	228.983	44.6885	460.568	351.41	633.206	127.616	1768.99
TAG(54:1)	C57H108O6	[M+K]+	m/z 927.74	(whole tissue)	1.09824e+06	47592.5	171.333	176.782	103.181	108.181	55.2652	223.859	6.48234	1619.33
				Tumor1	88255.3	26969.6	96.8773	112.895	116.534	52.0481	30.0638	108.056	6.982	711.357
				Tumor2	88088.5	69613.2	252.403	191.469	75.8587	209.913	91.6739	380.092	10.4621	904.91
				Stroma1	105929	72564.4	261.554	140.009	53.5294	230.222	177.166	305.804	54.6848	1115.97
TAG(54:2)	C55H106O6	[M+K]+	m/z 925.74	(whole tissue)	820183	35542.7	127.954	127.391	99.5599	81.3487	43.0631	167.717	2.87453	1106.2
				Tumor1	65787.3	20103.7	72.2144	79.3121	109.829	43.0394	24.869	79.7104	4.82526	556.025
				Tumor2	68033.4	53764.3	194.938	144.613	74.1839	163.45	74.654	279.392	15.5568	758.301
[truncated: 61 more rows]
