# Supplementary material for: Targeting de novo lipogenesis and the Lands cycle induces ferroptosis in KRAS-mutant lung cancer
Source: Nat Commun. 2022 Jul 26;13:4327. doi: 10.1038/s41467-022-31963-4 (PMC9325712; doi:10.1038/s41467-022-31963-4)
Supplement: Supplementary file 10 — Supplementary Data 4 [file 41467_2022_31963_MOESM10_ESM.xlsx]

## Sheet: supplementary data 4 Human LC
Supplementary Data 4_ MALDI on primary Human LC specimens
HUMAN_TH7037		AD, KRAS-WT, EGFR-WT
ROI Name	# Pixels	Area [mm²]	Perimeter [mm]
(whole tissue)	11045	39.762	-
Tumor	2235	8.04915	14.1657
Stroma	610	2.19555	6.49434
Lipid Annotation	Molecular Formula	Ion adducts		ROI Name	SUM [a.u.]	SUM/Area [a.u./mm²]	AVG [a.u.]	STD [a.u.]	%RDS [a.u.]	Median [a.u.]	Q1 [a.u.]	Q3 [a.u.]	Min [a.u.]	Max [a.u.]
Cer(d31:0)	C31H63NO3	[M+Na]+	m/z 542.47	(whole tissue)	1.9081e+06	47988.1	172.757	109.191	63.205	159.187	95.2525	231.98	4.21674	1092.01
				Tumor	591411	73475	264.614	107.755	40.7217	242.469	189.606	315.702	44.1369	827.825
				Stroma	112448	51216.3	184.341	81.7157	44.3285	170.643	127.763	223.266	28.8792	575.102
Cer(d34:1)	C14H26N4O11P2	[M+H]+	m/z 538.47	(whole tissue)	296279	7451.3	26.8247	12.9615	48.3194	24.3608	17.6924	33.3143	2.00433	103.829
				Tumor	71032.2	8824.81	31.7817	14.2519	44.843	29.4977	21.3755	39.3689	4.20306	93.336
				Stroma	17484.4	7963.57	28.663	13.4406	46.892	25.8792	19.5742	35.7833	4.43288	103.829
		[M+Na]+	m/z 560.29	(whole tissue)	905721	22778.6	82.0028	33.2125	40.5017	80.6223	58.8668	102.34	3.95999	241.858
				Tumor	214243	26616.8	95.8581	29.8613	31.1516	92.7451	74.2942	114.786	20.1814	241.858
				Stroma	59706.8	27194.5	97.8801	30.5364	31.1977	95.156	76.0317	115.779	32.253	198.056
Cer(t18:1(6OH)/18:0(2OH)	C36H72NO5	[M+H]+	m/z 598.54	(whole tissue)	682435	17163	61.7868	36.0154	58.2898	55.4882	34.3605	81.8604	2.57509	335.298
				Tumor	202130	25111.9	90.4383	38.7085	42.801	85.4072	62.2737	111.178	15.9464	335.298
				Stroma	35327.6	16090.5	57.9141	26.5197	45.7914	53.1873	39.3361	70.6897	9.70383	224.29
Cer(d38:1)	C38H75NO3	[M+H]+	m/z 594.29	(whole tissue)	1.4588e+06	36688.2	132.077	83.5642	63.2691	108.639	73.7495	169.824	8.39869	598.735
				Tumor	331873	41230.8	148.489	54.1452	36.4641	142.536	107.45	180.562	31.6404	405.078
				Stroma	56311.5	25648	92.314	28.662	31.0484	89.2142	72.4846	108.003	32.8127	217.179
Cer(d42:1)	C42H83NO3	[M+H]+	m/z 650.43	(whole tissue)	1.20522e+06	30311	109.12	86.2386	79.0314	81.9404	51.2443	138.458	2.48273	626.494
				Tumor	241339	29983.1	107.982	48.7788	45.1733	100.07	71.354	135.555	16.2726	335.16
				Stroma	37118	16906	60.8492	22.8678	37.5811	58.0652	45.4298	73.0317	14.9258	168.5
		[M+K]+	m/z 688.40	(whole tissue)	1.45215e+06	36521.1	131.476	63.9066	48.6071	128.042	88.3333	170.466	1.97633	529.617
				Tumor	325650	40457.7	145.705	48.232	33.1026	139.512	110.942	173.369	30.778	353.57
				Stroma	76886.8	35019.4	126.044	41.4666	32.8985	119.321	99.097	148.346	36.8887	336.332
C26:1 CerP	C44H86NO6P	[M+Na]+	m/z 778.60	(whole tissue)	1.40996e+06	35460	127.656	69.203	54.2105	124.201	78.4354	168.776	0.746245	599.914
				Tumor	425241	52830.6	190.265	61.5551	32.3524	180.138	147.769	221.903	55.2005	523.097
				Stroma	78874.1	35924.5	129.302	49.2724	38.1065	124.209	93.8553	152.83	41.3216	462.031
LysoPC(14:0)	C22H46NO7P	[M+K]+	m/z 506.35]	(whole tissue)	726126	18261.8	65.7425	37.8073	57.5082	58.5552	37.6601	84.4593	4.6354	300.51
				Tumor	221106	27469.5	98.9289	43.9353	44.411	89.1925	66.8278	124.478	19.003	300.51
				Stroma	42348	19288.1	69.423	27.6095	39.7699	65.4047	48.6174	84.3456	17.6371	182.106
LysoPC(16:0)	C24H50NO7P	[M+H]+	m/z 496.31	(whole tissue)	4.3806e+06	110170	396.614	229.564	57.881	366.071	232.072	543.597	8.26453	1530.58
				Tumor	1.16458e+06	144684	521.065	162.546	31.195	512.753	412.354	623.076	53.5385	1386.87
				Stroma	187898	85581.3	308.03	91.8858	29.8302	299.519	242.852	363.913	110.896	752.99
		[M+Na]+	m/z 518.33	(whole tissue)	2.97143e+06	74730.3	269.029	138.899	51.6297	260.517	169.699	367.719	4.22304	904.788
				Tumor	848904	105465	379.823	103.966	27.3723	373.654	306.749	447.624	60.7763	904.788
				Stroma	123785	56379.9	202.926	59.3824	29.263	193.466	160.603	240.689	78.0962	424.136
		[M+K]+	m/z 534.31	(whole tissue)	2.51178e+06	63170.4	227.413	112.836	49.6173	232.653	151.865	302.559	7.8609	842.629
				Tumor	654524	81316	292.852	79.6111	27.1847	287.917	237.607	343.556	70.0327	684.077
				Stroma	173766	79144.6	284.862	85.8909	30.1517	272.812	222.444	341.215	98.8012	688.639
LysoPC(16:1)	C24H48NO7P	[M+H]+	m/z 494.31	(whole tissue)	902820	22705.6	81.7401	43.2095	52.8621	73.0438	50.2806	104.898	4.7389	385.359
				Tumor	223211	27731	99.8708	42.118	42.1725	93.4673	68.8488	125.254	17.2095	331.053
				Stroma	47175.5	21486.9	77.3369	29.1198	37.6531	72.0845	56.0246	92.9304	23.8483	212.751
		[M+Na]+	m/z 516.30	(whole tissue)	1.09549e+06	27551.3	99.1845	44.324	44.6884	96.6035	68.7248	126.596	3.84527	307.285
				Tumor	289435	35958.5	129.501	40.6077	31.357	124.92	100.29	152.84	39.4705	307.285
				Stroma	64772.8	29501.9	106.185	32.7333	30.8267	103.538	83.5897	124.115	35.6785	231.402
		[M+K]+	m/z 532.27	(whole tissue)	835703	21017.6	75.6635	31.316	41.3886	72.6564	53.4875	94.2548	6.80452	243.487
				Tumor	194706	24189.6	87.1167	29.6332	34.0156	83.3924	65.4154	105.317	20.1814	224.893
				Stroma	59894.6	27280	98.1879	33.7366	34.3592	93.4326	75.1124	116.968	31.186	214.265
LysoPC(18:0)	C26H54NO7P	[M+H]+	m/z 524.26	(whole tissue)	1.58257e+06	39801	143.283	81.0626	56.575	124.144	82.8254	186.37	10.5358	636.335
				Tumor	460882	57258.4	206.211	80.8735	39.2188	195.621	146.771	258.167	34.6653	626.835
				Stroma	64526.9	29389.9	105.782	31.9577	30.2109	101.656	82.0606	125.391	37.921	241.16
		[M+Na]+	m/z 546.24	(whole tissue)	1.14233e+06	28729.1	103.425	51.1524	49.4586	93.5096	66.1597	131.145	8.437	441.44
				Tumor	308376	38311.6	137.976	52.3591	37.948	131.525	100.17	170.821	25.1221	353.557
				Stroma	50907.2	23186.5	83.4544	26.6346	31.9152	79.9146	65.2737	98.5375	25.3255	188.057
		[M+K]+	m/z 562.22	(whole tissue)	1.30978e+06	32940.6	118.586	55.2408	46.5829	115.034	80.0768	152.223	6.02883	379.427
				Tumor	355543	44171.5	159.08	55.7984	35.0758	152.871	117.304	194.918	32.5298	379.427
				Stroma	73809	33617.5	120.998	33.9029	28.0193	116.713	96.3211	142.516	41.6553	234.606
LysoPC(18:1)	C26H52NO7P	[M+H]+	m/z 522.35	(whole tissue)	957467	24080	86.6878	45.225	52.17	78.5966	54.1921	112.26	3.29443	363.338
				Tumor	236280	29354.7	105.718	39.2487	37.1258	100.46	77.2443	129.839	22.2925	320.98
				Stroma	45588.1	20763.8	74.7345	27.7308	37.1058	70.4135	55.5677	90.1884	23.3135	203.382
LysoPC(18:2)	C26H52NO7P	[M+H]+	m/z 520.50	(whole tissue)	919413	23122.9	83.2425	43.7125	52.5122	76.8849	50.1593	109.239	6.21523	315.548
				Tumor	256830	31907.7	114.913	44.183	38.4492	109.708	82.5888	141.55	20.0729	315.548
				Stroma	53237	24247.7	87.2738	38.7159	44.3615	81.0382	60.1663	104.854	11.1049	285.432
LysoPC(20:4)	C28H50NO7P	[M+H]+	m/z 544.30	(whole tissue)	2.01784e+06	50748	182.693	113.946	62.3704	158.215	97.7979	246.766	9.26258	983.202
				Tumor	580259	72089.5	259.624	104.131	40.1083	247.406	185.566	317.493	33.7811	823.38
				Stroma	93352.8	42519.1	153.037	52.348	34.206	144.827	116.147	184.815	46.6546	415.863
		[M+Na]+	m/z 566.32	(whole tissue)	1.6715e+06	42037.6	151.335	88.5408	58.5064	135.051	86.2164	201.456	6.69607	649.875
				Tumor	506565	62934	226.651	86.5049	38.1665	215.633	163.081	278.682	30.7526	649.875
				Stroma	84062.5	38287.7	137.807	49.1524	35.6675	134.196	101.198	165.907	37.3671	333.97
		[M+K]+	m/z 582.30	(whole tissue)	1.36495e+06	34328.1	123.581	63.009	50.9859	117.971	76.7853	161.797	8.40518	461.131
				Tumor	370748	46060.5	165.883	55.9466	33.7266	161.03	124.871	201.856	32.6581	450.57
				Stroma	109014	49652.5	178.712	65.7362	36.7832	170.885	131.756	221.145	54.28	461.131
LysoPC(22:6)	C30H50NO7P	[M+H]+	m/z 568.33	(whole tissue)	779013	19591.9	70.5309	31.607	44.813	66.4249	48.1226	88.0819	3.47954	257.738
				Tumor	201969	25091.9	90.3662	31.8954	35.2957	85.948	67.5833	108.431	25.2498	233.904
				Stroma	40990.5	18669.8	67.1976	24.7862	36.8855	64.831	49.1713	80.1323	18.8563	181.104
		[M+Na]+	m/z 590.24	(whole tissue)	1.17414e+06	29529.2	106.305	54.4083	51.1813	97.7997	68.2887	136.654	4.1228	400.659
				Tumor	288451	35836.2	129.061	51.0034	39.5189	121.149	90.8259	157.579	30.0517	400.659
				Stroma	55165.1	25125.9	90.4346	30.7769	34.0322	86.0327	68.6901	107.415	26.978	205.296
		[M+K]+	m/z 606.22	(whole tissue)	680651	17118.1	61.6253	27.2288	44.1844	58.3965	42.0937	77.2078	4.67473	212.044
				Tumor	151765	18854.7	67.9036	26.7262	39.359	63.7143	49.1279	81.5661	15.2188	186.712
				Stroma	42688.6	19443.2	69.9813	22.308	31.8771	68.9165	53.975	84.3185	17.5586	158.981
LysoPE(18:0)	C23H48NO7P	[M+K]+	m/z 520.49	(whole tissue)	919876	23134.6	83.2844	43.6646	52.4283	76.8849	50.1993	109.239	6.40513	315.548
				Tumor	256837	31908.6	114.916	44.176	38.442	109.708	82.5888	141.55	20.0729	315.548
				Stroma	53280.4	24267.4	87.3449	38.6248	44.221	81.0382	60.4765	104.854	13.0924	285.432
LysoPE(18:1)	C23H46NO7P	[M+K]+	m/z 518.33	(whole tissue)	2.97143e+06	74730.3	269.029	138.899	51.6297	260.517	169.699	367.719	4.22304	904.788
				Tumor	848904	105465	379.823	103.966	27.3723	373.654	306.749	447.624	60.7763	904.788
				Stroma	123785	56379.9	202.926	59.3824	29.263	193.466	160.603	240.689	78.0962	424.136
LysoPE(20:4)	C25H44NO7P	[M+Na]+	m/z 524.26	(whole tissue)	1.6318e+06	41039.2	147.741	82.8221	56.0589	127.782	85.9419	194.425	10.3956	636.335
				Tumor	461919	57387.3	206.675	80.5136	38.9566	196.11	147.173	258.266	35.9173	626.835
				Stroma	65250.7	29719.5	106.968	31.6327	29.5721	102.912	83.9627	125.975	39.1983	241.16
		[M+K]+	m/z 540.23	(whole tissue)	1.38208e+06	34758.8	125.132	63.516	50.7594	118.316	77.2988	164.95	7.34622	440.337
				Tumor	387355	48123.8	173.313	61.8617	35.6936	168.65	129.555	212.288	39.3078	426.122
				Stroma	85378.3	38887	139.964	50.7726	36.2754	133.581	101.522	168.81	46.6245	360.688
LysoPE(22:4)	C27H48NO7P	[M+K]+	m/z 568.24	(whole tissue)	1.24151e+06	31223.5	112.405	53.6607	47.7389	106.127	73.9943	143.677	9.04579	403.324
				Tumor	298395	37071.6	133.51	47.8506	35.8405	126.404	99.194	160.434	25.3997	374.428
				Stroma	64926.1	29571.7	106.436	35.5159	33.3682	101.473	80.6361	128.613	32.3614	244.685
LysoPE(22:5)	C27H46NO7P	[M+K]+	m/z 566.33	(whole tissue)	1.66862e+06	41965.1	151.074	88.8023	58.7805	135.041	85.8727	201.437	5.87489	649.875
				Tumor	506544	62931.4	226.642	86.5225	38.1759	215.633	163.081	278.682	30.7526	649.875
				Stroma	83972	38246.4	137.659	49.3761	35.8684	134.196	101.198	165.907	37.3671	333.97
LysoPE(22:6)	C27H44NO7P	[M+H]+	m/z 526.31	(whole tissue)	1.83949e+06	46262.5	166.545	103.129	61.9227	150.454	85.8263	224.188	10.2909	767.038
				Tumor	620340	77069.1	277.557	105.101	37.8664	259.861	199.063	343.266	61.5743	767.037
				Stroma	115187	52463.8	188.831	61.8382	32.7479	182.217	144.96	226.466	57.1794	439.52
		[M+Na]+	m/z 548.30	(whole tissue)	775283	19498.1	70.1931	27.0918	38.5961	67.3714	51.3802	86.1056	7.21852	208.761
				Tumor	185413	23035.2	82.959	26.9226	32.4528	78.7893	63.908	99.5952	18.9717	208.761
				Stroma	43437.9	19784.5	71.2097	24.2584	34.0661	68.4508	53.5606	84.3276	21.6618	185.507
LysoPG(18:0)	C24H49NO9P	[M+K]+	m/z 535.29	(whole tissue)	989486	24885.2	89.5868	37.1646	41.4845	86.8381	64.5896	111.601	5.38246	307.303
				Tumor	230397	28623.7	103.086	32.7098	31.7307	98.5934	79.8456	121.29	24.1927	254.01
				Stroma	64860.7	29541.9	106.329	34.6557	32.5929	101.777	81.3698	126.648	28.8892	245.897
PA(34:1)	C37H71O8P	[M+Na]+	m/z 697.49	(whole tissue)	8.40515e+06	211386	760.991	420.557	55.2643	748.688	439.725	1061.58	22.989	2228.97
				Tumor	2.71878e+06	337773	1216.46	279.414	22.9695	1189.82	1028.26	1387.45	333.526	2228.97
				Stroma	416045	189495	682.041	168.565	24.7148	663.146	566.636	791.355	223.292	1297.4
		[M+K]+	m/z 713.45	(whole tissue)	7.31888e+06	184067	662.642	397.631	60.007	685.034	343.591	943.225	2.52576	2716.07
				Tumor	2.05342e+06	255111	918.758	213.878	23.2791	901.417	768.663	1045.28	341.944	1791.12
				Stroma	569425	259354	933.483	235.923	25.2734	910.514	763.003	1086.96	394.317	1710.73
PA(32:1)	C35H67O8P	[M+Na]+	m/z 669.44	(whole tissue)	2.00923e+06	50531.3	181.913	101.625	55.8649	176	102.08	251.316	2.53504	572.111
				Tumor	622908	77388	278.706	79.308	28.4558	273.366	225.472	329.27	64.4038	572.111
				Stroma	108020	49199.6	177.082	56.3039	31.7953	173.356	136.218	213.876	45.5554	361.029
		[M+K]+	m/z 685.39	(whole tissue)	1.87091e+06	47052.6	169.39	94.5058	55.792	164.527	94.6245	232.285	5.60735	589.577
				Tumor	498559	61939.3	223.069	67.1175	30.0882	216.399	176.082	263.629	43.1037	509.911
				Stroma	149169	67941.4	244.539	74.4984	30.4649	238.664	191.576	288.722	44.1159	505.707
PA(34:2)	C24H49O9P	[M+Na]+	m/z 695.46	(whole tissue)	5.58122e+06	140366	505.317	292.154	57.8161	491.961	276.912	704.031	10.8822	1881.77
				Tumor	1.80213e+06	223891	806.323	221.786	27.5059	784.703	656.673	932.951	153.181	1881.77
				Stroma	303460	138216	497.475	156.813	31.5217	479.537	387.48	583.105	178.518	1239.99
		[M+K]+	m/z 711.43	(whole tissue)	4.72724e+06	118888	427.998	255.506	59.6978	428.901	221.827	608.204	6.42579	1499.4
				Tumor	1.32662e+06	164815	593.567	161.436	27.1976	582.152	484.109	691.486	132.791	1348.34
				Stroma	405865	184858	665.353	193.294	29.0514	651.773	526.611	792.242	242.037	1296.06
PA(36:6)	C39H65O8P	[M+K]+	m/z 693.43	(whole tissue)	1.14951e+06	28909.8	104.075	54.0254	51.9098	95.943	63.5892	137.224	4.77185	377.069
				Tumor	332059	41253.9	148.572	52.0288	35.0192	143.056	109.886	179.698	27.6908	377.07
				Stroma	62166.3	28314.7	101.912	38.6492	37.9241	93.8935	76.8158	119.899	28.8246	318.526
PA(36:2)	C39H73O8P	[M+K]+	m/z 739.44	(whole tissue)	7.04914e+06	177283	638.22	369.889	57.9564	678.857	330.51	911.141	7.88388	1813.9
				Tumor	2.04823e+06	254466	916.435	196.919	21.4875	902.474	785.359	1032.8	346.714	1731.54
				Stroma	547582	249405	897.675	216.674	24.1372	880.242	752.877	1020.97	369.913	1800.97
PA(38:2)	C41H77O8P	[M+K]+	m/z 767.47	(whole tissue)	1.11811e+06	28120.2	101.233	46.6537	46.0856	100.962	66.3732	132.356	4.66481	344.72
				Tumor	308884	38374.8	138.203	35.7513	25.8686	135.156	112.424	160.829	45.2642	300.309
				Stroma	68436.5	31170.5	112.191	32.1524	28.6586	108.339	88.0818	131.525	41.3549	240.024
PA(38:3)	C41H77O8P	[M+Na]+	m/z 749.50	(whole tissue)	1.62614e+06	40896.9	147.229	81.8555	55.5974	139.004	85.1753	199.119	7.41109	793.979
				Tumor	519172	64500.2	232.292	71.1479	30.6287	224.011	183.425	271.889	40.4312	793.979
				Stroma	77808.5	35439.2	127.555	43.998	34.4934	121.522	97.6412	151.697	27.9742	320.933
PA(38:4)	C41H73O8P	[M+K]+	m/z 763.48	(whole tissue)	3.04223e+06	76511	275.439	156.958	56.9847	277.439	148.387	383.756	7.99766	960.193
				Tumor	889359	110491	397.923	102.156	25.6723	386.703	328.896	456.049	154.091	960.193
				Stroma	208829	95114.6	342.343	76.1091	22.2318	336.186	290.849	391.785	157.017	743.935
PA(38:5)	C41H71O8P	[M+K]+	m/z 761.46	(whole tissue)	4.4918e+06	112967	406.682	242.628	59.6604	418.379	204.526	581.677	4.30697	1334.68
				Tumor	1.32613e+06	164754	593.348	148.413	25.0128	574.629	491.7	680.263	114.157	1251.94
				Stroma	363461	165544	595.838	160.258	26.8963	589.244	479.594	690.26	256.183	1174.42
DAG(30:2)	C33H60O5	[M+K]+	m/z 575.51	(whole tissue)	2.17323e+06	54656	196.762	107.09	54.4262	188.921	115.951	265.037	5.19331	889.757
				Tumor	670214	83265.2	299.872	99.0295	33.0239	287.74	234.229	352.025	65.2863	889.757
				Stroma	108696	49507.3	178.19	55.7478	31.2856	170.145	138.872	209.029	47.1512	377.416
DAG(33:0)	C36H70O5	[M+K]+	m/z 621.49	(whole tissue)	2.58578e+06	65031.5	234.113	141.601	60.484	221.864	126.98	323.014	2.35487	963.392
				Tumor	865059	107472	387.051	117.767	30.4268	371.803	306.234	452.562	98.2369	963.392
				Stroma	141795	64582.9	232.451	72.6813	31.2674	223.993	182.757	277.762	60.7908	558.182
		[M+Na]+	m/z 605.55	(whole tissue)	1.92033e+06	48295.5	173.864	99.243	57.0808	157.336	96.8578	238.529	5.73653	687.194
				Tumor	557321	69239.8	249.361	86.6334	34.7422	246.973	188.186	306.377	34.796	575.907
				Stroma	76929.3	35038.7	126.114	50.4478	40.0019	119.812	91.7568	152.401	25.4378	314.707
		[M+H]+	m/z 583.50	(whole tissue)	966651	24310.9	87.5194	49.8407	56.9482	79.6291	48.6573	117.144	4.20817	492.058
				Tumor	308235	38294.1	137.913	50.258	36.4419	133.506	101.983	169.467	10.2661	362.293
				Stroma	54103.6	24642.4	88.6945	32.728	36.8997	84.7223	65.9082	108.169	20.1013	218.751
DAG(33:3)	C36H64O5	[M+H]+	m/z 577.52	(whole tissue)	5.94086e+06	149411	537.878	279.317	51.9295	532.518	325.222	734.478	19.5982	1843.07
				Tumor	1.87221e+06	232598	837.679	199.147	23.7737	829.193	703.661	960.921	205.418	1843.07
				Stroma	322787	147018	529.158	124.098	23.4519	520.121	445.597	598.488	238.144	1075.68
DAG(33:4)	C36H62O5	[M+H]+	m/z 575.50	(whole tissue)	2.17328e+06	54657.3	196.766	107.083	54.4216	188.921	115.951	265.037	5.0923	889.757
				Tumor	670214	83265.2	299.872	99.0295	33.0239	287.74	234.229	352.025	65.2863	889.757
				Stroma	108696	49507.3	178.19	55.7478	31.2856	170.145	138.872	209.029	47.1512	377.416
DAG(35:4)	C38H66O5	[M+Na]+	m/z 625.52	(whole tissue)	2.16262e+06	54389	195.8	104.48	53.3603	184.557	114.811	266.018	7.35919	644.635
				Tumor	658477	81807	294.621	85.298	28.9518	291.358	236.436	348.185	38.9215	643.345
				Stroma	107065	48764.4	175.516	53.2518	30.3402	172.625	137.348	208.81	51.3512	364.108
		[M+H]+	m/z 603.53	(whole tissue)	1.96951e+06	49532.4	178.317	96.6689	54.212	167.299	105.032	239.257	7.9887	935.126
				Tumor	573320	71227.5	256.519	81.0894	31.6114	254.221	201.425	305.657	34.0914	633.542
				Stroma	88958.7	40517.7	145.834	52.8961	36.2715	138.608	110.135	176.126	30.5048	399.54
DAG(36:4)	C39H68O5	[M+H]+	m/z 617.52	(whole tissue)	331308	8332.28	29.9962	15.8195	52.7384	26.5417	18.876	37.606	1.99754	147.327
				Tumor	92042.3	11435	41.1823	19.5099	47.3745	37.3266	26.8051	51.5236	6.65401	147.327
				Stroma	16779.1	7642.3	27.5066	12.6051	45.8258	25.1727	18.6146	34.1876	2.93806	113.089
DAG(37:2)	C40H74O5	[M+H]+	m/z 673.52	(whole tissue)	310947	7820.21	28.1528	13.4496	47.7737	25.6203	18.5929	35.2326	0.837911	117.712
				Tumor	76446	9497.4	34.204	14.4996	42.3914	31.8712	23.5927	42.2018	3.59309	104.258
				Stroma	17460.4	7952.62	28.6236	12.7174	44.4299	26.8495	18.7101	35.862	3.39255	81.0671
DAG(37:5)	C40H68O5	[M+K]+	m/z 667.48	(whole tissue)	1.50259e+06	37789.5	136.042	81.2342	59.7125	125.797	76.1758	180.354	3.33553	574.727
				Tumor	468750	58236	209.732	81.1577	38.696	193.692	152.359	250.763	37.7706	574.727
				Stroma	82441.9	37549.5	135.151	59.6895	44.1651	123.354	93.0615	166.061	37.6355	466.629
DAG(38:3)	C41H74O5	[M+H]+	m/z 647.49	(whole tissue)	718520	18070.5	65.0539	38.0384	58.4722	58.5112	35.3768	87.934	1.79977	271.369
				Tumor	225238	27982.8	100.778	37.5953	37.3053	96.5718	73.1055	123.287	16.9067	271.369
				Stroma	39214.5	17860.9	64.286	27.6989	43.087	58.7981	43.8085	80.5855	14.4741	177.489
DAG(42:5)	C45H78O5	[M+H]+	m/z 699.51	(whole tissue)	1.24354e+06	31274.6	112.589	58.6766	52.1159	109.381	68.3529	150.891	2.33924	371.175
				Tumor	365190	45370	163.396	49.7572	30.4519	158.43	127.944	192.763	41.7816	362.199
				Stroma	70074.7	31916.7	114.877	39.7524	34.6044	109.133	86.5927	137.088	35.5373	266.723
CE(18:0)	C45H80O2	[M+H]+	m/z 653.64	(whole tissue)	549455	13818.6	49.7469	31.1595	62.6361	43.7274	25.7155	67.4706	0.926053	265.929
				Tumor	159258	19785.7	71.2565	32.1232	45.0811	67.4275	48.1919	89.761	7.06906	265.929
				Stroma	31294.8	14253.7	51.3029	25.9563	50.5942	46.9081	31.6464	66.1846	2.40665	157.019
CE(22:5)	C49H78O2	[M+Na]+	m/z721.57	(whole tissue)	84812.1	305.324	84.8515	48.4634	57.1156	78.5308	46.9013	114.671	1.29821	326.772
				Tumor	135621	488.427	117.355	42.5819	36.2848	112.468	87.7144	142.875	12.3375	295.703
				Stroma	67365.5	242.466	77.8721	31.3415	40.2474	73.4404	54.7272	95.3833	19.9257	207.487
		[M+K]+	m/z 737.56	(whole tissue)	645596	16236.5	58.4514	32.1517	55.0059	53.14	33.9071	77.0391	2.09704	255.123
				Tumor	173530	21558.8	77.6421	29.6081	38.1341	74.1445	56.5396	93.6921	14.2309	224.294
				Stroma	30989.7	14114.8	50.8028	20.4045	40.164	48.2889	36.3575	62.2023	9.80601	134.666
CE(22:6)	C49H76O2	[M+Na]+	m/z 719.58	(whole tissue)	903383	22719.8	81.7911	48.5666	59.3788	75.3416	44.6552	110.249	1.53656	413.224
				Tumor	275818	34266.7	123.408	48.4368	39.2492	115.868	89.1346	149.891	15.6594	364.638
				Stroma	54121.4	24650.5	88.7237	34.7856	39.2067	83.3902	62.9581	107.458	22.9553	227.752
		[M+K]+	m/z 735.56	(whole tissue)	1.00217e+07	252042	907.352	597.983	65.9042	787.043	457.408	1327.02	7.34886	3711.73
				Tumor	2.9211e+06	362908	1306.98	402.757	30.8159	1300.43	1055.97	1548.95	105.005	3175.3
				Stroma	389246	177288	638.108	181.153	28.3892	612.219	519.535	729.839	256.765	2136.9
PC(28:0)	C36H72NO8P	[M+K]+	m/z 716.54	(whole tissue)	687838	17298.9	62.276	36.9528	59.3372	56.049	34.7286	82.0205	0.890021	315.373
				Tumor	204664	25426.7	91.5721	38.4217	41.9579	84.99	63.896	111.94	9.31489	285.872
				Stroma	45704.5	20816.9	74.9254	33.2492	44.3764	70.1062	51.0286	91.7872	18.6348	279.772
PC(30:0)	C38H76NO8P	[M+H]+	m/z 706.53	(whole tissue)	5.37108e+06	135081	486.29	313.88	64.5457	435.129	243.289	709.326	5.30108	2342.14
				Tumor	1.54372e+06	191786	690.701	207.41	30.0289	686.686	555.716	822.204	51.8524	1836.13
				Stroma	239198	108947	392.127	131.041	33.4179	370.308	308.589	459.996	130.402	1379.18
		[M+Na]+	m/z 728.52	(whole tissue)	7.44643e+06	187275	674.191	390.903	57.9811	662.632	365.416	974.78	8.30399	2137.89
				Tumor	2.3826e+06	296007	1066.04	249.332	23.3886	1054.28	908.84	1216.55	231.985	2006.13
				Stroma	363499	165562	595.901	164.862	27.666	582.697	481.013	689.909	214.529	1279.65
		[M+K]+	m/z 744.51	(whole tissue)	6.11901e+06	153891	554.007	317.19	57.2538	568.49	314.915	777.172	7.8935	2075.46
				Tumor	1.748e+06	217165	782.102	191.97	24.5455	771.917	649.062	903.798	228.645	1869.53
				Stroma	481099	219125	788.687	217.212	27.541	782.322	645.64	922.446	266.692	1612.23
PC(32:0)	C40H80NO8P	[M+H]+	m/z 734.55	(whole tissue)	2.65907e+07	668747	2407.49	1652.85	68.6546	2017.54	1175.79	3520.57	14.5093	10792
				Tumor	7.75057e+06	962905	3467.81	1105.59	31.8815	3439.35	2775.01	4132.75	280.571	8545.32
				Stroma	1.01282e+06	461304	1660.35	466.318	28.0854	1585.54	1369.4	1862.66	798.952	4534.45
		[M+Na]+	m/z 756.55	(whole tissue)	3.88899e+07	978067	3521.04	2118.31	60.1614	3330.62	1873.62	5255.17	35.5251	11877.1
				Tumor	1.29594e+07	1.61004e+06	5798.4	1301.19	22.4404	5768.15	5021.35	6564.13	1140.94	11877.1
				Stroma	1.64224e+06	747984	2692.19	623.316	23.1527	2637.21	2244.27	3071.95	1308.89	4929.88
		[M+K]+	m/z 772.51	(whole tissue)	2.75142e+07	691973	2491.1	1468.18	58.9369	2624.71	1356.41	3552.04	11.2466	9461.6
				Tumor	7.97626e+06	990944	3568.8	727.943	20.3974	3529.16	3078.76	4013.84	900.113	7007.24
				Stroma	1.99717e+06	909643	3274.05	712.994	21.7772	3236.77	2768.98	3760.69	1610.46	6071.1
PC(32:1)	C40H78NO8P	[M+H]+	m/z 732.56	(whole tissue)	1.51445e+07	380879	1371.17	952.566	69.4712	1175.8	650.6	1999.65	11.4691	8440.88
				Tumor	4.45544e+06	553529	1993.48	625.096	31.3569	1973.14	1595.93	2391.52	92.9976	4905.16
				Stroma	645502	294005	1058.2	339.597	32.0919	1008.34	820.898	1212.45	367.269	3138.52
		[M+Na]+	m/z 754.55	(whole tissue)	2.12523e+07	534489	1924.16	1176.01	61.1182	1847.15	982.197	2827.74	11.4813	7603.51
				Tumor	7.0512e+06	876018	3154.9	772.436	24.4837	3108.66	2689.93	3613.28	369.371	6540.81
				Stroma	1.01807e+06	463698	1668.97	486.284	29.1367	1591.84	1356.55	1917.29	542.145	3872.1
		[M+K]+	m/z 770.53	(whole tissue)	1.57256e+07	395493	1423.78	842.04	59.1414	1477.38	788.272	2039.26	8.39304	4923.36
				Tumor	4.6301e+06	575229	2071.63	487.417	23.5281	2054.89	1764.76	2355.17	478.118	3926.31
				Stroma	1.27881e+06	582454	2096.4	575.921	27.4718	2056.06	1690.25	2474.82	745.345	4923.36
PC(32:2)	C40H76NO8P	[M+H]+	m/z 730.53	(whole tissue)	2.416e+06	60761.5	218.741	134.413	61.4482	200.729	113.149	314.026	4.51285	1024.4
				Tumor	724973	90068.3	324.373	96.685	29.8067	319.03	256.817	387.713	41.392	792.455
				Stroma	115551	52629.8	189.429	61.8384	32.6447	179.09	144.694	222.237	54.6688	476.014
		[M+Na]+	m/z 752.52	(whole tissue)	2.69359e+06	67742.8	243.874	141.795	58.1426	232.43	132.422	341.432	5.41711	949.157
				Tumor	868759	107932	388.706	108.298	27.861	379.284	315.395	453.649	53.264	887.274
				Stroma	138711	63178.3	227.395	74.5475	32.7832	219.054	173.144	266.896	61.392	536.814
		[M+K]+	m/z 768.55	(whole tissue)	3.1561e+06	79374.8	285.749	137.928	48.2688	287.172	183.425	384.331	15.5025	937.686
				Tumor	945785	117501	423.17	91.6316	21.6536	419.071	363.531	476.168	80.4622	937.686
				Stroma	184888	84210.4	303.096	77.2395	25.4835	294.408	250.991	351.707	136.314	581.326
PC(34:1)	C42H82NO8P	[M+H]+	m/z 760.57	(whole tissue)	2.51418e+07	632308	2276.31	1633.7	71.7698	1847.83	1103.74	3304.14	14.152	11062.1
				Tumor	7.54855e+06	937807	3377.43	1051.59	31.1359	3368.91	2696.94	4013.78	194.358	7994.86
				Stroma	935948	426293	1534.34	447.996	29.198	1459.92	1246.41	1711.34	812.798	4016.1
		[M+Na]+	m/z 782.58	(whole tissue)	5.54999e+07	1.3958e+06	5024.89	3236.13	64.4019	4415.6	2512.52	7709.08	34.5711	18662.4
				Tumor	1.8876e+07	2.34509e+06	8445.64	1898.72	22.4817	8515.26	7360.82	9654.06	1282.44	16406.8
				Stroma	2.22156e+06	1.01185e+06	3641.9	871.887	23.9404	3483.23	3038.97	4079.29	1806.38	7273.72
		[M+K]+	m/z 798.53	(whole tissue)	2.52308e+07	634545	2284.36	1324.57	57.984	2430.38	1248.58	3291.19	8.62598	7128.86
				Tumor	7.58327e+06	942121	3392.96	686	20.2183	3380.15	2963.12	3815.92	889.316	7128.86
				Stroma	1.84088e+06	838459	3017.83	699.643	23.1836	2986.93	2540.68	3438.35	1543	5958.06
PC(34:2)	C42H80NO8P	[M+Na]+	m/z 780.54	(whole tissue)	1.22901e+07	309093	1112.73	678.868	61.009	1042.06	607.561	1587.4	10.6133	5173.19
				Tumor	4.09661e+06	508949	1832.93	585.073	31.92	1758.79	1478.98	2096.53	220.845	5173.2
				Stroma	483489	220213	792.604	204.176	25.7601	766.139	657.729	914.431	274.697	1461.71
		[M+K]+	m/z 796.53	(whole tissue)	8.83483e+06	222193	799.894	488.697	61.0952	803.513	447.78	1089.99	5.21069	3442.18
				Tumor	2.61835e+06	325296	1171.52	372.611	31.8057	1092.48	921.843	1318.85	288.12	3221.68
				Stroma	546837	249066	896.454	195.68	21.8282	884.625	752.864	1019.51	379.583	1603.66
PC(34:3)	C42H78NO8P	[M+Na]+	m/z 778.52	(whole tissue)	1.78888e+06	44989.8	161.963	83.3132	51.4396	160.513	100.11	218.392	0.500423	505.909
				Tumor	547534	68023.9	244.982	62.2	25.3896	240.113	201.697	282.093	53.3101	505.909
				Stroma	94687.6	43127	155.226	39.2158	25.2637	150.242	127.664	178.884	65.0258	294.973
		[M+K]+	m/z 794.57	(whole tissue)	1.56189e+06	39280.9	141.411	69.0097	48.8007	144.972	91.1781	189	2.00487	587.975
				Tumor	445977	55406.7	199.542	48.3304	24.2206	195.438	165.749	227.446	39.4538	392.649
				Stroma	99996.3	45545	163.928	42.0985	25.6811	160.753	133.658	186.062	63.038	321.418
PC(34:4)	C42H76NO8P	[M+K]+	m/z 792.55	(whole tissue)	1.65865e+06	41714.4	150.172	74.8268	49.8275	153.469	93.5911	202.371	1.61947	483.756
				Tumor	489591	60825.2	219.056	51.6379	23.5729	214.513	182.105	251.006	56.5685	471.44
				Stroma	106695	48596	174.91	45.3424	25.9233	172.064	143.43	203.17	71.8284	342.525
PC(36:1)	C44H86NO8P	[M+H]+	m/z 788.62	(whole tissue)	1.88514e+06	47410.7	170.678	104.224	61.0648	154.479	93.9082	236.635	1.80832	783.406
				Tumor	567959	70561.4	254.12	77.802	30.6162	248.386	200.53	299.051	39.0515	637.012
				Stroma	87604.1	39900.8	143.613	46.3177	32.2517	136.873	111.566	169.303	51.7538	375.5
		[M+K]+	m/z 826.56	(whole tissue)	2.08935e+06	52546.5	189.167	109.784	58.0353	190.912	107.239	259.976	1.20055	943.807
				Tumor	604641	75118.6	270.533	75.8454	28.0355	261.785	218.143	315.177	81.949	714.988
				Stroma	137961	62836.8	226.166	75.3299	33.3073	216.904	171.804	265.348	89.6476	651.042
PC(36:2)	C44H84NO8P	[M+H]+	m/z 786.60	(whole tissue)	3.73472e+06	93927	338.137	223.5	66.0975	290.283	173.003	484.045	3.33853	1811.22
				Tumor	1.11197e+06	138147	497.524	166.852	33.5365	495.549	382.217	602.292	53.3326	1526.02
				Stroma	139665	63612.6	228.958	87.3613	38.156	214.91	171.674	263.316	75.3187	804.959
		[M+K]+	m/z 824.565744	(whole tissue)	4.10461e+06	103230	371.626	215.025	57.8605	381.15	211.871	518.033	2.48408	2043.94
				Tumor	1.19005e+06	147848	532.46	140.2	26.3307	519.99	435.683	616.647	131.702	1413.02
				Stroma	267611	121888	438.706	120.172	27.3924	423.669	357.251	502.528	149.741	1023.73
PC(36:3)	C44H82NO8P	[M+K]+	m/z 822.545968	(whole tissue)	6.81206e+06	171321	616.755	379.602	61.5482	624.421	326.687	873.747	3.51699	2140.02
				Tumor	2.02734e+06	251871	907.089	233.84	25.7792	877.457	753.466	1027.72	176.308	2129.33
				Stroma	441658	201160	724.029	165.847	22.9061	713.647	616.761	830.094	297.709	1350.35
PC(36:4)	C44H80NO8P	[M+Na]+	m/z 804.55	(whole tissue)	1.976e+07	496958	1789.05	1078.92	60.3068	1701.75	961.633	2637.43	7.76449	7094.23
				Tumor	6.90646e+06	858036	3090.14	674.676	21.8332	3029.66	2664.95	3481.03	435.296	7094.23
				Stroma	949277	432364	1556.19	370.613	23.8154	1510.66	1311.28	1771.11	687.179	3280.71
		[M+K]+	m/z 820.53	(whole tissue)	1.49865e+07	376905	1356.86	816.932	60.2077	1414.65	702.738	1963.25	3.47305	4569.23
				Tumor	4.57561e+06	568459	2047.25	456.641	22.3051	2007.8	1736.85	2307.31	557.951	4288.55
				Stroma	1.16906e+06	532469	1916.5	515.487	26.8973	1885.08	1567.46	2244.73	698.87	4569.23
PC(36:5)	C44H78NO8P	[M+Na]+	m/z 802.53	(whole tissue)	2.12074e+06	53335.9	192.009	102.667	53.4697	188.601	115.882	264.245	2.15365	622.266
				Tumor	675688	83945.2	302.321	72.5748	24.0059	298.728	254.228	348.527	54.0189	622.266
				Stroma	113536	51711.9	186.125	48.0092	25.7941	183.998	153.947	212.253	73.8701	352.458
		[M+K]+	m/z 818.52	(whole tissue)	1.62368e+06	40834.9	147.005	78.7326	53.5576	146.958	87.4977	201.472	2.93113	503.888
				Tumor	466624	57971.8	208.78	56.0162	26.8302	204.847	168.293	243.625	58.6776	503.781
				Stroma	121068	55142.5	198.472	60.8022	30.6351	192.999	153.924	235.089	52.4615	479.496
PC(38:3)	C46H86NO8P	[M+K]+	m/z 850.58	(whole tissue)	1.52352e+06	38316	137.937	80.5036	58.3624	134.576	75.8092	190.098	1.36816	541.582
				Tumor	434535	53985.2	194.423	57.1716	29.4058	187.385	153.503	226.775	55.214	482.546
				Stroma	97296.1	44315.1	159.502	53.6559	33.6397	152.084	120.639	191.196	59.9898	365.833
PC(38:4)	C46H84NO8P	[M+H]+	m/z 810.60	(whole tissue)	5.7488e+06	144580	520.489	321.955	61.8562	472.425	281.783	751.046	4.01468	2180.99
				Tumor	1.84884e+06	229693	827.22	248.964	30.0964	815.235	668.542	964.141	109.353	2180.99
				Stroma	235366	107201	385.846	136.453	35.3646	359.5	295.137	444.742	143.941	1398.59
		[M+Na]+	m/z 832.59	(whole tissue)	5.1641e+06	129875	467.551	279.603	59.8016	448.896	262.589	661.972	3.83978	1995.15
				Tumor	1.76269e+06	218990	788.674	220.664	27.9791	760.28	651.555	896.325	166.517	1995.15
				Stroma	233431	106320	382.675	116.53	30.4515	367.845	303.794	441.788	141.756	1081.53
		[M+K]+	m/z 848.57	(whole tissue)	4.27441e+06	107500	386.999	234.151	60.5044	395.407	209.136	541.506	1.90402	1755.05
				Tumor	1.25906e+06	156422	563.339	147.518	26.1864	547.362	462.324	638.979	157.39	1225.91
				Stroma	308339	140438	505.473	154.153	30.4968	485.89	400.596	584.104	142.639	1117.16
PC(38:5)	C46H82NO8P	[M+H]+	m/z 808.58	(whole tissue)	7.70979e+06	193898	698.034	417.265	59.7772	642.586	384.073	1022.1	3.99508	2858.62
				Tumor	2.49107e+06	309483	1114.57	275.178	24.6891	1115.26	944.177	1281.14	183.01	2785.61
				Stroma	318826	145215	522.666	149.531	28.6094	506.136	416.378	598.456	218.327	1299.32
		[M+Na]+	m/z 830.56	(whole tissue)	4.26495e+06	107262	386.143	225.48	58.393	373.972	212.71	555.061	2.62079	1251.52
				Tumor	1.44843e+06	179948	648.067	144.924	22.3625	641.555	553.291	737.784	111.275	1251.52
				Stroma	214894	97877.1	352.286	93.2984	26.4837	343.546	288.691	405.492	99.5233	768.538
PC(38:6)	C46H80NO8P	[M+H]+	m/z 806.56	(whole tissue)	1.05292e+07	264806	953.301	576.925	60.5187	898.249	521.08	1374.42	8.69702	4245.48
				Tumor	3.5041e+06	435338	1567.83	429.589	27.4002	1532.26	1298.05	1803.46	235.371	4245.48
				Stroma	430017	195858	704.945	163.894	23.2492	692.628	589.861	807.256	332.975	1253.17
		[M+Na]+	m/z 828.55	(whole tissue)	2.79033e+06	70175.7	252.633	134.588	53.274	249.94	157.107	344.385	3.99575	811.421
				Tumor	897126	111456	401.399	96.6243	24.0719	393.872	335.543	459.347	72.8219	788.496
				Stroma	153761	70033	252.067	60.6799	24.0729	245.399	210.142	291.122	100.258	474.281
		[M+K]+	m/z 844.52	(whole tissue)	2.04229e+06	51363	184.907	104.798	56.676	186.824	102.302	257.387	0.712898	613.018
				Tumor	594780	73893.5	266.121	71.6242	26.9142	258.499	216.649	311.151	84.9275	575.953
				Stroma	159674	72726.1	261.76	80.4966	30.752	249.337	201.638	314.232	93.2033	529.597
PC(38:7)	C48H84NO8P	[M+K]+	m/z 842.50	(whole tissue)	723465	18194.9	65.5015	32.0122	48.8725	62.4544	42.2793	84.1036	2.81532	274.775
				Tumor	174473	21676	78.0641	24.8548	31.839	75.3196	60.99	92.2685	17.6769	192.703
				Stroma	55238	25159.1	90.5541	30.5088	33.6912	85.6549	68.1873	107.477	22.9833	221.98
PC(40:4)	C48H88NO8P	[M+Na]+	m/z 860.55	(whole tissue)	604709	54.7496	24.8613	45.409	52.0316	36.4302	70.139	2.37534	179.661	610.022
				Tumor	162574	72.74	23.3552	32.1078	70.8411	55.9961	87.0698	14.1539	179.661	610.022
				Stroma	33557.5	55.0122	20.533	37.3244	52.7489	39.7042	67.4768	13.4927	142.323	332.952
		[M+K]+	m/z 876.59	(whole tissue)	504334	12683.8	45.6618	24.0356	52.6382	41.88	27.8829	59.0493	1.55459	186.841
				Tumor	135166	16792.5	60.4767	23.5019	38.861	57.297	43.2325	74.1337	12.7421	169.756
				Stroma	31529.5	14360.6	51.6877	21.5879	41.7661	48.1044	35.4293	63.402	12.9337	153.742
PC(40:5)	C48H86NO8P	[M+Na]+	m/z 858.58	(whole tissue)	725685	18250.7	65.7026	33.0125	50.2455	62.5821	41.3039	85.5656	1.70768	243.496
				Tumor	212507	26401.2	95.0816	30.6929	32.2806	90.8778	73.7234	112.848	23.3165	243.496
				Stroma	38460.3	17517.4	63.0496	24.2021	38.3858	59.5402	45.0844	77.3974	11.679	156.856
		[M+K]+	m/z 874.57	(whole tissue)	681891	17149.3	61.7376	30.1095	48.7702	59.3158	39.6244	80.6044	1.92081	200.369
				Tumor	189068	23489.2	84.5944	26.4604	31.2792	81.8393	66.667	100.745	15.5871	200.369
				Stroma	41544.6	18922.2	68.1059	24.5174	35.9989	64.7923	50.1693	82.5417	18.2827	164.197
PC(40:6)	C48H84NO8P	[M+K]+	m/z 872.56	(whole tissue)	777951	19565.2	70.4347	35.3936	50.2502	67.7976	44.0951	93.2021	0.914689	284.706
				Tumor	210207	26115.4	94.0523	29.873	31.7622	90.6729	73.7212	110.687	27.3251	224.867
				Stroma	52664	23986.7	86.3344	30.1642	34.9389	81.2827	63.6063	105.211	27.4341	274.739
PC(40:7)	C48H82NO8P	[M+K]+	m/z 870.54	(whole tissue)	719704	18100.3	65.1611	29.103	44.6631	63.5921	44.3952	83.3312	2.09912	219.674
				Tumor	185350	23027.3	82.9308	24.5766	29.635	79.9845	65.934	96.9153	16.5199	186.068
				Stroma	43281.1	19713.1	70.9527	22.9509	32.3468	68.1983	54.2089	84.3752	23.5451	163.359
PC(O-34:1/PC(P-34:0)	C42H84NO7P	[M+H]+	m/z 746.56	(whole tissue)	2.45692e+06	61790.6	222.446	124.945	56.1684	210.455	125.292	301.593	3.48009	854.851
				Tumor	819123	101765	366.498	105.83	28.8761	355.147	291.93	429.133	59.0056	854.851
				Stroma	135377	61659.7	221.93	65.127	29.3458	216.239	177.851	259.898	71.4473	548.346
		[M+Na]+	m/z 768.56	(whole tissue)	2.86233e+06	71986.6	259.152	131.885	50.8912	248.577	159.959	350.719	13.5563	937.686
				Tumor	878036	109084	392.857	96.8506	24.6528	386.767	329.508	451.49	80.4622	937.686
				Stroma	145211	66138.8	238.051	58.2457	24.4678	234.534	195.106	269.069	108.229	445.492
PC(O-36:4/PC(P-36:3)	C44H82NO7P	[M+K]+	m/z 790.54	(whole tissue)	2.37576e+06	59749.6	215.099	105.965	49.2633	210.428	135.682	287.134	8.09031	688.124
				Tumor	748980	93050.8	335.114	77.632	23.1658	330.954	282.653	382.099	46.3329	688.124
				Stroma	125638	57223.9	205.964	48.9479	23.7652	200.522	174.465	229.803	96.7604	407.494
PC(P-32:0/PC(O-32:1)	C40H80NO7P	[M+H]+	m/z 718.58	(whole tissue)	1.7423e+06	43818.1	157.745	97.2425	61.6453	146.554	83.6656	214.074	3.0677	671.257
				Tumor	556485	69135.9	248.987	93.3317	37.4846	234.972	182.221	298.797	24.1902	671.257
				Stroma	106640	48571.2	174.82	63.2992	36.2081	167.299	130.021	209.994	45.5684	455.931
		[M+Na]+	m/z 740.54	(whole tissue)	2.51247e+06	63187.7	227.476	112.593	49.4968	233.777	143.108	304.357	5.92521	694.445
				Tumor	748537	92995.7	334.916	81.377	24.2978	324.203	281.249	378.03	96.9422	694.446
				Stroma	166446	75810.7	272.863	69.8708	25.6066	265.955	222.057	313.834	108.822	538.714
PC(P-38:4) /PC(O-38:5)	C46H84NO7P	[M+H]+	m/z 794.58	(whole tissue)	1.56189e+06	39280.9	141.411	69.0097	48.8007	144.972	91.1781	189	2.00487	587.975
				Tumor	445977	55406.7	199.542	48.3304	24.2206	195.438	165.749	227.446	39.4538	392.649
				Stroma	99996.3	45545	163.928	42.0985	25.6811	160.753	133.658	186.062	63.038	321.418
		[M+Na]+	m/z 816.56	(whole tissue)	852305	21435.2	77.1666	38.2339	49.5472	73.4501	49.1307	100.089	2.24183	358.425
				Tumor	253018	31434.2	113.207	34.9401	30.8638	107.776	88.6446	132.584	28.7422	316.623
				Stroma	48714.5	22187.8	79.8598	26.5963	33.3037	75.6096	59.9959	94.4876	23.1509	201.696
		[M+K]+	m/z 832.59	(whole tissue)	5.16355e+06	129862	467.501	279.681	59.8247	448.896	262.589	661.972	3.83978	1995.15
				Tumor	1.76269e+06	218990	788.674	220.664	27.9791	760.28	651.555	896.325	166.517	1995.15
				Stroma	233431	106320	382.675	116.53	30.4515	367.845	303.794	441.788	141.756	1081.53
PC(O-38:5)	C46H84NO7P	[M+H]+	m/z 794.58	(whole tissue)	1.48115e+06	37250.5	134.102	67.1752	50.0927	136.113	84.7988	179.715	1.96985	587.975
				Tumor	425541	52867.8	190.399	49.0861	25.7807	187.047	155.591	220.026	35.8334	392.649
				Stroma	94953.7	43248.2	155.662	43.0751	27.6723	149.586	125.264	180.347	57.7386	321.418
PE(30:1)	C35H68NO8P	[M+K]+	m/z 700.46	(whole tissue)	869973	21879.5	78.7662	35.4105	44.9565	77.7678	53.4387	101.996	1.33273	257.803
				Tumor	221434	27510.3	99.0758	27.1829	27.4364	96.2716	80.2709	115.949	23.0996	215.655
				Stroma	46978.9	21397.3	77.0146	23.3639	30.337	74.3319	60.6567	90.8837	24.8457	187.77
PE(32:0)	C37H74NO8P	[M+H]+	m/z 692.53	(whole tissue)	410404	10321.5	37.1574	19.9125	53.5896	33.5531	22.4933	48.0269	0.549043	151.706
				Tumor	104422	12973.1	46.7214	20.4741	43.8216	43.7228	32.2117	57.5783	2.3504	151.706
				Stroma	23726.4	10806.6	38.8957	18.7431	48.1881	35.977	25.8222	48.3963	2.97333	134.543
PE(32:1)	C37H72NO8P	[M+H]+	m/z 690.52	(whole tissue)	419930	10561.1	38.0199	19.3239	50.8258	34.8655	23.8377	48.7394	0.723315	157.999
				Tumor	109132	13558.3	48.8288	20.0603	41.0828	46.4124	34.2791	59.8649	7.6944	155.748
				Stroma	24033.9	10946.6	39.3999	17.8852	45.394	36.3017	27.697	48.7765	5.30412	154.335
PE(34:0)	C39H78NO8P	[M+H]+	m/z 720.56	(whole tissue)	1.74481e+06	43881.2	157.972	93.5296	59.2063	147.527	84.0147	221.441	2.93935	595.496
				Tumor	511028	63488.5	228.648	73.8446	32.2962	225.511	178.838	273.252	20.8733	595.496
				Stroma	87040.2	39643.9	142.689	48.0393	33.6672	135.908	110.363	167.943	51.0039	389.411
		[M+Na]+	m/z 742.46	(whole tissue)	1.90758e+06	47975	172.71	85.5434	49.53	179.598	109.067	233.67	7.90732	570.995
				Tumor	538185	66862.4	240.799	55.5414	23.0655	237.057	203.698	275.52	47.9113	536.908
				Stroma	138285	62984	226.696	55.6848	24.5636	223.391	186.787	261.003	101.661	464.896
		[M+K]+	m/z 758.48	(whole tissue)	3.76456e+06	94677.4	340.839	180.873	53.0669	343.443	211.679	470.267	4.98793	1086.13
				Tumor	1.14668e+06	142460	513.056	131.74	25.6776	507	424.867	598.279	82.1549	1086.13
				Stroma	204324	93062.5	334.957	76.3966	22.8079	332.437	283.845	379.691	151.414	685.659
PE(34:1)	C39H76NO8P	[M+H]+	m/z 718.58	(whole tissue)	1.7373e+06	43692.6	157.293	97.6231	62.0643	146.34	82.7413	214.025	2.38618	671.257
				Tumor	556277	69110.1	248.894	93.4178	37.5332	234.972	182.151	298.797	18.1055	671.257
				Stroma	106610	48557.2	174.77	63.3856	36.268	167.299	130.021	209.994	45.5684	455.931
PE(34:2)	C39H74NO8P	[M+H]+	m/z 716.44	(whole tissue)	930957	23413.2	84.2877	39.2312	46.5445	83.1427	56.9714	108.91	2.44463	284.125
				Tumor	230887	28684.6	103.305	31.6154	30.6039	99.9691	80.943	121.604	26.2127	252.762
				Stroma	62504.2	28468.6	102.466	33.3462	32.5437	98.9881	77.4251	121.912	26.4495	237.001
		[M+Na]+	m/z 738.45	(whole tissue)	1.51581e+06	38122	137.239	74.0686	53.9703	132.029	83.5534	181.757	1.18361	599.394
				Tumor	410628	51015.1	183.726	60.5677	32.9663	175.393	141.997	213.559	53.8587	581.855
				Stroma	98373.7	44806	161.268	47.7604	29.6155	157.902	125.203	191.848	54.2872	366.833
PE(36:0)	C41H82NO8P	[M+H]+	m/z 748.52	(whole tissue)	1.52523e+06	38359	138.093	73.9027	53.5168	130.828	81.0495	185.971	3.36381	506.881
				Tumor	485698	60341.6	217.315	62.4512	28.7377	210.945	173.588	256.185	28.0331	506.881
				Stroma	73228.4	33353.1	120.047	35.7985	29.8205	114.372	95.0361	140.755	39.404	283.922
PE(36:1)	C41H80NO8P	[M+K]+	m/z 784.49	(whole tissue)	2.54012e+06	63883.1	229.979	111.878	48.6472	236.501	150.817	307.076	9.47407	679.599
				Tumor	759333	94337.1	339.746	76.1171	22.4041	333.945	286.385	387.499	123.602	679.599
				Stroma	150911	68734.9	247.395	53.9465	21.8058	241.946	211.738	277.901	127.314	450.53
PE(36:4)	C41H74NO8P	[M+K]+	m/z 778.53	(whole tissue)	1.75547e+06	44149.5	158.938	83.4121	52.4809	154.7	96.6553	215.419	0.570658	505.909
				Tumor	543583	67533	243.214	63.347	26.0458	238.659	198.933	281.469	59.0742	505.909
				Stroma	90170.4	41069.6	147.82	39.2004	26.5189	142.006	119.485	170.697	52.0184	278.085
PE(38:1)	C43H84NO8P	[M+H]+	m/z 774.59	(whole tissue)	3.6449e+06	91667.9	330.004	188.109	57.002	339.455	182.067	466.14	1.94919	1129.35
				Tumor	1.08288e+06	134534	484.511	117.29	24.2079	477.598	405.305	558.703	168.331	1129.35
				Stroma	248384	113130	407.186	105.115	25.815	404.373	331.442	476.181	121.537	825.214
PE(38:4)	C43H78NO8P	[M+H]+	m/z 768.50	(whole tissue)	3.38242e+06	85066.7	306.24	146.376	47.7977	310.887	198.567	410.648	17.3963	937.686
				Tumor	1.01194e+06	125720	452.771	94.5507	20.8827	444.269	389.029	509.477	107.066	937.686
				Stroma	211569	96362.8	346.835	87.3993	25.1991	339.585	287.911	398.854	130.801	626.529
PE(38:5)	C43H76NO8P	[M+H]+	m/z 766.46	(whole tissue)	1.17842e+06	29636.9	106.693	50.0983	46.9556	106.059	69.2461	140.289	5.96893	326.913
				Tumor	332185	41269.6	148.629	39.1983	26.3733	145.755	120.657	172.518	36.4767	326.913
				Stroma	70900.4	32292.7	116.23	33.3261	28.6725	112.311	93.2574	135.712	36.1942	253.245
PE(38:6)	C43H74NO8P	[M+H]+	m/z 764.48	(whole tissue)	1.59673e+06	40157.2	144.566	73.3534	50.7404	143.331	88.0596	194.364	6.1397	505.708
				Tumor	451977	56152.2	202.227	53.2516	26.3326	196.707	165.962	232.659	81.1296	505.708
				Stroma	103833	47292.5	170.218	43.0451	25.2882	165.097	138.582	199.756	67.9644	354.159
		[M+Na]+	m/z 786.47	(whole tissue)	1.5708e+06	39505.2	142.219	72.4137	50.9172	140.929	86.8945	191.406	7.50507	440.776
				Tumor	461345	57316	206.418	54.8471	26.5709	201.248	167.186	238.765	56.0938	440.776
				Stroma	112038	51029.6	183.669	49.091	26.728	180.62	148.343	213.366	70.2941	379.9
		[M+K]+	m/z 802.45	(whole tissue)	1.1526e+06	28987.4	104.354	47.1872	45.2182	104.197	70.9739	135.297	4.83478	317.93
				Tumor	313970	39006.7	140.479	36.0542	25.6652	137.078	114.607	162.84	51.1674	317.93
				Stroma	75371.1	34329	123.559	32.0591	25.9464	119.845	100.713	143.289	58.1657	236.394
PE(40:4)	C45H82NO8P	[M+K]+	m/z 834.50	(whole tissue)	1.0862e+06	27317.6	98.3432	45.3291	46.0927	96.2604	65.2352	128.266	3.36251	346.882
				Tumor	311893	38748.6	139.55	38.5066	27.5935	137.032	113.264	162.508	39.3104	346.882
				Stroma	57018.5	25970	93.473	27.7738	29.7132	90.1378	74.6493	109.471	24.9827	213.87
PE(40:5)	C45H82NO8P	[M+H]+	m/z 794.47	(whole tissue)	1.81652e+06	45684.8	164.465	86.7391	52.74	162.149	97.6191	222.786	6.15368	504.025
				Tumor	541918	67326.1	242.469	66.4385	27.4008	236.657	194.671	284.104	71.2034	504.026
				Stroma	113893	51874.4	186.709	53.3578	28.578	180.811	149.167	217.196	65.0577	423.67
PE(O-36:5)/PE(P-36:4)	C41H74NO7P	[M+K]+	m/z 762.49	(whole tissue)	3.40169e+06	85551.2	307.984	164.833	53.5201	313.84	172.214	427.234	10.2393	1134.28
				Tumor	1.03721e+06	128859	464.075	111.029	23.9249	450.333	383.971	529.722	172.856	1134.28
				Stroma	258574	117772	423.892	99.2883	23.423	414.67	355.842	483.602	198.668	914.856
PE (O-38:6)/PE(P-38:5)	C43H76NO7P	[M+H]+	m/z 750.50	(whole tissue)	1.29705e+06	32620.4	117.434	60.3537	51.3939	111.22	71.5275	155.967	1.79206	394.769
				Tumor	400458	49751.6	179.176	51.6314	28.8161	175.148	143.373	209.584	35.0977	394.769
				Stroma	66563.2	30317.3	109.12	34.9267	32.0077	106.512	86.0372	128.251	34.5698	244.829
PE(P-38:6)	C43H74NO7P	[M+H]+	m/z 748.51	(whole tissue)	1.52523e+06	38359	138.093	73.9027	53.5168	130.828	81.0495	185.971	3.36381	506.881
				Tumor	485698	60341.6	217.315	62.4512	28.7377	210.945	173.588	256.185	28.0331	506.881
				Stroma	73228.4	33353.1	120.047	35.7985	29.8205	114.372	95.0361	140.755	39.404	283.922
PG(34:1)	C40H77O10P	[M+K]+	m/z 787.46	(whole tissue)	1.54169e+06	38772.9	139.583	72.8987	52.2262	139.781	80.6679	191.016	4.47718	450.634
				Tumor	441405	54838.7	197.497	51.649	26.1518	192.688	159.986	229.089	38.3496	407.124
				Stroma	114790	52282.9	188.18	52.5613	27.9314	182.573	150.413	220.429	62.9592	450.634
PG(38:1)	C44H85O10P	[M+Na]+	m/z 827.43	(whole tissue)	870209	21885.4	78.7876	38.082	48.335	75.4218	50.2867	102.014	1.79527	278.295
				Tumor	228147	28344.2	102.079	34.6384	33.9328	97.4496	77.8948	121.867	25.8408	278.295
				Stroma	60415.7	27517.3	99.0421	30.5872	30.883	95.0456	76.9702	116.636	24.1857	212.848
PI(38:4)	C47H83O13P	[M+Na]+	m/z 909.54	(whole tissue)	1.43422e+06	36070	129.852	69.1734	53.271	120.542	75.3848	177.906	6.81673	524.185
				Tumor	433732	53885.5	194.064	57.978	29.8758	190.734	154.365	230.7	32.7672	452.703
				Stroma	66089.9	30101.7	108.344	37.1555	34.294	102.673	82.6433	130.052	31.2533	289.186
		[M+K]+	m/z 925.54	(whole tissue)	1.73249e+06	43571.4	156.857	81.1525	51.7366	152.405	96.8535	210.716	3.24703	527.864
				Tumor	537684	66800.1	240.574	65.5555	27.2496	237.889	195.884	278.748	66.7235	516.33
				Stroma	96654.1	44022.7	158.449	46.594	29.4063	154.487	125.41	185.244	49.6811	316.853
PI(38:5)	C47H81O13P	[M+Na]+	m/z 907.52	(whole tissue)	758133	19066.8	68.6404	29.4749	42.9411	65.983	47.0666	86.8412	5.75004	203.016
				Tumor	201427	25024.7	90.1241	27.2735	30.2621	87.8381	70.5085	107.794	27.3298	203.016
				Stroma	40911	18633.6	67.0673	22.4947	33.5405	63.6994	50.5258	80.0939	22.7551	165.249
		[M+K]+	m/z 923.49	(whole tissue)	958209	24098.6	86.755	39.3091	45.3105	83.7751	59.0212	111.314	1.40996	332.285
				Tumor	264696	32885	118.432	36.3593	30.7005	114.701	92.7711	140.849	26.9505	332.285
				Stroma	56962.1	25944.3	93.3805	28.1392	30.1339	90.2577	73.1449	112.255	25.8725	197.797
PI(40:5)	C49H85O13P	[M+Na]+	m/z 935.45	(whole tissue)	656815	16518.7	59.4671	25.0107	42.058	57.7622	41.681	74.8317	3.61777	200.351
				Tumor	152539	18950.9	68.25	21.756	31.8769	66.2504	52.3496	81.5856	18.3232	180.108
				Stroma	45868.2	20891.4	75.1938	23.4499	31.186	71.6228	59.8128	89.0586	24.2814	147.814
		[M+K]+	m/z 951.56	(whole tissue)	879690	22123.9	79.646	40.1113	50.362	76.0462	49.7361	105.134	1.84551	277.057
				Tumor	261940	32542.6	117.199	36.9748	31.5487	113.164	90.9236	138.74	25.3657	277.057
				Stroma	47852.2	21795.1	78.4462	26.4942	33.7738	76.9493	59.2485	94.5952	20.5382	196.127
PIP(36:2)	C45H84O16P2	[M+Na]+	m/z 965.48	(whole tissue)	941803	23686	85.2697	39.9541	46.8561	82.5988	56.6982	109.546	2.18464	275.599
				Tumor	227500	28263.9	101.79	31.3929	30.8409	99.1944	79.0479	120.418	19.3777	252.38
				Stroma	63737.9	29030.5	104.488	33.7	32.2524	101.122	80.3112	126.485	27.5908	238.611
PIP(38:3)	C47H86O16P2	[M+Na]+	m/z 991.50	(whole tissue)	553649	13924.1	50.1267	20.7603	41.4157	47.9965	35.434	62.8824	1.24739	172.724
				Tumor	127170	15799.2	56.8993	18.8773	33.1768	54.8459	43.2458	68.3721	15.7873	171.02
				Stroma	36772.6	16748.7	60.2829	20.8286	34.5514	57.7279	45.054	70.7678	13.94	172.724
PS(38:3)	C44H80NO10P	[M+K]+	m/z 852.46	(whole tissue)	833653	20966.1	75.4779	34.173	45.2755	73.35	50.7469	97.5089	2.10637	262.705
				Tumor	222590	27653.9	99.5928	30.3555	30.4796	96.8847	77.6673	118.302	29.4595	262.705
				Stroma	53369	24307.8	87.4902	27.1835	31.0704	85.1468	68.3275	102.898	25.12	200.507
PS(40:3)	C46H84NO10P	[M+K]+	m/z 880.50	(whole tissue)	668464	16811.6	60.5219	25.4963	42.1273	58.4075	42.6101	76.1292	3.88767	190.277
				Tumor	172367	21414.3	77.1217	24.4681	31.7266	74.2579	59.957	90.9514	18.8151	190.277
				Stroma	40386.7	18394.8	66.2077	22.0964	33.3743	63.4213	50.8735	78.9565	21.7125	170.193
PS(40:4)	C46H82NO10P	[M+H]+	m/z 840.65	(whole tissue)	541119	13609	48.9922	26.7494	54.5993	45.6457	29.2483	64.3233	1.20313	230.851
				Tumor	141495	17578.9	63.3087	24.6124	38.8768	60.0133	45.9532	77.0158	11.5607	168.346
				Stroma	38879.7	17708.4	63.7373	26.6609	41.8294	59.9689	45.7014	76.0568	8.66942	186.234
		[M+K]+	m/z 878.55	(whole tissue)	641008	16121.1	58.036	26.2193	45.1777	55.7476	38.8585	73.9724	0.908849	186.29
				Tumor	169575	21067.5	75.8727	24.7571	32.6297	73.3282	57.7286	90.9275	14.2312	184.108
				Stroma	39433.3	17960.5	64.6447	24.1626	37.3775	61.0161	47.3776	78.0039	15.5825	186.289
PS(40:5)	C46H80NO10P	[M+H]+	m/z 838.54	(whole tissue)	555299	13965.6	50.276	22.2069	44.17	48.1503	33.9532	64.0963	1.2408	159.738
				Tumor	148067	18395.3	66.2491	20.94	31.6079	64.0241	51.1207	79.3661	11.2167	159.738
				Stroma	30732	13997.4	50.3803	17.2193	34.1786	49.4002	37.959	61.4913	13.1522	113.702
		[M+K]+	m/z 876.51	(whole tissue)	707710	17798.7	64.0752	26.6378	41.5728	62.4285	45.0277	81.1896	3.35577	203.681
				Tumor	186089	23119	83.2611	24.1754	29.0356	81.1868	66.4678	97.3231	13.0958	185.145
				Stroma	43401.7	19768	71.1503	22.1988	31.1999	68.3111	55.4566	85.1	22.222	168.304
PS(40:6)	C46H78NO10P	[M+Na]+	m/z 858.52	(whole tissue)	657533	16536.7	59.5322	26.1245	43.8829	57.5392	40.4824	75.7248	2.45356	221.874
				Tumor	176234	21894.7	78.8517	24.5204	31.0968	76.8001	61.7917	92.1626	20.5282	221.874
				Stroma	37143.7	16917.7	60.8913	21.21	34.8326	58.311	45.6999	73.5778	14.8326	148.374
		[M+K]+	m/z 874.53	(whole tissue)	884457	22243.8	80.0776	35.799	44.7054	78.2572	55.5981	102.046	3.33951	246.056
				Tumor	240737	29908.4	107.713	30.9844	28.7658	104.418	84.2311	126.685	33.1215	246.056
				Stroma	50338.8	22927.7	82.5227	26.6475	32.2912	79.9226	62.5446	98.6848	22.8887	194.917
PS(44:10)	C50H78NO10P	[M+K]+	m/z 906.54	(whole tissue)	789450	19854.4	71.4758	31.4791	44.0416	69.0423	48.9049	91.1982	3.98124	225.836
				Tumor	215567	26781.3	96.4505	28.3383	29.3812	93.1798	76.5544	112.727	14.8641	210.029
				Stroma	44164.9	20115.6	72.4014	24.3468	33.6275	70.273	54.4093	85.6356	18.2241	203.608
PS(44:9)	C50H80NO10P	[M+K]+	m/z 908.53	(whole tissue)	925207	23268.6	83.767	39.2034	46.8005	80.9158	55.0653	109.12	2.4109	279.66
				Tumor	264197	32823	118.209	34.675	29.3337	115.568	94.5628	139.816	30.6803	279.66
				Stroma	54135.8	24657	88.7472	29.0415	32.7239	83.6433	68.9697	104.276	33.7229	249.49
SMd(32:0)	C37H76N2O6P	[M+H]+	m/z 675.54	(whole tissue)	340372	8560.23	30.8168	16.2897	52.8598	27.5758	19.0484	39.1649	1.0684	163.853
				Tumor	88176.9	10954.8	39.4527	17.8336	45.2024	36.6472	26.5539	48.3551	2.15707	163.853
				Stroma	18809.2	8566.97	30.8348	15.2383	49.4193	28.2752	20.3475	37.9366	3.45714	105.754
SM(d34:1)	C39H79N2O6P	[M+H]+	m/z 703.56	(whole tissue)	3.77457e+06	94929.1	341.745	213.805	62.5628	310.35	180.124	487.477	2.58844	1439.95
				Tumor	1.10434e+06	137199	494.111	176.647	35.7505	481.99	377.522	593.745	36.1317	1439.95
				Stroma	163780	74596.2	268.491	119.032	44.3336	246.906	192.297	317.546	68.6659	1239.35
		[M+Na]+	m/z 725.55	(whole tissue)	8.95565e+06	225231	810.833	480.872	59.3059	797.579	460.591	1108.78	6.27161	3696.9
				Tumor	2.93823e+06	365036	1314.64	407.119	30.968	1228.21	1052.64	1483.34	257.124	3419.77
				Stroma	438242	199605	718.43	265.555	36.9633	675.325	533.972	848.231	231.512	2226.21
		[M+K]+	m/z 741.55	(whole tissue)	6.2181e+06	156383	562.979	343.585	61.0297	569.407	313.08	768.79	5.05395	3257.18
				Tumor	1.76657e+06	219473	790.412	208.687	26.4024	757.22	654.14	884.837	253.67	1981.59
				Stroma	467039	212721	765.637	225.716	29.4808	724.496	608.945	889.629	295.194	1530.21
SM(d34:2)	C39H77N2O6P	[M+Na]+	m/z 723.48	(whole tissue)	8.30492e+06	208866	751.917	428.471	56.9838	729.183	419.654	1068.05	17.9154	2720.53
				Tumor	2.78621e+06	346150	1246.63	278.59	22.3475	1226.44	1063.8	1411.87	227.227	2390.71
				Stroma	403561	183809	661.576	170.272	25.7373	644.611	545.573	764.899	248.771	1298.59
		[M+K]+	m/z 739.46	(whole tissue)	7.0496e+06	177295	638.262	369.82	57.9418	678.857	330.51	911.141	7.71379	1813.9
				Tumor	2.04823e+06	254466	916.435	196.919	21.4875	902.474	785.359	1032.8	346.714	1731.54
				Stroma	547582	249405	897.675	216.674	24.1372	880.242	752.877	1020.97	369.913	1800.97
SM(d40:1)	C45H91N2O6P	[M+H]+	m/z 787.66	(whole tissue)	1.53523e+06	38610.4	138.997	97.0961	69.8547	117.741	65.7072	194.856	1.36	964.896
				Tumor	451829	56133.8	202.161	81.0182	40.0761	195.512	144.625	249.893	12.5697	611.561
				Stroma	57766.3	26310.6	94.6988	42.4097	44.7837	87.4883	66.2762	114.606	24.5318	344.745
		[M+K]+	m/z 825.64	(whole tissue)	1.23511e+06	31062.5	111.825	61.0045	54.5535	111.172	66.5859	150.944	0.921294	727.464
				Tumor	336375	41790.1	150.503	44.5614	29.6083	146.133	119.944	176.274	45.478	385.933
				Stroma	84600.2	38532.6	138.689	44.3677	31.9908	135.223	107.274	162.889	44.4744	318.578
SM(d40:2)	C45H89N2O6P	[M+Na]+	m/z 807.64	(whole tissue)	1.74796e+06	43960.7	158.258	99.0411	62.5819	146.362	80.5911	224.277	2.00142	728.399
				Tumor	560835	69676.3	250.933	83.7467	33.3742	246.39	192.211	304.849	38.5256	669.203
				Stroma	72230.1	32898.4	118.41	45.7593	38.6447	114.463	85.5557	145.634	19.4705	329.438
		[M+K]+	m/z 823.66	(whole tissue)	974105	24498.4	88.1942	47.5874	53.9575	84.6365	54.9169	116.48	0.723534	443.042
				Tumor	287167	35676.7	128.487	45.2984	35.2554	122.235	96.7743	152.579	14.6513	443.042
				Stroma	54722.2	24924.1	89.7085	39.8058	44.3724	82.7882	64.6123	107.767	23.565	408.872
SM(d42:1)	C47H95N2O6P	[M+H]+	m/z 815.70	(whole tissue)	1.16505e+06	29300.7	105.482	67.1712	63.6801	92.7469	54.2765	146.796	1.49044	455.262
				Tumor	327390	40673.9	146.483	56.7507	38.7421	143.566	104.383	181.31	18.0279	455.262
				Stroma	49825.4	22693.8	81.681	36.3814	44.5409	74.6871	56.696	101.152	20.2615	277.615
		[M+K]+	m/z 853.66	(whole tissue)	2.13435e+06	53678.1	193.241	110.479	57.1713	195.948	113.911	266.234	1.45481	1285.07
				Tumor	580551	72125.7	259.754	69.2699	26.6675	253.851	211.363	300.714	99.9306	569.913
				Stroma	162160	73858.3	265.835	81.0499	30.4888	258.824	214.233	310.495	96.3936	753.329
SM(d42:2)	C47H93N2O6P	[M+H]+	m/z 813.68	(whole tissue)	1.52586e+06	38374.9	138.15	89.4864	64.7749	122.038	70.6638	190.71	1.4613	623.443
				Tumor	436215	54194	195.175	70.4386	36.09	187.506	146.32	240.257	13.8913	488.159
				Stroma	64133.3	29210.6	105.137	45.2155	43.0064	98.0558	72.1096	130.03	28.0285	367.101
		[M+K]+	m/z 851.65	(whole tissue)	2.64252e+06	66458.3	239.25	136.143	56.904	243.061	139.879	329.75	2.89201	1136.35
				Tumor	728536	90510.9	325.967	84.8038	26.0161	319.652	264.603	381.386	104.737	711.447
				Stroma	193544	88152.8	317.285	96.6493	30.4613	307.513	247.284	373.1	106.609	708.906
TAG(48:0)	C51H98O6	[M+K]+	m/z 845.67	(whole tissue)	410067	10313	37.127	23.3378	62.8595	31.7283	19.7799	48.9731	0.701681	224.935
				Tumor	123587	15354.1	55.2963	27.0817	48.9756	50.8552	35.6538	70.0687	5.42387	224.935
				Stroma	26592.7	12112.1	43.5947	20.0256	45.9358	40.0418	29.5917	54.9361	4.13345	134.316
TAG(48:1)	C51H96O6	[M+K]+	m/z 843.63	(whole tissue)	308123	7749.18	27.897	14.0399	50.3277	25.4592	17.7416	35.4454	0.787559	113.701
				Tumor	80240.8	9968.85	35.9019	15.3032	42.6249	33.336	24.8022	44.4649	2.24233	113.701
				Stroma	17236.8	7850.78	28.257	12.2861	43.4799	26.3787	19.8298	35.1874	2.10531	100.335
TAG(50:1)	C53H100O6	[M+Na]+	m/z 855.67	(whole tissue)	579038	14562.6	52.4254	28.8858	55.099	48.9804	30.5703	70.1154	0.850775	249.464
				Tumor	152975	19005.2	68.4454	25.2779	36.9314	65.04	49.8258	83.3117	15.2143	195.278
				Stroma	40211.9	18315.2	65.9211	25.9777	39.4072	61.189	46.6881	82.2836	12.3272	165.144
		[M+K]+	m/z 871.72	(whole tissue)	257478	6475.47	23.3117	12.0901	51.8628	20.7679	14.775	29.3693	0.960256	97.5951
				Tumor	63270.6	7860.53	28.309	13.2131	46.6745	26.1134	18.5774	35.0919	2.19272	93.208
				Stroma	15301.8	6969.45	25.0849	11.6433	46.4155	22.7553	17.242	31.6615	1.76803	79.2144
TAG(50:2)	C53H98O6	[M+Na]+	m/z 853.64	(whole tissue)	2.13424e+06	53675.4	193.231	110.493	57.1816	195.948	113.911	266.234	1.4055	1285.07
				Tumor	580551	72125.7	259.754	69.2699	26.6675	253.851	211.363	300.714	99.9306	569.913
				Stroma	162160	73858.3	265.835	81.0499	30.4888	258.824	214.233	310.495	96.3936	753.329
		[M+K]+	m/z 869.65	(whole tissue)	431110	10842.3	39.0322	19.8578	50.8755	36.3097	24.237	50.5542	1.06297	153.956
				Tumor	117644	14615.7	52.6372	19.5549	37.1504	50.1211	38.545	63.296	9.15639	144.103
				Stroma	26127.3	11900.1	42.8317	17.8968	41.7841	40.2934	29.8271	52.7659	8.53922	113.917
TAG(52:3)	C55H100O6	[M+K]+	m/z 895.66	(whole tissue)	354006	8903.12	32.0512	16.0498	50.0754	29.3681	20.5321	40.6381	0.958555	245.05
				Tumor	86404.2	10734.6	38.6596	16.004	41.3971	36.1359	27.1944	46.8541	5.39246	134.308
				Stroma	22835.3	10400.7	37.4349	15.9314	42.5576	34.8266	25.3063	45.6357	6.31909	109.537
TAG(54:4)	C55H94O6	[M+K]+	m/z 921.68	(whole tissue)	297116	7472.37	26.9005	13.38	49.7388	24.4201	17.3507	33.7336	1.15156	119.811
				Tumor	68111.5	8461.95	30.4749	12.9477	42.4863	28.6611	20.933	37.6179	3.83275	107.527
				Stroma	19918.6	9072.28	32.6535	13.8163	42.3119	30.2187	23.0906	40.623	3.21702	112.883
TAG(54:6)	C57H98O6	[M+K]+	m/z 917.63	(whole tissue)	432287	10871.9	39.1387	19.8451	50.7044	36.2395	24.4841	50.1965	2.3282	221.777
				Tumor	111576	13861.8	49.9221	19.4848	39.0305	47.0104	35.8079	60.9308	9.02869	152.213
				Stroma	26808.9	12210.5	43.9489	18.437	41.9509	40.9676	30.3006	53.5161	12.0492	129.283
TAG(54:7)	C57H92O6	[M+K]+	m/z 915.60	(whole tissue)	411362	10345.6	37.2442	17.5348	47.0805	34.7476	24.5427	46.9124	0.714267	192.537
				Tumor	103718	12885.6	46.4064	17.3482	37.3833	43.6785	33.862	55.8158	9.68979	192.537
				Stroma	25085.5	11425.6	41.1238	16.7094	40.632	38.5046	29.6174	49.5813	7.35262	147.73
TAG(55:2)	C58H108O6	[M+K]+	m/z 939.84	(whole tissue)	432287	10871.9	39.1387	19.8451	50.7044	36.2395	24.4841	50.1965	2.3282	221.777
				Tumor	111576	13861.8	49.9221	19.4848	39.0305	47.0104	35.8079	60.9308	9.02869	152.213
				Stroma	26808.9	12210.5	43.9489	18.437	41.9509	40.9676	30.3006	53.5161	12.0492	129.283
TAG(56:7)	C59H104O6	[M+K]+	m/z 943.66	(whole tissue)	404103	10163	36.5869	18.9033	51.6669	33.6627	22.4559	47.4277	0.816217	139.23
				Tumor	101265	12580.8	45.3086	18.0299	39.7935	43.0828	31.4707	56.3186	8.52196	131.619
				Stroma	27287.5	12428.5	44.7336	19.1258	42.7549	41.0868	30.9002	55.0803	7.85496	139.23
TAG(56:6)	C59H102O6	[M+K]+	m/z 945.66	(whole tissue)	305377	7680.12	27.6484	13.4957	48.8116	25.1469	17.9976	34.7752	0.920234	131.688
				Tumor	73324.6	9109.61	32.8074	14.2032	43.2927	30.7231	22.1469	40.3669	4.15671	131.688
				Stroma	18769.2	8548.73	30.7691	13.2908	43.1954	28.6112	20.912	38.6214	5.8076	90.0534
TAG(57:0)	C60H116O6	[M+K]+	m/z 971.71	(whole tissue)	257853	6484.91	23.3457	11.3828	48.7574	21.1711	15.4241	28.9923	1.03878	106.017
				Tumor	59331.3	7371.13	26.5465	12.3266	46.4339	24.0326	17.9367	32.7378	2.08116	106.017
				Stroma	16022.5	7297.71	26.2664	12.4408	47.3641	23.5959	17.9309	31.848	2.06205	97.1661
TAG(57:3)	C60H110O6	[M+K]+	m/z 965.65	(whole tissue)	485853	12219	43.9885	23.7811	54.0622	40.2152	26.2546	57.0859	0.606663	182.313
				Tumor	128534	15968.7	57.5098	23.6079	41.0503	53.8654	40.8331	70.5006	12.5596	182.313
				Stroma	32181.6	14657.6	52.7567	20.945	39.701	49.22	37.5347	64.816	10.3463	146.297
HUMAN_L140		AD, KRAS
ROI Name	# Pixels	Area [mm²]	Perimeter [mm]
(whole tissue)	8441	30.3876	-
Tumor1	705	2.5461	6.60887
Tumor2	336	1.21185	4.96609
Stroma1	481	1.7397	5.74815
Stroma2	194	0.697499	4.49882
Stroma3	283	1.0467	7.59325
Lipid Annotation	Molecular Formula	Ion adducts		ROI Name	SUM [a.u.]	SUM/Area [a.u./mm²]	AVG [a.u.]	STD [a.u.]	%RDS [a.u.]	Median [a.u.]	Q1 [a.u.]	Q3 [a.u.]	Min [a.u.]	Max [a.u.]
Cer(d31:0)	C31H63NO3	[M+Na]+	m/z 542.48	(whole tissue)	2.01892e+06	66438.9	239.18	96.4809	40.3382	227.568	171.187	292.795	10.7486	848.426
				Tumor1	130806	51375.2	185.541	85.0395	45.8333	173.635	123.639	235.254	22.2645	531.913
				Tumor2	63668.8	52538.5	189.491	78.3287	41.3365	178.184	134.806	234.872	42.1523	487.794
				Stroma1	121095	69607	251.757	93.0455	36.9584	246.636	189.22	304.101	48.658	758.534
				Stroma2	51523.3	73868.7	265.584	84.0207	31.6362	252.876	209.968	311.633	81.1911	663.735
				Stroma3	69037.7	65957.5	243.949	116.193	47.63	225.094	153.579	309.45	18.1667	695.3
Cer(d34:1)	C14H26N4O11P2	[M+Na]+	m/z 560.29	(whole tissue)	963023	31691.3	114.089	46.6623	40.9	107.862	79.6714	142.322	12.0358	371.914
				Tumor1	62308.7	24472.2	88.3811	36.3968	41.1817	83.5638	59.6498	106.534	22.7378	247.343
				Tumor2	28344.6	23389.5	84.3589	34.068	40.3845	77.8002	58.838	103.175	18.4348	225.263
				Stroma1	49130.5	28240.8	102.142	40.3043	39.459	95.198	73.2816	122.985	12.0358	265.728
				Stroma2	24529.4	35167.6	126.44	43.166	34.1395	120.226	97.7934	151.614	22.5409	300.912
				Stroma3	27718.6	26481.8	97.9454	41.4723	42.3423	89.6144	64.6239	121.649	32.3252	259.855
Cer(d38:1)	C38H75NO3	[M+H]+	m/z 594.34	(whole tissue)	551777	18158	65.3687	30.9481	47.3439	58.9999	44.0733	79.277	4.17268	333.027
				Tumor1	36334.6	14270.7	51.5384	20.4433	39.6661	48.2263	38.0988	61.2924	15.8275	155.616
				Tumor2	17794.1	14683.4	52.9586	21.4116	40.4308	49.4433	37.4174	62.2504	10.5224	124.21
				Stroma1	26179.2	15048.1	54.4267	21.0617	38.6973	50.4262	40.0537	65.3286	14.5387	145.839
				Stroma2	10998.3	15768.2	56.6925	21.9796	38.7699	53.9143	40.3254	68.5972	18.8392	131.945
				Stroma3	22981.9	21956.5	81.2081	30.508	37.5677	76.3163	58.3645	99.6065	19.9605	185.831
Cer(d18:1;O3/31:0)	C50H101NO3	[M+K]+	m/z 802.70	(whole tissue)	510638	16804.2	60.495	38.6387	63.8708	52.2626	35.3658	74.5275	4.33394	553.328
				Tumor1	63020.4	24751.7	89.3906	41.7231	46.675	80.2308	59.9679	111.328	16.3444	278.964
				Tumor2	22385.3	18472	66.623	30.3292	45.5236	62.2799	44.3264	83.6143	9.73364	197.322
				Stroma1	23879.6	13726.3	49.6457	23.2144	46.7601	44.9171	32.6732	64.1413	9.54201	146.227
				Stroma2	8455.69	12122.9	43.5861	21.1843	48.6033	38.7836	27.775	56.1692	10.7923	125.084
				Stroma3	40141.8	38350.8	141.844	82.4077	58.0975	122.518	89.3318	165.484	17.852	553.329
C26:1 CerP	C44H86NO6P	[M+Na]+	m/z 778.60	(whole tissue)	1.40433e+06	46213.9	166.37	48.9475	29.4209	161.411	132.145	194.683	35.6554	585.819
				Tumor1	120697	47404.7	171.202	50.8613	29.7084	162.992	134.663	202.592	62.6635	376.83
				Tumor2	53608.5	44236.9	159.549	46.1282	28.9116	155.746	126.402	180.351	66.0174	353.876
				Stroma1	76044.8	43711.4	158.097	50.4439	31.9069	152.993	121.091	187.69	46.5466	374.203
				Stroma2	30947.4	44369.1	159.523	41.6561	26.113	155.433	132.949	185.164	64.7125	321.43
				Stroma3	53505.5	51118.2	189.065	66.5717	35.211	182.705	141.269	226.005	60.3533	585.819
LysoPC(14:0)	C22H46NO7P	[M+K]+	m/z 506.34	(whole tissue)	1.17431e+06	38644.3	139.119	68.6068	49.315	124.609	87.8306	177.345	12.2875	493.79
				Tumor1	116077	45590	164.648	66.6376	40.4728	154.756	114.945	204.493	35.004	467.404
				Tumor2	67968.2	56086.3	202.286	75.0821	37.1167	191.149	145.613	249.484	58.679	430.153
				Stroma1	81136.2	46638	168.682	59.2756	35.1404	162.348	126.408	206.039	19.5296	357.047
				Stroma2	19755.4	28323.2	101.832	49.1792	48.2944	93.4908	64.7836	122.265	27.5953	266.301
				Stroma3	34669.9	33123	196.48	66.515	33.8533	191.272	144.153	241.073	49.9906	423.284
LysoPC(16:0)	C24H50NO7P	[M+H]+	m/z 496.38	(whole tissue)	7.15913e+06	235594	848.137	420.687	49.6012	751.669	555.896	1031.97	128.776	3841.68
				Tumor1	1.01818e+06	399899	1444.23	396.974	27.4869	1411.73	1163.06	1698.65	429.379	3000.43
				Tumor2	343678	283598	1022.85	333.822	32.6364	964.62	798.71	1214.04	403.842	2826.07
				Stroma1	254630	146364	529.375	152.301	28.7699	512.026	425.665	606.005	151.742	1272.97
				Stroma2	135944	194902	700.744	178.428	25.4626	670.447	557.238	820.666	360.031	1250.4
				Stroma3	172901	165187	610.956	194.066	31.7644	588.086	470.051	710.87	252.364	1482.53
		[M+Na]+	m/z 518.32	(whole tissue)	3.59154e+06	118191	425.487	187.204	43.9977	402.71	290.631	535.385	20.5704	1506.92
				Tumor1	362446	142353	514.107	187.794	36.5282	504.893	385.665	636.862	55.3813	1149.81
				Tumor2	152983	126239	453.874	126.102	27.7836	448.161	361.172	528.869	193.888	842.165
				Stroma1	134454	77285.8	279.53	100.97	36.1211	265.698	212.481	334.397	75.8749	769.361
				Stroma2	73222	104978	378.624	171.039	45.1738	357.935	251.361	473.887	82.9207	1321.73
				Stroma3	60936.9	58218.1	215.325	94.425	43.8524	207.578	149.035	264.399	55.5441	687.016
		[M+K]+	m/z 534.30	(whole tissue)	4.51786e+06	148675	535.229	249.247	46.5684	507.66	362.139	677.879	17.372	2448.5
				Tumor1	365443	143530	518.359	238.093	45.932	504.901	341.833	676.743	51.4071	1443.79
				Tumor2	208776	172279	619.405	150.81	24.3476	615.239	512.915	716.671	305.994	1101.58
				Stroma1	191471	110060	398.069	135.961	34.1551	378.227	298.676	476.462	136.984	1011.73
				Stroma2	74879.8	107355	387.196	195.951	50.6077	360.639	248.684	493.763	64.261	2055.52
				Stroma3	67729.7	64707.9	239.328	123.233	51.4915	220.543	146.513	310.42	17.372	676.051
LysoPC(16:1)	C24H48NO7P	[M+H]+	m/z 494.32	(whole tissue)	570626	18778.3	67.6017	34.5255	51.0719	60.9414	42.5844	84.6548	5.14893	321.518
				Tumor1	77177.7	30312.1	109.472	41.9954	38.3618	104.357	78.902	133.901	21.4595	266.033
				Tumor2	25460	21009.2	75.7738	29.9604	39.5393	71.6436	55.3368	91.5316	14.921	194.998
				Stroma1	23726.1	13638	49.3266	21.6024	43.7947	46.3837	33.3376	61.4845	7.93524	139.883
				Stroma2	12073.3	17309.4	62.2335	24.731	39.739	57.5862	44.4544	78.0601	10.1621	140.945
				Stroma3	20396.3	19486.3	72.0718	30.3107	42.0563	68.2519	49.573	90.7708	18.6339	187.48
		[M+Na]+	m/z 516.27	(whole tissue)	731270	24064.7	86.6331	31.0311	35.819	82.849	64.3755	105.054	9.53177	241.296
				Tumor1	65130.3	25580.4	92.3833	34.9433	37.8243	86.6708	67.7161	112.283	29.9606	241.296
				Tumor2	30104.8	24842	89.3158	30.8161	34.5024	85.8622	65.1709	108.604	27.4762	183.155
				Stroma1	37728.5	21686.8	78.4376	28.0865	35.8074	74.569	58.7365	92.8744	25.7929	208.414
				Stroma2	14977.3	21472.8	77.446	29.7077	38.3592	71.9845	57.0004	93.9904	21.0402	180.98
				Stroma3	19381.6	18516.8	68.4861	26.2078	38.2673	64.2083	50.6054	83.1853	10.0435	150.376
		[M+K]+	m/z 532.28	(whole tissue)	557865	18358.3	66.0899	24.7581	37.4612	62.7801	47.8772	80.2869	10.1263	186.216
				Tumor1	46799.4	18380.8	66.3821	24.3169	36.6317	63.2127	49.2214	79.4278	15.7296	186.216
				Tumor2	22779.6	18797.4	67.5832	25.3645	37.5308	64.6823	48.6212	82.3653	13.015	149.517
				Stroma1	28572	16423.5	59.4013	21.4536	36.1164	56.1999	44.5435	71.9889	10.1264	160.579
				Stroma2	11119.8	15942.4	57.4993	22.2485	38.6935	55.7771	41.7998	70.4034	15.0849	150.773
				Stroma3	17051.3	16290.5	60.2518	22.254	36.935	56.5808	43.9557	73.4047	23.9989	140.709
LysoPC(18:0)	C26H54NO7P	[M+H]+	m/z 524.37	(whole tissue)	1.65459e+06	54449.5	196.018	80.7781	41.2095	183.52	137.808	238.433	25.3437	800.97
				Tumor1	172635	67803.7	244.872	82.4963	33.6895	230.51	185.156	293.755	73.8242	567.699
				Tumor2	83073.7	68551.2	247.243	68.2987	27.6241	240.564	198.828	287.211	104.058	500.16
				Stroma1	87320.8	50193.1	181.54	67.8123	37.3539	172.97	131.283	222.721	39.3715	416.384
				Stroma2	28955.9	41513.9	149.257	55.6041	37.2539	144.358	107.78	181.56	57.914	465.063
				Stroma3	62301.3	59521.6	220.146	76.3545	34.6836	209.343	166.396	264.273	45.9132	480.36
		[M+Na]+	m/z 546.34	(whole tissue)	1.04723e+06	34462.4	124.065	44.5045	35.872	118.312	92.5246	149.715	25.8364	372.41
				Tumor1	89556.6	35174	127.031	45.4665	35.7918	120.862	94.0609	154.32	33.4024	350.029
				Tumor2	41828.3	34516.1	127.661	45.3368	35.5135	122.008	95.2962	153.392	34.5449	311.122
				Stroma1	53548.3	30780.2	111.327	38.3688	34.465	107.296	85.5646	128.948	31.4027	299.761
				Stroma2	22043.6	31603.8	113.627	38.4215	33.8137	111.935	83.8061	136.645	37.6934	227.104
				Stroma3	34158.1	32634.1	117.701	41.0902	34.9105	111.838	89.4717	141.921	40.6873	282.402
		[M+K]+	m/z 562.32	(whole tissue)	1.11231e+06	36604	131.774	51.5246	39.1006	126.178	94.8205	162.315	14.2443	398.86
				Tumor1	97389.4	38250.4	138.346	47.777	34.5345	132.252	104.455	165.826	34.2744	364.334
				Tumor2	44414.1	36649.8	131.769	42.6006	32.3297	124.604	101.69	159.147	40.1501	309.616
				Stroma1	48092.8	27644.3	99.8372	42.642	42.7116	94.5131	69.0497	124.534	14.2444	314.879
				Stroma2	19878.4	28499.5	102.789	41.2335	40.1147	94.609	75.7497	124.873	29.8747	319.566
				Stroma3	27210	25995.9	96.1482	41.8399	43.516	88.5758	65.0705	115.653	22.3933	270.189
LysoPC(18:1)	C26H52NO7P	[M+H]+	m/z 522.36	(whole tissue)	1.31024e+06	43117.6	155.223	70.9313	45.6963	143.647	103.87	192.995	17.8329	681.494
				Tumor1	128179	50343.3	181.814	71.2529	39.1899	173.057	130.644	222.438	52.6381	564.276
				Tumor2	66917.8	55219.5	204.234	73.4408	35.9591	196.543	153.996	248.688	59.749	409.869
				Stroma1	58259.9	33488.5	121.122	48.303	39.8795	114.034	85.1073	147.1	26.9505	276.796
				Stroma2	25558.8	36643.5	131.747	54.9373	41.6992	125.917	94.34	158.003	33.2808	359.071
				Stroma3	51045.5	48768.1	175.892	61.8441	35.1603	169.495	129.972	213.136	47.2568	387.979
LysoPC(18:2)	C26H52NO7P	[M+H]+	m/z 520.31	(whole tissue)	935216	30776.3	110.795	42.4505	38.3146	104.032	80.9497	132.213	23.639	401.148
				Tumor1	66773.4	26225.8	94.8544	33.3029	35.1095	89.0062	71.1125	114.799	24.5685	237.66
				Tumor2	31783.4	26227.2	94.2962	30.6842	32.5403	90.0089	72.8937	109.171	29.3967	216.914
				Stroma1	61208	35183.1	127.063	42.1989	33.2109	120.743	97.0635	151.118	42.1624	279.898
				Stroma2	24712.5	35430.2	127.786	43.0748	33.7086	123.027	98.4963	156.745	41.9838	261.05
				Stroma3	30952.8	29571.8	109.374	38.0374	34.7774	104.534	84.0132	130.292	33.1961	288.432
LysoPC(20:4)	C28H50NO7P	[M+H]+	m/z 544.34	(whole tissue)	1.58204e+06	52062.1	187.423	99.9859	53.3476	167.823	123.345	226.461	22.6904	1431.8
				Tumor1	93706.7	36804	133.114	51.5862	38.7533	127.776	94.8928	163.762	29.4326	345.936
				Tumor2	51129.6	42191.4	151.693	44.737	29.4918	149.773	120.279	182.368	31.5148	283.08
				Stroma1	111805	64266.7	232.098	98.2563	42.3339	217.282	168.158	279.651	45.2973	855.668
				Stroma2	37524.8	53799	194.037	72.3217	37.2722	183.606	139.667	232.392	49.8747	513.374
				Stroma3	120941	115545	427.355	195.483	45.7425	391.681	282.562	529.628	118.449	1431.8
		[M+Na]+	m/z 566.34	(whole tissue)	804523	26475.4	95.3114	41.5042	43.5459	88.0333	66.9668	114.387	10.6243	951.316
				Tumor1	56831.6	22321	80.7316	33.0747	40.9687	76.3642	55.8255	97.3402	21.2481	241.463
				Tumor2	28248.1	23309.9	83.8073	26.2706	31.3465	80.7363	65.1569	101.372	29.6646	171.018
				Stroma1	47967.4	27572.2	99.5768	41.5706	41.7473	93.295	69.4314	119.78	19.6046	332.448
				Stroma2	17804.3	25525.9	92.0641	34.3043	37.2614	87.1927	66.8865	109.122	29.9832	214.928
				Stroma3	46131.4	44073.1	163.008	65.3705	40.1026	153.132	115.768	197.419	34.859	441.644
		[M+K]+	m/z 582.30	(whole tissue)	937759	30859.9	111.096	48.1568	43.3471	103.755	77.1565	135.988	15.2722	650.672
				Tumor1	69321.7	27226.6	98.3287	45.2069	45.9753	90.3111	65.953	122.217	15.2722	339.073
				Tumor2	30334.1	25031.2	90.28	35.1701	38.9566	87.2075	65.0951	112.69	28.0118	215.987
				Stroma1	46589.5	26780.2	96.8597	39.6874	40.9741	90.8614	67.8309	116.477	19.4576	264.057
				Stroma2	21345.2	30602.5	110.027	37.8426	34.394	103.468	81.2574	135.121	44.6031	226.231
				Stroma3	51339.8	49049.2	181.413	75.1419	41.4204	169.836	127.238	219.587	44.1294	433.768
LysoPC(20:4;O2)	C28H50NO9P	[M+Na]+	m/z 598.47	(whole tissue)	664262	21859.6	78.6947	34.0333	43.2473	74.4922	54.1926	98.7976	9.02118	273.031
				Tumor1	51601	20266.7	73.3013	31.8216	43.412	69.6969	49.828	92.3165	14.112	189.051
				Tumor2	26649.9	21991.1	79.0657	31.4765	39.8105	75.5353	53.7417	100.979	24.5152	184.198
		[M+H]+	m/z 568.268466	Stroma1	39617	22772.3	82.2419	34.2899	41.6939	77.4657	56.7316	101.863	14.2638	202.68
				Stroma2	16442.2	23573.1	85.021	38.7003	45.5186	79.0351	57.172	105.598	15.1563	226.109
				Stroma3	15029	14358.4	53.1059	26.8383	50.5372	47.9423	31.9602	67.5622	13.2287	152.513
LysoPC(22:6)	C30H50NO7P	[M+H]+	m/z 568.32	(whole tissue)	547219	18008	64.8286	24.8889	38.3919	61.3906	47.5542	77.9568	8.30169	483.555
				Tumor1	41213.2	16186.8	58.545	23.4548	40.0629	54.85	42.7098	71.7827	14.1007	163.086
				Tumor2	21584.2	17810.9	64.0367	25.3105	39.5249	59.4079	45.593	77.5379	17.2355	167.826
			m/z 566.336943	Stroma1	32565.9	18719.2	67.6044	24.7723	36.643	64.6482	50.8635	81.4071	15.0377	172.482
				Stroma2	12211.3	17507.3	63.1435	32.7427	51.8544	58.1517	45.4594	75.1395	19.7869	483.555
				Stroma3	24578.6	23482	86.8502	29.2473	33.6755	83.7483	65.4942	101.268	35.5481	209.88
		[M+K]+	m/z 590.31	(whole tissue)	418084	13758.4	49.5301	18.5389	37.4294	46.7365	36.0412	60.1295	8.76861	159.979
				Tumor1	34066.5	13379.9	48.3213	17.9687	37.186	45.8263	35.3656	58.5874	11.5785	137.969
				Tumor2	15023.9	12397.5	44.7139	18.2857	40.8948	42.4323	31.8441	54.2819	11.961	145.759
		[M+K]+	m/z 606.224226	Stroma1	22979.4	13208.8	47.7742	18.4409	38.6	46.3066	33.5349	58.409	11.5368	132.128
				Stroma2	9171.36	13148.9	47.2751	16.959	35.8731	45.829	35.6549	56.3668	17.5935	109.307
				Stroma3	15868.5	15160.5	56.0724	19.4419	34.6729	54.7975	40.6293	67.3054	17.4384	120.089
LysoPE(18:0)	C23H48NO7P	[M+K]+	m/z 520.32	(whole tissue)	932562	30688.9	110.48	42.6645	38.6174	103.872	80.5492	132.1	11.3763	401.148
				Tumor1	89570	35179.3	127.05	42.213	33.2256	120.743	97.0635	151.118	42.1624	279.898
				Tumor2	42884	35387.2	127.631	43.2457	33.8834	122.638	98.4963	156.745	41.9838	261.05
		[M+K]+	m/z 540.237319	Stroma1	45336	26059.7	94.2536	33.5193	35.5629	88.6194	70.5556	114.346	24.5685	237.66
				Stroma2	18184.9	26071.5	93.7364	30.9493	33.0174	89.8966	72.2099	108.173	29.3967	216.914
				Stroma3	30908.6	29529.5	109.218	38.2167	34.9914	104.534	84.0132	130.292	33.1961	288.432
LysoPE(18:1)	C23H46NO7P	[M+H]+	m/z 518.32	(whole tissue)	3.59152e+06	118190	425.485	187.208	43.9986	402.71	290.631	535.385	20.5704	1506.92
				Tumor1	362446	142353	514.107	187.794	36.5282	504.893	385.665	636.862	55.3813	1149.81
				Tumor2	127217	104978	378.624	171.039	45.1738	357.935	251.361	473.887	82.9207	1321.73
		[M+Na]+	m/z 548.300033	Stroma1	134454	77285.8	279.53	100.97	36.1211	265.698	212.481	334.397	75.8749	769.361
				Stroma2	88051.5	126239	453.874	126.102	27.7836	448.161	361.172	528.869	193.888	842.165
				Stroma3	60936.9	58218.1	215.325	94.425	43.8524	207.578	149.035	264.399	55.5441	687.016
LysoPE(20:4)	C25H44NO7P	[M+Na]+	m/z 524.36	(whole tissue)	1.65595e+06	54494.2	196.179	80.5727	41.071	183.52	137.842	238.433	25.3437	800.97
				Tumor1	127911	50238	181.703	67.5812	37.1932	172.97	131.283	222.721	39.3715	416.384
				Tumor2	50390.5	41581.5	149.5	55.3565	37.0277	144.358	107.947	181.56	57.914	465.063
		[M+K]+	m/z 697.496936	Stroma1	117958	67803.7	244.872	82.4963	33.6895	230.51	185.156	293.755	73.8242	567.699
				Stroma2	47820.4	68559.9	247.275	68.2538	27.6024	240.564	198.828	287.211	104.058	500.16
				Stroma3	62301.3	59521.6	220.146	76.3545	34.6836	209.343	166.396	264.273	45.9132	480.36
		[M+K]+	m/z 540.46	(whole tissue)	1.1574e+06	38087.9	137.117	54.8948	40.0351	130.95	97.2364	170.773	19.0581	1184.44
				Tumor1	92002.3	36134.6	130.5	51.8016	39.6948	125.454	91.6001	161.214	25.5597	354.038
				Tumor2	41834.6	34521.3	124.508	75.4982	60.6373	116.378	88.3763	152.06	27.6357	1184.44
		[M+Na]+	m/z 669.443534	Stroma1	55480.5	31890.9	115.344	45.706	39.6258	109.662	83.3383	142.366	24.2659	325.524
				Stroma2	30757.8	44097.2	158.545	53.1844	33.5452	152.003	117.966	193.805	30.6579	327.585
				Stroma3	35439.1	33857.9	125.226	52.1357	41.6332	121.809	86.3793	155.05	19.0581	313.178
LysoPE(22:4)	C27H48NO7P	[M+K]+	m/z 568.33	(whole tissue)	547219	18008	64.8286	24.8889	38.3919	61.3906	47.5542	77.9568	8.30169	483.555
				Tumor1	41213.2	16186.8	58.545	23.4548	40.0629	54.85	42.7098	71.7827	14.1007	163.086
				Tumor2	21216.2	17507.3	63.1435	32.7427	51.8544	58.1517	45.4594	75.1395	19.7869	483.555
		[M+Na]+	m/z 669.443534	Stroma1	32565.9	18719.2	67.6044	24.7723	36.643	64.6482	50.8635	81.4071	15.0377	172.482
				Stroma2	12423.1	17810.9	64.0367	25.3105	39.5249	59.4079	45.593	77.5379	17.2355	167.826
				Stroma3	24578.6	23482	86.8502	29.2473	33.6755	83.7483	65.4942	101.268	35.5481	209.88
LysoPE(22:5)	C27H46NO7P	[M+K]+	m/z 566.34	(whole tissue)	799062	26295.7	94.6644	41.8858	44.2467	87.3787	65.9064	114.139	10.6243	951.316
				Tumor1	55862.2	21940.3	79.3545	33.3126	41.9794	72.9592	54.7675	96.6764	21.2481	241.463
				Tumor2	28106.2	23192.8	83.3865	26.3987	31.6582	80.3516	64.6823	100.49	29.6646	171.018
		[M+Na]+	m/z 669.443534	Stroma1	47822.4	27488.9	99.2759	41.7575	42.0621	92.7273	69.1004	119.579	21.4488	332.448
				Stroma2	17611.5	25249.5	91.0672	34.036	37.3747	86.3444	65.2126	108.344	28.4488	195.821
				Stroma3	46131.4	44073.1	163.008	65.3705	40.1026	153.132	115.768	197.419	34.859	441.644
LysoPE(22:6)	C27H44NO7P	[M+H]+	m/z 526.31	(whole tissue)	1.4826e+06	48789.7	175.643	87.8303	50.005	155.456	110.958	220.717	23.5142	749.781
				Tumor1	139047	54611.6	197.521	70.4423	35.6631	185.37	150.864	240.699	34.596	469.254
				Tumor2	45612.3	37638.6	135.324	52.8286	39.0386	126.412	96.0887	154.286	55.9682	306.541
		[M+Na]+	m/z 669.443534	Stroma1	105081	60401.8	218.141	79.4919	36.4407	209.018	160.741	266.054	65.9989	534.894
				Stroma2	48795.4	69957.6	252.316	90.3767	35.8189	241.959	183.325	308.329	68.6554	544.558
				Stroma3	66441.7	63477.3	234.776	91.4438	38.9494	215.124	172.273	287.241	81.3694	683.789
LysoPG(18:0)	C24H49NO9P	[M+K]+	m/z 535.30	(whole tissue)	1.34082e+06	44123.9	158.846	71.0186	44.7091	150.184	106.848	199.906	20.0482	630.063
				Tumor1	110698	43477.6	157.019	70.0888	44.6372	154.427	100.828	204.949	31.8497	437.56
				Tumor2	41260.4	34047.5	122.799	58.6779	47.7838	115.542	80.9289	153.769	20.5051	493.446
			m/z 669.443534	Stroma1	58764.2	33778.3	122.171	43.8613	35.9016	117	92.7636	145.757	22.7431	325.195
				Stroma2	34409.2	49332.3	177.367	57.7961	32.5855	168.995	138.568	212.797	42.8953	361.375
				Stroma3	25057.5	23939.5	88.5424	39.933	45.1005	81.801	60.807	107.346	20.7108	271.444
PA(34:1)	C37H71O8P	[M+Na]+	m/z 697.45	(whole tissue)	6.76604e+06	222658	801.568	302.663	37.7589	791.041	605.282	967.281	59.6162	2487.67
				Tumor1	705848	277227	1001.2	399.883	39.9402	958.226	716.614	1271.54	163.08	2164.62
				Tumor2	265219	218855	789.344	331.456	41.9914	745.589	542.541	983.771	135.43	2025.07
				Stroma1	356989	205201	742.18	270.748	36.4801	691.446	553.561	903.566	167.965	1864.64
				Stroma2	157210	225391	810.361	178.954	22.0833	806.564	699.63	922.728	359.103	1409.85
				Stroma3	94370.8	90160.3	333.465	145.457	43.6199	319.706	226.082	417.1	59.6162	832.723
		[M+K]+	m/z 713.45	(whole tissue)	8.57795e+06	282284	1016.22	388.599	38.2395	1024.62	772.239	1253.65	33.0135	3239.45
				Tumor1	720991	283175	1022.68	481.399	47.0722	1000.37	669.515	1312.64	37.9748	2771.97
				Tumor2	284930	235120	848.005	363.211	42.8312	799.49	558.111	1042.63	124.927	2315.42
				Stroma1	514792	295908	1070.25	369.26	34.5021	999.866	809.917	1282.79	312.991	2591.07
				Stroma2	214127	306993	1103.75	246.996	22.3779	1088.22	965.757	1272.29	450.01	1903.3
				Stroma3	114468	109360	404.479	221.906	54.8623	383.33	222.501	547.264	57.3012	1277.94
PA(32:1)	C35H67O8P	[M+Na]+	m/z 669.44	(whole tissue)	1.16437e+06	38317.2	137.942	61.6552	44.6964	130.029	94.2629	171.155	16.4399	580.141
				Tumor1	128474	50459.1	182.233	88.5882	48.6127	166.162	117.615	236.218	20.0461	580.141
				Tumor2	45177.3	37279.6	134.456	62.114	46.1965	124.205	89.8723	172.538	17.0657	348.182
				Stroma1	57100.5	32822.1	118.712	54.7884	46.1523	106.198	79.6463	147.649	27.5199	388.873
				Stroma2	28559.1	40945	147.212	45.3154	30.7824	143.522	116.44	174.464	44.7097	312.949
				Stroma3	21075.4	20135.1	74.4713	33.7244	45.2851	67.4092	53.4498	87.6657	21.3233	231.886
		[M+K]+	m/z 685.44	(whole tissue)	1.57912e+06	51965.9	187.077	80.2848	42.9153	179.007	129.989	233.993	10.5047	685.197
				Tumor1	148523	58333.4	210.671	106.256	50.4373	196.613	129.915	273.451	26.1761	682.721
				Tumor2	52844.5	43606.4	157.275	72.4233	46.0487	148.248	105.165	194.796	32.8678	488.192
				Stroma1	83257.7	47857.5	173.093	76.8438	44.3945	156.398	118.356	214.54	35.8462	543.014
				Stroma2	42751.9	61293.2	220.371	69.4358	31.5086	213.155	170.081	269.324	62.5759	383.483
				Stroma3	28600.8	27324.7	101.063	44.2182	43.7532	94.043	70.1898	121.818	26.5588	312.918
PA(34:2)	C24H49O9P	[M+Na]+	m/z 695.44	(whole tissue)	2.44479e+06	80453.7	289.633	141.647	48.9057	271.309	193.599	358.741	15.2441	1394.58
				Tumor1	307333	120707	435.933	218.297	50.0758	390.554	271.621	565.22	59.3357	1394.58
				Tumor2	81728.4	67441	243.239	114.434	47.0457	232.323	157.359	309.469	36.0785	716.238
				Stroma1	94848.5	54520	197.19	85.646	43.4332	180.379	133.948	250.349	29.0452	488.265
				Stroma2	67163.2	96291.5	346.202	92.2987	26.6603	351.58	283.528	401.909	117.875	586.234
				Stroma3	38325.9	36615.9	135.427	82.942	61.2448	118.976	83.5214	166.217	23.6074	917.722
		[M+K]+	m/z 711.44	(whole tissue)	3.20337e+06	105417	379.501	175.905	46.3516	365.226	259.14	476.633	27.4392	1525.15
				Tumor1	326958	128415	463.771	248.708	53.6274	420.432	281.113	611.522	48.0987	1429.54
				Tumor2	91021	75109.1	270.896	127.497	47.0648	249.255	183.031	347.485	70.6061	820.005
				Stroma1	145319	83530.8	302.117	121.53	40.2261	280.54	209.319	376.11	91.4745	698.144
				Stroma2	93782.3	134455	483.414	130.844	27.0666	495.609	402.759	565.097	134.785	850.321
				Stroma3	49108.2	46917.2	173.527	111.298	64.1386	153.977	99.0039	207.44	36.7071	1042.31
PA(36:6)	C39H65O8P	[M+K]+	m/z 693.45	(whole tissue)	470762	15491.9	55.7709	22.7729	40.833	52.4348	39.1442	68.897	9.77907	175.666
				Tumor1	41825.2	16427.2	59.3265	25.7797	43.454	54.8703	41.1142	74.0281	14.0437	160.189
				Tumor2	17480.7	14424.8	52.026	21.8067	41.915	49.2201	34.6596	65.0693	10.5859	130.119
			m/z 669.443534	Stroma1	22972.7	13205	47.7604	19.1851	40.1694	45.1392	33.4804	58.1894	12.7687	129.416
				Stroma2	11939.4	17117.5	61.5435	23.4159	38.0477	58.9488	44.6024	74.9927	18.2667	153.288
				Stroma3	11649	11129.3	41.1627	14.8072	35.9725	40.0079	29.9576	49.2507	12.8037	94.7151
PA(36:2)	C39H73O8P	[M+K]+	m/z 739.47	(whole tissue)	6.97829e+06	229643	826.714	280.768	33.9619	830.443	646.984	1007.16	70.6648	2313.32
				Tumor1	423758	166434	601.076	226.946	37.7566	594.516	433.225	741.164	105.636	1386.99
				Tumor2	195190	161068	580.923	209.328	36.0337	551.294	429.26	695.468	167.881	1776.99
			m/z 669.443534	Stroma1	398756	229210	829.015	241.875	29.1761	814.155	655.774	971.964	320.134	1727.04
				Stroma2	198103	284018	1021.15	208.823	20.4499	1017.2	876.688	1158.76	557.595	1641.32
				Stroma3	161760	154543	571.59	330.823	57.8776	518.754	297.687	767.102	78.9262	2313.32
PA(38:2)	C41H77O8P	[M+K]+	m/z 767.48	(whole tissue)	1.55409e+06	51142.2	184.112	58.5695	31.8119	178.646	143.306	218.929	21.9871	610.018
				Tumor1	99510.9	39083.7	141.15	41.3139	29.2695	137.692	111.183	164.103	49.2779	313.393
				Tumor2	47228.2	38972	140.56	45.3559	32.268	137.987	106.413	166.985	36.2874	323.288
			m/z 669.443534	Stroma1	95466.3	54875.2	198.475	61.8294	31.1523	188.498	153.66	234.446	54.6892	431.247
				Stroma2	39480.1	56602.3	203.506	50.2345	24.6846	194.449	169.085	231.3	104.794	417.723
				Stroma3	51878.4	49563.8	183.316	65.5667	35.7671	178.888	138.118	222.977	55.8417	364.653
PA(38:3)	C41H77O8P	[M+K]+	m/z 749.50	(whole tissue)	2.29196e+06	75424.3	271.528	86.6835	31.9244	267.402	211.106	327.166	41.6758	763.592
				Tumor1	148994	58518.7	211.34	79.2091	37.4796	205.211	152.267	261.209	43.5309	498.958
				Tumor2	80619.9	66526.3	239.94	82.824	34.5186	228.55	179.565	293.315	56.9791	585.263
			m/z 669.443534	Stroma1	135676	77988.1	282.07	94.8046	33.6103	278.516	210.596	340.06	75.4953	763.592
				Stroma2	55998.8	80285.1	288.654	71.0394	24.6106	280.876	237.293	337.702	140.436	541.584
				Stroma3	63166.4	60348.1	223.203	93.8779	42.0595	206.996	151.21	281.95	48.1136	541.554
PA(38:4)	C41H73O8P	[M+K]+	m/z 763.48	(whole tissue)	3.13509e+06	103170	371.413	122.448	32.9682	370.642	289.832	451.615	33.0268	847.5
				Tumor1	191378	75165.3	271.459	102.274	37.6757	260.643	198.027	331.495	54.576	624.882
				Tumor2	91099	75173.5	271.128	94.0749	34.6976	262.096	201.705	327.085	85.783	698.917
			m/z 669.443534	Stroma1	192893	110877	401.025	118.295	29.4982	390.169	318.198	479.478	126.336	843.332
				Stroma2	83229.7	119326	429.019	87.3008	20.3489	423.943	371.098	477.067	205.766	734.107
				Stroma3	70433.2	67290.7	248.88	121.623	48.8679	235.765	142.542	336.024	47.619	642.572
PA(38:5)	C41H71O8P	[M+K]+	m/z 761.45	(whole tissue)	3.25005e+06	106953	385.031	139.353	36.1927	379.326	294.852	468.677	34.4102	1334.64
				Tumor1	200151	78610.8	283.902	124.553	43.872	268.505	195.429	350.681	58.8524	922.214
				Tumor2	100666	83067.9	299.601	108.939	36.3614	284.175	222.686	357.838	92.0966	833.792
			m/z 669.443534	Stroma1	198569	114140	412.825	121.404	29.4081	408.984	324.891	483.809	134.202	801.146
				Stroma2	84471.5	121106	435.42	96.5428	22.1723	425.617	364.684	503.433	220.854	735.351
				Stroma3	64621.1	61737.9	228.343	115.52	50.5907	213.977	142.495	282.028	48.998	816.921
DAG(33:0)	C36H70O5	[M+K]+	m/z 621.48	(whole tissue)	1.06345e+06	34996.2	125.986	50.6545	40.2063	119.966	90.8933	154.089	14.2105	475.991
				Tumor1	59952.4	23546.7	87.0896	41.7597	47.9502	79.5423	56.2137	108.68	14.2105	261.725
				Tumor2	40896.7	33747.3	121.716	46.9789	38.5971	117.501	87.7083	145.799	25.9765	283.416
			m/z 669.443534	Stroma1	59443.5	34168.8	123.583	47.6872	38.5871	119.893	90.4374	148.651	18.282	326.52
				Stroma2	24556.9	35207.1	126.582	43.1611	34.0973	119.441	96.2097	151.745	46.5988	261.982
				Stroma3	35768.8	34172.9	123.415	50.4733	40.8972	117.651	87.0762	152.965	23.8652	349.146
		[M+Na]+	m/z 605.56	(whole tissue)	2.78051e+06	91501.6	329.406	114.977	34.9044	314.444	248.379	394.354	44.0719	1205.4
				Tumor1	193265	75906.4	274.541	89.115	32.4596	267.114	208.82	334.848	74.1465	551.777
				Tumor2	103121	85093.9	305.943	83.7922	27.3882	294.993	242.957	361.607	143.651	580.912
				Stroma1	157991	90814.8	327.977	115.93	35.3471	312.757	247.366	392.992	97.583	995.039
				Stroma2	61008.5	87467.6	315.469	101.81	32.2725	302.091	244.415	381.32	45.8605	606.804
				Stroma3	138618	132433	489.816	148.209	30.2581	472.501	389.445	584.076	124.664	1205.4
		[M+H]+	m/z 583.49	(whole tissue)	578897	19050.4	68.5816	34.1461	49.789	62.8897	43.2281	87.59	6.68613	295.034
				Tumor1	40352.3	15848.7	57.3221	27.2859	47.6011	52.6753	37.0384	72.8635	10.8674	182.627
				Tumor2	20048.8	16543.9	59.4813	26.4385	44.4485	55.5897	37.9176	76.7764	13.6321	155.711
		[M+Na]+		Stroma1	45188.2	25974.7	93.8073	36.6474	39.0666	87.3262	67.3412	115.356	21.1196	280.568
				Stroma2	14993.9	21496.7	77.532	33.4955	43.2022	73.3766	52.3519	101.434	11.9252	191.179
				Stroma3	27690	26454.6	97.8446	41.1374	42.0436	90.8818	68.2379	123.342	22.9076	295.034
DAG(33:3)	C36H64O5	[M+H]+	m/z 577.53	(whole tissue)	4.58711e+06	150953	543.432	151.726	27.9199	532.481	439.865	634.051	90.1131	1382.05
				Tumor1	313214	123017	444.933	123.786	27.8213	441.937	361.264	520.561	156.604	910.657
				Tumor2	172819	142607	514.342	135.614	26.3666	512.794	411.615	597.012	221.336	888.009
				Stroma1	298075	171337	618.781	153.312	24.7765	614.745	520.56	706.277	225.699	1152.11
				Stroma2	113651	162940	585.829	119.418	20.3845	564.397	496.714	682.285	344.047	1000.65
				Stroma3	151357	144604	534.832	161.679	30.2299	515.408	416.153	625.215	189.704	1382.05
DAG(33:4)	C36H62O5	[M+H]+	m/z 575.52	(whole tissue)	3.31097e+06	108958	392.249	124.286	31.6855	379.482	308.168	460.963	53.8954	1156.14
				Tumor1	260432	102286	367.756	88.5321	24.0736	365.876	301.191	425.568	147.577	662.327
				Tumor2	91246	75294.8	278.484	83.4274	29.9577	281.955	222.911	334.738	85.5288	521.373
		[M+Na]+		Stroma1	163497	93980	339.911	125.792	37.0074	319.596	257.062	393.378	103.599	861.244
				Stroma2	91279.4	130867	472.624	151.24	32.0001	459.356	367.899	571.379	93.5949	1156.14
				Stroma3	134197	128210	462.414	159.418	34.475	440.754	348.322	567.735	170.925	1018.5
DAG(35:4)	C38H66O5	[M+Na]+	m/z 625.51	(whole tissue)	1.86158e+06	61261.3	220.541	64.3829	29.1932	216.549	174.663	261.095	52.4839	529.664
				Tumor1	142819	56093.4	202.881	61.2269	30.1788	199.081	158.018	242.291	61.3257	402.639
				Tumor2	72100.4	59496.1	213.91	59.2803	27.7128	206.969	175.776	252.708	92.4616	438.336
				Stroma1	108146	62163.5	224.503	64.3567	28.6663	221.249	176.458	265.61	84.0587	502.399
				Stroma2	43634.4	62558.4	225.629	72.8586	32.2913	215.313	170.333	274.268	56.282	454.749
				Stroma3	64778.3	61888.1	228.898	68.413	29.8879	224.13	180.427	278.14	88.532	451.44
		[M+H]+	m/z 603.52	(whole tissue)	2.97531e+06	97912	352.483	96.3552	27.3361	345.834	283.781	412.06	95.1394	799.406
				Tumor1	213465	83840	303.236	78.0236	25.7303	299.272	244.112	357.415	113.963	534.195
				Tumor2	111001	91596.4	329.322	76.9289	23.3598	324.157	280.662	365.711	167.362	558.049
		[M+Na]+		Stroma1	180584	103802	374.879	106.067	28.2937	368.582	295.398	443.455	96.6607	686.628
				Stroma2	71773.7	102902	371.135	94.1384	25.365	364.442	302.61	425.028	149.843	799.406
				Stroma3	107206	102423	378.818	107.568	28.3957	378.192	307.428	440.754	95.544	748.625
DAG(36:4)	C39H68O5	[M+H]+	m/z 617.50	(whole tissue)	238768	7857.41	28.2867	13.0258	46.0491	25.8526	19.2737	34.7987	2.11666	122.36
				Tumor1	20016.6	7861.67	28.3923	12.7237	44.8137	25.8113	19.5978	34.343	6.38265	88.3087
				Tumor2	8972.71	7404.14	26.6205	11.937	44.8415	24.295	19.1687	31.9114	7.46448	69.4148
	C39H68O5	[M+H]+		Stroma1	13916.7	7999.45	28.9327	13.8644	47.9194	26.4064	19.3525	36.6867	2.11666	122.36
				Stroma2	5599.25	8027.61	28.9532	13.0415	45.0434	26.3922	19.6229	36.6042	3.88364	93.5953
				Stroma3	9845.7	9406.42	34.7905	15.8033	45.4242	31.3473	23.4593	41.9619	3.36948	95.816
DAG(37:2)	C40H74O5	[M+H]+	m/z 673.52	(whole tissue)	248511	8178.04	29.4409	12.7638	43.3541	27.2569	20.476	35.8175	2.14855	125.473
				Tumor1	22340.3	8774.34	31.6884	13.0824	41.2844	29.7772	22.371	39.2643	4.10731	108.463
				Tumor2	9620.85	7938.97	28.6335	11.3625	39.6826	26.3446	20.3842	34.9405	7.39194	79.8326
	C39H68O5	[M+H]+		Stroma1	13850.5	7961.41	28.7951	11.9765	41.592	26.8877	20.0003	36.4449	2.14856	87.905
				Stroma2	5290.67	7585.2	27.2715	11.1011	40.7058	25.3021	20.2517	32.3935	5.99807	71.2706
				Stroma3	10287.5	9828.48	36.3515	15.0523	41.4077	33.0959	25.188	45.6598	9.99558	89.9689
DAG(37:5)	C40H68O5	[M+K]+	m/z 667.48	(whole tissue)	1.80919e+06	59537.2	214.334	80.4603	37.5397	204.466	158.388	259.779	19.4263	669.028
				Tumor1	121404	47682.2	172.204	69.5301	40.3766	164.025	119.587	216.807	30.7327	487.558
				Tumor2	58043.7	47896.8	172.749	65.5669	37.955	165.047	127.401	212.844	35.4831	412.028
DAG(37:5)	C40H68O5	[M+K]+		Stroma1	106366	61140.7	221.136	70.8724	32.0492	216.539	171.66	264.245	62.0603	567.631
				Stroma2	45237.6	64856.9	233.184	71.4237	30.6298	221.676	180.586	277.391	106.034	521.186
				Stroma3	65261.9	62350.1	230.607	104.969	45.5185	212.661	150.299	289.867	53.0805	641.136
DAG(38:3)	C24H49O9P	[M+H]+	m/z 647.49	(whole tissue)	510643	16804.3	60.4955	27.3296	45.1763	56.4968	40.1686	75.8627	6.26555	192.399
				Tumor1	36814.2	14459.1	52.2188	23.6236	45.2398	48.4704	35.2527	64.2364	10.918	169.079
				Tumor2	19305.5	15930.6	57.457	26.7845	46.6166	52.4901	36.274	73.5593	10.8797	166.477
		[M+Na]+		Stroma1	30623.4	17602.7	63.6661	29.8829	46.9369	60.6993	41.1901	80.7165	8.80727	178.344
				Stroma2	12265.3	17584.7	63.2232	26.8735	42.5057	59.8513	42.5714	79.037	19.1313	160.509
				Stroma3	17083.9	16321.7	60.3673	27.5339	45.6107	56.1789	40.5737	76.7613	16.7055	192.399
CE(18:0)	C45H80O2	[M+H]+	m/z 653.60	(whole tissue)	526714	17333.2	62.3994	25.659	41.1206	58.4162	43.8326	76.1968	5.50031	204.688
				Tumor1	52657.7	20681.7	76.493	30.0513	39.2864	73.5841	52.6505	95.4468	17.0251	191.586
				Tumor2	20737.7	17112.5	61.5254	26.0482	42.3374	56.599	43.499	74.9002	13.3449	169.286
		[M+Na]+		Stroma1	28195.1	16206.9	58.531	27.0348	46.1888	52.414	40.0632	71.6908	9.26147	204.688
				Stroma2	11566.6	16582.9	59.8096	26.3292	44.0216	54.6802	39.6946	74.2433	13.9724	160.439
				Stroma3	17580.7	16796.3	60.7495	23.038	37.9229	57.3653	43.3907	74.4448	16.2958	154.042
CE(22:5)	C49H78O2	[M+Na]+	m/z 721.57	(whole tissue)	1.41013e+06	46404.8	167.057	101.763	60.9154	141.524	104.52	194.449	25.0428	1157.03
				Tumor1	271838	106767	385.586	156.43	40.5695	367.906	266.49	476.219	88.6185	1157.03
				Tumor2	65561	54100	195.122	67.8814	34.7892	185.775	143.576	240.565	71.5583	425.374
				Stroma1	55468.9	31884.2	115.32	46.1122	39.9863	108.816	82.6775	136.914	27.1272	358.025
				Stroma2	25540.4	36617.2	131.652	43.2291	32.8359	126.125	97.5531	158.595	62.268	276.765
				Stroma3	45453	43425	160.611	53.3512	33.2176	151.853	125.791	184.711	48.8203	387.975
		[M+H]+	m/z 737.56	(whole tissue)	737669	24275.3	87.3912	39.7261	45.4577	79.8524	59.2657	106.054	14.2738	373.567
				Tumor1	102717	40343	145.698	49.4584	33.9458	140.225	108.577	178.519	42.1877	332.962
				Tumor2	39694.1	32755	118.137	45.0371	38.1227	108.8	86.133	145.32	31.2245	373.567
		[M+Na]+		Stroma1	35551.6	20435.5	73.9118	29.2014	39.5084	69.8706	51.7178	91.711	19.3772	181.295
				Stroma2	12917.9	18520.2	66.5869	21.6011	32.4405	65.2159	52.4069	80.306	18.5881	141.015
				Stroma3	21712.7	20743.9	76.7231	29.343	38.2453	71.9654	56.4478	90.7264	19.6676	203.458
CE(22:6)	C49H76O2	[M+Na]+	m/z m/z 719.56	(whole tissue)	617022	20305.1	73.0982	37.9571	51.9261	65.0846	47.1412	90.4653	9.69023	456.909
				Tumor1	85772.4	33687.7	121.663	42.4857	34.9208	114.454	93.9915	143.275	31.473	369.864
				Tumor2	27536	22722.3	81.9525	26.7805	32.6781	80.2234	62.3356	96.3113	22.3105	178.583
				Stroma1	27421	15761.9	57.0083	23.4832	41.1926	54.4389	40.6753	69.5166	14.5976	211.667
				Stroma2	11213.9	16077.3	57.8037	19.242	33.2884	56.7426	43.9457	69.2035	16.9824	128.021
				Stroma3	37675.2	35994.3	133.128	69.0315	51.8535	115.795	88.276	155.77	38.9997	456.909
		[M+H]+	m/z 735.57	(whole tissue)	1.26402e+07	415967	1497.48	709.802	47.3998	1323.46	1023.13	1754.26	349.594	6957.61
				Tumor1	2.0389e+06	800793	2892.06	916.252	31.6817	2788.24	2238.57	3467.93	604.273	6766.01
				Tumor2	754378	622501	2245.17	660.618	29.4239	2144.32	1764.49	2563.5	1060.67	6957.61
		[M+Na]+		Stroma1	582988	335108	1212.03	396.765	32.7355	1131.65	952.499	1421.2	457.615	2996.98
				Stroma2	208226	298533	1073.33	253.475	23.6157	1035.59	905.052	1250.43	425.102	1830.51
				Stroma3	302569	289070	1069.15	300.052	28.0646	1047.39	855.419	1259.45	450.969	2062.82
PC(28:0)	C36H72NO8P	[M+K]+	m/z 716.54	(whole tissue)	476588	15683.6	56.4611	25.2439	44.7103	51.9804	38.7012	69.1439	7.59352	245.712
				Tumor1	59522.5	23377.9	84.4291	33.953	40.2148	78.9411	59.4478	102.58	13.3355	245.712
				Tumor2	21396	17655.7	63.6786	25.224	39.6114	59.9844	44.8237	78.7236	11.1859	156.664
				Stroma1	20680.2	11887.2	42.9941	17.1394	39.8646	40.5174	30.6921	52.385	9.76346	121.76
				Stroma2	9213.68	13209.6	47.4932	17.4373	36.7153	43.9087	34.3549	57.8469	20.8566	118.962
				Stroma3	18182.2	17371	64.248	28.6916	44.6576	59.878	45.3526	74.4359	19.4512	197.965
PC(30:0)	C38H76NO8P	[M+H]+	m/z 706.54	(whole tissue)	4.63354e+06	152481	548.932	315.369	57.4514	472.895	346.141	649.112	76.6137	2751.19
				Tumor1	828442	325377	1175.09	483.542	41.1491	1101.99	800.392	1507.73	170.426	2751.19
				Tumor2	257792	212726	767.239	272.382	35.5016	726.773	564.896	943.739	237.593	1631.12
		[M+Na]+		Stroma1	184169	105862	382.887	169.25	44.2036	338.746	261.024	469.512	98.7252	1069.13
				Stroma2	84891.9	121709	437.587	133.38	30.4809	413.526	339.461	532.131	182.1	800.72
				Stroma3	106425	101677	376.059	128.795	34.2485	369.148	285.212	442.932	138.479	1211.83
		[M+Na]+	m/z 728.51	(whole tissue)	4.30857e+06	141787	510.434	219.672	43.0364	489.941	365.99	621.741	53.9679	1897.95
				Tumor1	523027	205423	741.883	325.858	43.9232	710.555	486.601	964.511	76.4233	1897.95
				Tumor2	172722	142528	514.055	222.068	43.1992	482.735	341.778	672.841	85.11	1368.26
				Stroma1	196931	113198	409.419	176.8	43.1832	369.679	271.424	505.67	117.243	1215.12
				Stroma2	102279	146636	527.209	133.609	25.3427	533.921	442.957	610.511	193.641	945.999
				Stroma3	68311.3	65263.5	241.383	109.683	45.4395	225.539	166.94	280.611	60.5776	878.081
		[M+K]+	m/z 744.50	(whole tissue)	5.2041e+06	171258	616.527	254.849	41.3363	601.721	442.445	757.36	55.6823	2087.09
				Tumor1	531151	208614	753.406	353.166	46.8759	728.63	481.841	999.688	121.938	1907.44
				Tumor2	235133	194028	697.599	174.477	25.011	691.8	592.613	807.333	273.572	1282.81
				Stroma1	269835	155104	560.988	245.848	43.8242	491.037	377.1	689.522	185.895	1583.25
				Stroma2	100415	143965	519.238	243.075	46.8139	469.236	337.435	664.164	127.692	1398.1
				Stroma3	86247.8	82399.7	304.762	128.919	42.3015	279.015	224.58	356.616	98.8023	966.448
PC(32:0)	C40H80NO8P	[M+H]+	m/z 734.55	(whole tissue)	3.03764e+07	999632	3598.68	1762.83	48.9855	3147.01	2433.36	4209.4	887.774	16618.3
				Tumor1	5.04585e+06	1.9818e+06	7157.24	2302.62	32.1719	6943.89	5416.62	8679.38	1446.96	15737.1
				Tumor2	1.81838e+06	1.5005e+06	5411.84	1626.67	30.0576	5094.22	4249.24	6379.13	2265.59	16618.3
		[M+Na]+		Stroma1	1.36166e+06	782699	2830.9	936.133	33.0684	2613.25	2205.52	3253.89	1192.07	7162.15
				Stroma2	493656	707751	2544.62	559.05	21.9699	2485.43	2139.66	2903.77	1405.57	4223.9
				Stroma3	717644	685625	2535.84	708.757	27.9495	2459.66	2021.92	2964.91	1149.08	4840.83
		[M+Na]+	m/z 756.53	(whole tissue)	3.07046e+07	1.01043e+06	3637.56	1308.07	35.9602	3580.37	2822.54	4280.77	371.9	11791
				Tumor1	3.41012e+06	1.33935e+06	4837.05	1767.34	36.5375	4746.52	3562	6160.9	779.698	10635.7
				Tumor2	1.29138e+06	1.06563e+06	3843.4	1448.31	37.6831	3643.6	2747.6	4711.5	959.167	11791
				Stroma1	1.54176e+06	886219	3205.31	1114.5	34.7704	2949.92	2399.05	3851.59	1068.09	8693.56
				Stroma2	670285	960984	3455.08	701.585	20.3059	3468.71	3051.31	3884.59	1885.92	6050.04
				Stroma3	453054	432840	1600.9	638.497	39.8837	1591.09	1137.71	1989.29	395.125	4553.96
		[M+K]+	m/z 772.53	(whole tissue)	3.48052e+07	1.14538e+06	4123.35	1532.47	37.1658	4176.62	3216.43	5022.54	205.019	13971.4
				Tumor1	3.06396e+06	1.20339e+06	4346.04	1924.18	44.2744	4373.16	2979.67	5649.79	291.661	10990.9
				Tumor2	1.4548e+06	1.20048e+06	4316.15	837.66	19.4076	4299.23	3758.07	4928.06	2310.67	7404.72
				Stroma1	2.04807e+06	1.17725e+06	4257.94	1480.26	34.7647	3922.91	3199.04	5016.51	1600.58	10999.6
				Stroma2	666875	956094	3448.34	1401.14	40.6322	3274.77	2398.34	4211.48	1053.64	8710.65
				Stroma3	450674	430566	1592.49	856.577	53.7887	1530.57	907.887	2075.87	223.507	5017.11
PC(32:1)	C40H78NO8P	[M+H]+	m/z 732.54	(whole tissue)	1.00961e+07	332244	1196.08	759.448	63.4948	1009.21	728.166	1418.01	117.398	7152.37
				Tumor1	1.96735e+06	772690	2790.56	1214.35	43.5164	2582.34	1806.21	3456.61	682.185	7152.37
				Tumor2	474300	391385	1411.61	488	34.5705	1378.39	1029.42	1747.21	440.855	3285.73
		[M+Na]+		Stroma1	324245	186380	674.105	263.75	39.1259	626.34	496.949	799.361	117.398	2500.91
				Stroma2	199894	286587	1030.38	304.52	29.5541	983.435	817.927	1216.12	462.738	2039.74
				Stroma3	236306	225763	835.004	327.881	39.267	787.509	654.846	965.118	290.493	3465.22
		[M+Na]+	m/z 754.52	(whole tissue)	9.37373e+06	308472	1110.5	548.777	49.4171	1031.33	745.83	1368.39	89.9958	5120.65
				Tumor1	1.26807e+06	498043	1798.68	863.359	47.9997	1656.46	1097.47	2328.31	205.596	5120.65
				Tumor2	445555	367665	1321.89	364.542	27.5774	1356.91	1103.59	1547.95	481.453	2232.18
				Stroma1	341984	196577	710.986	301.411	42.3934	640.905	489.751	876.14	200.798	2100.86
				Stroma2	184109	263956	952.011	402.563	42.2856	907.963	627.519	1219.75	149.403	2322.63
				Stroma3	142358	136006	503.031	275.638	54.7955	459.781	333.851	598.725	132.474	2812.22
		[M+K]+	m/z 770.55	(whole tissue)	1.10864e+07	364832	1313.4	610.055	46.4487	1249.83	912.843	1636.17	108.642	5195.49
				Tumor1	1.21421e+06	476891	1722.29	903.369	52.4518	1605.9	1024.1	2256.65	214.416	5162.96
				Tumor2	571265	471399	1694.85	428.06	25.2565	1717	1453.06	2004.59	642.721	3041.84
				Stroma1	470980	270725	979.168	385.714	39.392	911.331	697.595	1166.71	283.383	2764.03
				Stroma2	179581	257464	928.595	419.614	45.1881	863.055	625.869	1168.22	230.966	2559.34
				Stroma3	166022	158614	586.648	348.701	59.4396	514.757	356.721	699.555	154.726	3027.69
PC(32:2)	C40H80NO8P	[M+H]+	m/z 730.53	(whole tissue)	1.54943e+06	50988.8	183.56	80.9475	44.0987	167.104	129.356	217.634	29.1406	845.648
				Tumor1	221963	87177.7	314.841	121.616	38.6276	301.52	226.061	385.783	78.1505	845.648
				Tumor2	72519.7	59842.1	215.832	77.5052	35.9099	209.702	157.801	264.295	68.463	645.131
		[M+Na]+		Stroma1	67848.8	39000.3	141.058	51.6073	36.5859	132.959	103.142	173.059	29.1406	327.957
				Stroma2	32472.7	46556	167.385	56.4141	33.7031	153.879	127.875	200.807	61.7012	470.91
				Stroma3	40437.8	38633.6	142.89	44.0556	30.832	133.077	112.82	173.189	57.9937	287.906
		[M+Na]+	m/z 752.51	(whole tissue)	1.39513e+06	45911.3	165.281	47.907	28.9852	160.776	132.324	194.012	21.2179	542.886
				Tumor1	133002	52237.6	188.655	59.4782	31.5274	179.496	145.517	221.991	58.4765	434.59
				Tumor2	57866.1	47750.2	171.679	46.0872	26.845	171.978	138.745	206.611	49.8638	304.089
				Stroma1	70003.8	40239	145.538	43.1419	29.6431	141.262	114.378	171.846	30.4554	343.271
				Stroma2	30454.8	43662.8	157.479	47.3557	30.0712	152.063	123.455	187.901	61.8098	340.97
				Stroma3	47106.7	45005	166.455	50.7214	30.4716	160.154	131.264	194.425	49.6513	431.22
		[M+K]+	m/z 768.50	(whole tissue)	2.84256e+06	93543.3	336.756	89.0315	26.438	327.199	274.87	389.074	89.2623	859.783
				Tumor1	299357	117575	424.62	100.812	23.7418	417.826	351.486	487.26	185.349	812.456
				Tumor2	121836	100537	371.846	90.4951	24.3367	362.261	309.642	425.331	167.946	717.2
				Stroma1	131926	75832.7	274.275	68.4421	24.9538	269.875	223.787	317.727	100.268	526.858
				Stroma2	65533.8	93955.4	337.803	67.1399	19.8755	327.396	296.491	383.773	204.736	557.322
				Stroma3	93374.1	89208	321.746	80.6521	25.067	318.324	264.454	377.016	126.982	637.352
PC(34:1)	C42H82NO8P	[M+H]+	m/z 760.57	(whole tissue)	2.21486e+07	728869	2623.93	979.877	37.3439	2471.69	1917.93	3168.54	633.073	9238.65
				Tumor1	2.67831e+06	1.05193e+06	3799.02	1117.97	29.4278	3605.92	3023.84	4427.19	1645.02	9238.65
				Tumor2	1.107e+06	913477	3294.64	682.315	20.7099	3263.66	2776.42	3681.49	1828.83	6125.23
		[M+Na]+		Stroma1	930979	535138	1935.51	434.076	22.427	1883.16	1657.43	2182.05	967.546	3542.14
				Stroma2	437621	627414	2255.78	503.736	22.3309	2148.08	1930.3	2541.32	1138.66	4223.54
				Stroma3	957272	914562	3382.58	952.351	28.1545	3263.45	2723.81	3903	1346	6028.13
		[M+Na]+	m/z 782.57	(whole tissue)	3.251e+07	1.06984e+06	3851.44	924.9	24.0144	3794.34	3232.96	4383.93	902.974	10155.7
				Tumor1	3.00872e+06	1.1817e+06	4267.69	995.311	23.322	4253.34	3604.24	4956.57	1739.92	8390.99
				Tumor2	1.36574e+06	1.12699e+06	4064.71	842.546	20.7283	3995.81	3515.42	4595.76	1558.64	7225.53
				Stroma1	1.51554e+06	871147	3150.8	727.039	23.0747	3084.19	2648.06	3593.4	1364.53	7572.08
				Stroma2	757442	1.08594e+06	3904.34	580.268	14.8621	3869.6	3532.26	4223.97	2641.57	5727.04
				Stroma3	970848	927532	3430.56	1252.52	36.5108	3418.64	2527.93	4091.51	902.975	7935.31
		[M+K]+	m/z 798.53	(whole tissue)	2.56912e+07	845450	3043.62	977.498	32.1163	3074.06	2447.79	3648.07	183.488	7914.9
				Tumor1	2.05309e+06	806366	2916.5	761.817	26.121	2863.16	2367.35	3382.64	1046.35	6165.4
				Tumor2	1.28308e+06	1.05878e+06	3806.68	697.497	18.323	3735.31	3303.47	4240.64	2420.41	6267.11
				Stroma1	1.08071e+06	621206	2243.48	825.61	36.8004	2234.1	1631.14	2751.13	462.379	5924.22
				Stroma2	414110	593707	2141.32	694.896	32.4517	2097.72	1650.88	2478.3	599.365	6904.44
				Stroma3	614391	586979	2170.99	1238.88	57.065	1952.81	1160.34	2901.84	183.488	7914.9
PC(34:2)	C42H80NO8P	[M+Na]+	m/z 780.53	(whole tissue)	1.63073e+07	536643	1931.92	551.465	28.545	1930.5	1601.61	2244.45	258.967	5079.01
				Tumor1	1.43984e+06	565510	2042.33	641.485	31.4095	2024.51	1615.1	2421.4	568.73	5079.01
				Tumor2	701841	579148	2088.81	684.798	32.7841	2014.13	1579.46	2478.14	668.58	4953.87
				Stroma1	806186	463405	1676.06	547.342	32.6564	1572.38	1329.92	1899.15	670.591	4424.6
				Stroma2	361371	518095	1862.74	323.589	17.3717	1840.57	1655.57	2070.33	1062.91	2722.89
				Stroma3	296115	282904	1046.34	417.062	39.859	1032.47	748.516	1319.39	284.178	2534.29
		[M+H]+	m/z 796.51	(whole tissue)	1.9337e+07	636345	2290.84	774.424	33.8052	2334.25	1855.35	2752.62	86.2766	6235.33
				Tumor1	1.65232e+06	648963	2347.19	799.218	34.0499	2203.47	1801.41	2694.86	852.861	5516.64
				Tumor2	812602	670547	2410.85	419.497	17.4003	2392.2	2116.57	2677.05	1476.7	4209.58
		[M+Na]+		Stroma1	873219	501936	1812.74	683.543	37.7078	1832.42	1284.29	2292.49	327.696	4672.59
				Stroma2	388531	557034	2009.05	842.095	41.915	1918.28	1381.31	2434.32	409.279	6235.33
				Stroma3	309295	295495	1092.91	621.566	56.8723	971.131	625.69	1492.01	86.2766	3199.45
PC(34:3)	C42H80NO8P	[M+Na]+	m/z 778.54	(whole tissue)	1.52087e+06	50049.1	180.177	50.4833	28.0188	175.803	145.533	211.48	35.4051	405.727
				Tumor1	126684	49756.2	179.694	53.1023	29.5515	175.947	142.847	210.285	53.2649	376.83
				Tumor2	58127.5	47965.9	172.999	52.3944	30.286	167.019	137.009	204.553	58.2735	395.443
				Stroma1	78663.9	45216.9	163.542	48.3689	29.5758	158.006	129.528	192.33	50.5801	330.973
				Stroma2	36267.3	51996.1	186.945	43.7955	23.427	184.254	153.115	216.131	64.7124	324.564
				Stroma3	40325.7	38526.5	142.494	46.4788	32.6182	137.061	108.953	172.055	52.6208	309.961
		[M+H]+	m/z 796.54	(whole tissue)	1.93517e+07	636829	2292.58	770.255	33.5977	2334.25	1855.35	2752.62	179.878	6235.33
				Tumor1	1.27863e+06	502190	1813.65	681.713	37.5878	1832.42	1284.29	2292.49	332.978	4672.59
				Tumor2	369186	304646	1126.76	586.071	52.0137	971.131	680.797	1492.01	288.231	3199.45
		[M+Na]+		Stroma1	1.129e+06	648963	2347.19	799.218	34.0499	2203.47	1801.41	2694.86	852.861	5516.64
				Stroma2	467706	670547	2410.85	419.497	17.4003	2392.2	2116.57	2677.05	1476.7	4209.58
				Stroma3	583048	557034	2009.05	842.095	41.915	1918.28	1381.31	2434.32	409.279	6235.33
PC(34:4)	C42H76NO8P	[M+K]+	m/z 792.55	(whole tissue)	1.94395e+06	63971.9	230.299	69.0153	29.9677	222.709	181.885	269.627	55.0643	652.977
				Tumor1	135844	53353.9	192.687	58.4311	30.3244	186.112	149.323	226.194	63.7474	456.317
				Tumor2	65221.4	53819.7	194.111	57.4308	29.5865	191.073	149.962	231.3	84.4622	394.153
				Stroma1	117161	67345.5	243.578	64.7987	26.6029	243.543	198.188	281.629	93.0308	527.805
				Stroma2	44951.2	64446.3	231.708	54.5976	23.5632	224.355	197.034	262.424	118.182	408.045
				Stroma3	90084.1	86064.9	318.318	85.4822	26.8543	314.417	256.575	373.784	122.013	599.192
PC(36:1)	C44H86NO8P	[M+H]+	m/z788.62	(whole tissue)	3.56239e+06	117232	422.034	194.847	46.1685	376.9	290.837	501.073	88.2711	2017.76
				Tumor1	326364	128182	462.927	225.576	48.7282	406.776	302.991	559.611	95.4091	1360.39
				Tumor2	164547	135782	489.723	151.905	31.0185	477.21	377.146	582.929	125.181	903.419
		[M+Na]+		Stroma1	180067	103505	374.36	117.245	31.3187	364.414	282.24	447.929	97.6491	756.559
				Stroma2	66119.6	94795.2	340.823	96.0936	28.1946	326.793	273.651	401.2	183.21	703.661
				Stroma3	241448	230676	853.174	261.74	30.6784	829.464	639.932	1017.73	292.243	1948.23
		[M+K]+	824.55	(whole tissue)	9.29457e+06	305867	1101.12	382.025	34.6942	1102.18	851.114	1353.67	57.7675	2983.86
				Tumor1	893916	351092	1269.84	375.773	29.592	1240.14	999.612	1509.56	373.295	2983.86
				Tumor2	422193	348387	1252.58	251.773	20.1005	1217.41	1071.83	1369.52	737.647	2315.08
				Stroma1	309082	177664	641.632	280.291	43.684	596.962	444.037	790.54	123.117	1621.06
				Stroma2	153500	220072	793.733	272.718	34.3589	759.448	591.408	978.142	177.686	2377.87
				Stroma3	250483	239308	885.099	478.55	54.0674	849.301	479.449	1209.4	57.7675	2257.84
PC(36:2)	C44H86NO8P	[M+H]+	m/z786.59	(whole tissue)	8.59513e+06	282850	1018.26	388.103	38.1143	934.97	744.897	1206.24	201.471	3292.97
				Tumor1	820343	322196	1163.61	506.695	43.5452	1039.32	783.896	1468.75	348.837	3099.17
				Tumor2	439310	362512	1307.47	398.572	30.4842	1262	1028.11	1512.16	474.348	2887.82
		[M+Na]+		Stroma1	451931	259775	939.565	266.479	28.362	927.715	738.358	1100.01	387.087	1797.11
				Stroma2	159981	229364	824.644	227.636	27.6042	789.11	667.016	929.421	431.231	1742.46
				Stroma3	413234	394797	1460.19	501.551	34.3484	1419.3	1058.3	1749.81	527.411	2979.77
		[M+K]+	824.54	(whole tissue)	9.29451e+06	305865	1101.11	382.041	34.6959	1102.18	851.114	1353.67	57.7675	2983.86
				Tumor1	452351	177664	641.632	280.291	43.684	596.962	444.037	790.54	123.117	1621.06
				Tumor2	266694	220072	793.733	272.718	34.3589	759.448	591.408	978.142	177.686	2377.87
				Stroma1	610795	351092	1269.84	375.773	29.592	1240.14	999.612	1509.56	373.295	2983.86
				Stroma2	243000	348387	1252.58	251.773	20.1005	1217.41	1071.83	1369.52	737.647	2315.08
				Stroma3	250428	239255	884.903	478.858	54.1142	849.301	479.449	1209.4	57.7675	2257.84
PC(36:3)	C44H82NO8P	[M+K]+	m/z 822.53	(whole tissue)	7.98439e+06	262752	945.906	284.274	30.053	958.346	776.222	1125.04	61.2347	2174.25
				Tumor1	505731	198630	717.348	267.389	37.2747	696.942	517.571	900.095	115.023	1577.43
				Tumor2	241452	199242	718.606	228.225	31.7594	696.469	562.728	838.668	274.718	2004.65
				Stroma1	488754	280941	1016.12	258.273	25.4176	999.066	836.302	1172.48	412.224	2086.48
				Stroma2	202999	291038	1046.39	183.948	17.5794	1029.19	913.984	1161.29	722.627	1595.35
				Stroma3	175183	167367	619.022	321.918	52.0043	563.219	369.584	855.944	61.2347	1437.38
PC(36:4)	C44H80NO8P	[M+Na]+	m/z 804.55	(whole tissue)	8.70107e+06	286336	1030.81	305.335	29.6209	1002.16	845.708	1171.61	144.114	3449.46
				Tumor1	705891	277244	1001.26	311.347	31.0954	978.358	780.283	1174.53	301.526	2585.6
				Tumor2	251433	207479	767.378	317.861	41.4216	725.282	532.657	910.936	205.667	2319.58
				Stroma1	466648	268235	970.163	241.815	24.9252	961.714	805.424	1110.74	299.534	1998.1
				Stroma2	199329	285777	1027.47	188.835	18.3786	1016.37	892.7	1154	655.144	1572.71
				Stroma3	296199	282984	1020.64	283.643	27.7908	1001.5	821.385	1178.43	300.449	2259.04
		[M+K]+	m/z 820.52	(whole tissue)	9.80039e+06	322513	1161.05	402.02	34.6257	1147.64	933.692	1356.67	87.2369	4158.27
				Tumor1	649528	255107	921.316	409.432	44.44	849.938	616.318	1169.81	217.135	3182.59
				Tumor2	239811	197889	731.908	375.476	51.301	692.398	439.547	961.906	98.6663	2200.25
				Stroma1	602256	346184	1252.09	325.572	26.0023	1239.69	1028.53	1431.07	489.83	2577.65
				Stroma2	238615	342101	1229.98	220.831	17.9541	1203.67	1082.77	1336.07	757.037	2118.98
				Stroma3	275711	263409	950.038	285.144	30.0139	901.609	755.673	1108.81	343.907	2500.47
PC(36:5)	C44H78NO8P	[M+Na]+	m/z 802.54	(whole tissue)	1.30557e+06	42964	154.67	43.2201	27.9433	151.966	124.802	181.825	27.6826	359.303
				Tumor1	97842.3	38428.3	138.783	42.111	30.3429	134.814	109.749	164.245	37.3852	348.248
				Tumor2	45957.8	37923.7	136.779	42.6042	31.1482	131.133	109.328	162.274	44.6274	349.283
				Stroma1	74535.2	42843.7	154.959	44.1101	28.4657	149.328	124.269	179.05	53.5225	359.303
				Stroma2	31143.1	44649.7	160.532	36.2897	22.6059	159.337	134.074	183.579	73.907	285.66
				Stroma3	38632	36908.4	136.509	44.7545	32.7851	135.134	103.249	162.993	27.6826	263.866
		[M+K]+	m/z 818.58	(whole tissue)	1.09235e+06	35947.1	129.41	44.2699	34.2092	123.224	99.9943	150.613	32.3537	526.411
				Tumor1	78923	30997.6	111.948	40.7032	36.3591	106.951	83.6404	130.66	32.3537	337.835
				Tumor2	38770.8	31993.1	115.389	37.6887	32.6622	112.732	87.7113	135.535	35.0804	253.671
				Stroma1	63710.9	36621.8	132.455	40.158	30.3182	126.74	104.164	153.361	47.1061	376.052
				Stroma2	23646.1	33901.3	121.887	28.5559	23.4281	120.973	99.9809	139.569	42.2966	211.976
				Stroma3	59719.9	57055.4	211.024	76.3438	36.1778	196.486	158.677	249.404	52.5644	526.411
PC(38:3)	C46H86NO8P	[M+K]+	m/z 850.56	(whole tissue)	2.51679e+06	82823	298.163	106.958	35.8725	290.897	222.574	365.507	41.1592	756.473
				Tumor1	134419	52793.9	190.665	80.6781	42.3141	175.504	132.973	236.426	41.9802	639.181
				Tumor2	78160.7	64497	232.621	83.3428	35.8277	221.613	173.114	280.873	53.1175	608.375
				Stroma1	179691	103289	373.578	124.71	33.3826	358.817	282.052	464.572	114.333	756.473
				Stroma2	58173.1	83402.4	299.861	79.1516	26.3961	288.864	239.443	345.398	128.701	618.883
				Stroma3	77122.8	73681.9	272.519	114.547	42.0326	268.026	180.268	350.937	51.1144	578.256
PC(38:4)	C46H84NO8P	[M+Na]+	m/z 832.57	(whole tissue)	5.31886e+06	175034	630.122	204.588	32.468	616.403	485.638	758.101	80.141	1824.4
				Tumor1	317290	124618	450.057	191.068	42.4542	420.46	305.467	571.732	80.141	1174.74
				Tumor2	198879	164112	591.903	202.842	34.2695	563.275	438.973	729.357	171.948	1414.46
				Stroma1	354152	203571	736.283	236.623	32.1376	702.403	559.221	889.852	205.58	1808.03
				Stroma2	110681	158682	570.52	132.551	23.2334	557.399	478.858	633.926	254.646	1012.18
				Stroma3	183232	175057	647.462	208.125	32.1447	632.217	499.418	786.478	155.826	1319.09
		[M+K]+	m/z 848.55	(whole tissue)	5.73964e+06	188881	679.971	258.345	37.9936	664.616	501.638	846.676	95.1603	2085.33
				Tumor1	274851	107950	389.859	189.768	48.6761	345.99	252.886	493.784	95.1603	1198.25
				Tumor2	178684	147447	531.797	210.941	39.6656	488.286	371.7	668.834	156.47	1468.02
				Stroma1	435145	250126	904.667	319.931	35.3645	857.509	657.044	1140.03	248.185	2085.33
				Stroma2	130888	187653	674.679	168.592	24.9884	643.389	563.562	736.397	303.343	1293.35
				Stroma3	168632	161108	595.872	266.525	44.7286	555.641	401.409	749.857	109.016	1317.55
PC(38:5)	C46H82NO8P	[M+H]+	m/z 808.57	(whole tissue)	1.07767e+07	354641	1276.71	327.154	25.6248	1263.81	1057.82	1475.68	304.392	2894.24
				Tumor1	772600	303445	1095.89	403.323	36.8033	1049.72	787.537	1356.52	305.075	2613.18
				Tumor2	388431	320527	1304.85	359.807	27.5745	1262.58	1033.86	1540.62	469.219	2824.73
		[M+Na]+		Stroma1	607585	349247	1263.17	329.945	26.1204	1247.57	1029.33	1480.65	504.552	2666.23
				Stroma2	241830	346711	1246.55	247.319	19.8403	1215.32	1094.73	1347.5	811.605	2081.74
				Stroma3	361519	345389	1277.45	419.407	32.8315	1314.51	961.684	1589.24	375.525	2395.08
		[M+Na]+	m/z 830.56	(whole tissue)	2.74043e+06	90182.5	324.657	99.6329	30.6887	317.225	254.843	384.842	52.6865	855.039
				Tumor1	182706	71759	259.157	96.9429	37.407	245.583	190.701	322.484	61.1213	575.84
				Tumor2	104705	86401.1	311.623	104.913	33.6667	310.765	234.836	380.564	82.1021	693.489
				Stroma1	168107	96630	349.495	101.107	28.9295	340.81	277.26	416.93	110.553	700.997
				Stroma2	61400.1	88028.9	316.495	77.1118	24.3643	305.982	258.852	368.491	171.822	600.867
				Stroma3	91240.8	87169.9	294.137	105.977	36.0297	285.874	214.122	363.006	63.5291	628.494
PC(38:6)	C46H80NO8P	[M+K]+	m/z 844.54	(whole tissue)	1.46473e+06	48201.5	173.525	56.1973	32.3856	170.024	135.341	209.172	27.1651	424.9
				Tumor1	104752	41142.2	148.585	57.0674	38.4074	142.99	104.953	183.961	33.2785	363.728
				Tumor2	51591.8	42572.8	153.547	52.1139	33.94	146.339	117.558	183.088	39.6723	353.274
				Stroma1	91708.8	52715.3	190.663	57.3364	30.0722	186.04	149.928	227.186	62.2928	407.571
				Stroma2	33691.6	48303.4	173.668	47.3221	27.2486	166.084	142.183	200.394	94.8405	320.503
				Stroma3	35286.7	33712.3	124.688	50.791	40.7344	114.821	85.9076	159.722	28.9161	310.969
		[M+Na]+	m/z 828.57	(whole tissue)	1.95842e+06	64447.9	232.013	63.392	27.3226	228.166	189.48	271.216	44.6347	832.838
				Tumor1	145271	57056.3	206.058	66.3984	32.2231	197.61	158.695	245.308	48.2091	453.319
				Tumor2	72420.8	59760.5	215.538	67.7738	31.444	208.809	174.27	252.784	67.5269	832.839
				Stroma1	116365	66887.9	241.923	65.6992	27.1571	234.846	197.65	283.225	90.5077	573.159
				Stroma2	45212.5	64820.9	233.054	55.2691	23.7151	224.889	195.123	267.937	129.525	472.026
				Stroma3	61315.8	58580.1	216.663	74.4219	34.3491	215.944	167.807	264.108	63.9101	483.449
PC(40:4)	C48H88NO8P	[M+Na]+	m/z 860.60	(whole tissue)	702548	23119.6	83.2304	33.1407	39.8181	77.9162	59.8257	101.563	11.9754	301.167
				Tumor1	44663.2	17541.8	63.3521	24.428	38.5591	59.7023	45.7087	76.6689	11.9754	191.504
				Tumor2	23496.7	19389.1	69.9306	28.8242	41.2183	63.3848	50.8156	83.9057	18.7946	198.774
				Stroma1	39923.1	22948.3	83.0003	30.0984	36.2631	79.5276	61.3018	100.199	19.974	221.558
				Stroma2	16862.6	24175.8	86.9205	29.6917	34.1596	84.6936	67.1675	100.51	26.5224	206.019
				Stroma3	34844.8	33290.1	123.126	44.6431	36.258	118.565	90.904	148.661	22.7046	301.167
		[M+K]+	m/z 876.55	(whole tissue)	741150	24389.9	87.8036	31.7912	36.2072	83.171	65.5211	105.105	18.2003	251.212
				Tumor1	48983.4	19238.6	69.48	23.3041	33.5408	65.9038	52.7492	83.382	18.5129	172.778
				Tumor2	25111	20721.2	74.7352	25.4017	33.9889	72.277	56.0551	89.8088	24.213	165.801
				Stroma1	43525.8	25019.1	90.4902	30.875	34.1197	86.9215	69.2135	109.176	27.428	211.076
				Stroma2	17903.8	25668.6	92.2878	29.1197	31.5531	87.8098	70.4912	112.258	38.8743	187.092
				Stroma3	29658.6	28335.4	104.801	43.5799	41.5836	99.957	73.8905	129.989	18.2003	240.211
PC(40:5)	C48H86NO8P	[M+Na]+	m/z 858.62	(whole tissue)	788204	25938.3	93.3781	35.8075	38.3468	88.9532	67.4052	114.422	15.1293	295.786
				Tumor1	51958.1	20406.9	73.6995	30.4732	41.348	68.7991	51.7999	89.9229	15.9265	189.652
				Tumor2	31055.3	25626.3	92.4264	36.9826	40.013	90.0524	65.8077	113.765	23.6462	259.814
				Stroma1	48999.3	28165.4	101.87	37.6788	36.9873	97.4392	73.1303	124.271	24.3285	255.278
				Stroma2	17388.7	24930.1	89.6327	31.7149	35.3831	84.4679	65.9029	111.816	31.6284	205.867
				Stroma3	33119.1	31641.4	117.028	40.243	34.3874	112.806	89.3481	143.683	36.364	236.33
		[M+K]+	m/z 874.58	(whole tissue)	772393	25418	91.5049	36.9092	40.3357	86.5594	64.8491	113.343	10.8462	285.979
				Tumor1	44623.8	17526.3	63.2961	26.4587	41.8014	58.6519	44.9806	76.0011	15.2273	202.29
				Tumor2	25118.2	20727.1	74.7565	31.5666	42.226	69.8547	52.3138	93.1413	13.2581	232.83
				Stroma1	51468.8	29584.9	107.004	42.1845	39.4234	102.371	75.787	131.33	21.6963	243.494
				Stroma2	18887.7	27079.2	97.3593	34.3991	35.3321	92.3855	71.8971	113.275	42.5848	200.025
				Stroma3	27947.1	26700.2	98.7529	40.918	41.4347	93.2839	69.6467	125.827	17.5275	246.211
PC(40:6)	C48H84NO8P	[M+K]+	m/z 872.54	(whole tissue)	827385	27227.7	98.0197	34.707	35.4082	93.816	72.8337	117.803	17.0671	268.704
				Tumor1	53725.1	21100.9	76.2059	26.1746	34.3473	71.5728	57.9493	90.6952	23.6941	202.43
				Tumor2	29685.2	24495.8	88.349	32.4294	36.7061	82.8606	65.071	108.179	27.5923	212.421
				Stroma1	53840.6	30948.2	111.935	41.5691	37.1369	105.199	81.5974	136.136	32.4098	268.704
				Stroma2	19227.6	27566.5	99.1116	28.8028	29.061	97.8929	77.003	116.14	38.6043	183.714
				Stroma3	27643.2	26409.9	97.6793	39.2862	40.2196	91.9178	68.8938	116.79	26.6291	268.675
PC(O-34:1/PC(P-34:0)	C42H84NO7P	[M+H]+	m/z 746.58	(whole tissue)	2.23299e+06	73483.6	264.541	130.138	49.1937	236.775	179.464	313.18	48.5948	1346.93
				Tumor1	367469	144326	521.233	180.451	34.62	484.98	392.857	628.335	171.456	1346.93
				Tumor2	100163	82652.7	298.103	81.1889	27.2352	290.344	240.765	353.745	107.151	676.882
		[M+Na]+		Stroma1	91040.3	52331	189.273	54.4112	28.7475	184.273	152.445	218.352	77.474	461.35
				Stroma2	43539.7	62422.6	224.432	57.8418	25.7726	217.498	183.599	256.045	98.8252	401.111
				Stroma3	94370.4	90159.9	333.464	84.1702	25.2412	323.226	269.131	381.333	173.413	631.492
PC(O-36:4/PC(P-36:3)	C44H82NO7P	[M+K]+	m/z 790.55	(whole tissue)	2.45238e+06	80703.3	290.532	72.9052	25.0937	284.066	240.566	334.899	59.3537	780.873
				Tumor1	180243	70792	255.664	72.304	28.2808	246.207	204.098	295.466	90.8888	695.488
				Tumor2	86874	71687.1	258.554	69.4112	26.846	255.351	204.458	307.487	72.8988	507.411
				Stroma1	148665	85454.6	309.076	81.7302	26.4434	299.876	250.351	357.155	148.266	780.873
				Stroma2	54101.5	77565	278.874	51.4792	18.4597	275.636	243.115	309.919	148.47	450.636
				Stroma3	103202	98597.5	364.671	99.1554	27.1904	352.144	290.044	416.905	139.411	757.075
PC(P-32:0/PC(O-32:1)	C40H80NO7P	[M+H]+	m/z 718.58	(whole tissue)	1.12622e+06	37061.7	133.422	71.3646	53.4878	117.996	86.6453	160.833	13.3698	897.312
				Tumor1	166441	65370.9	236.086	78.006	33.0413	224.537	183.442	279.71	64.2101	805.284
				Tumor2	81047.9	66879.5	247.36	149.749	60.5389	206.688	159.988	266.39	78.5644	897.312
		[M+Na]+		Stroma1	48324.5	27777.5	100.467	36.047	35.8795	97.0876	75.6197	119.171	27.1585	261.646
				Stroma2	20001	28675.3	103.098	32.803	31.8173	98.3676	78.531	122.066	33.8135	229.732
				Stroma3	44790.2	42791.8	154.337	47.8725	31.0182	149.855	119.43	184.565	59.642	346.573
PC(P-38:4) /PC(O-38:5)	C46H84NO7P	[M+H]+	m/z 794.59	(whole tissue)	2.29058e+06	75378.7	271.363	99.9499	36.8325	254.296	208.489	309.062	64.0963	1511.18
				Tumor1	182443	71655.8	258.784	93.5987	36.1686	242.92	198.526	297.022	92.9837	1055.56
				Tumor2	87290	72030.4	259.792	74.2184	28.5684	254.457	209.166	304.18	118.618	505.899
		[M+Na]+		Stroma1	130140	74806	270.561	74.0214	27.3585	264.367	218.049	314.125	119.585	643.407
				Stroma2	55587.3	79695.2	234.986	51.0383	21.7197	229.622	201.216	263.69	133.609	397.197
				Stroma3	142791	136420	504.562	190.46	37.7475	469.988	380.434	572.715	206.068	1511.18
		[M+Na]+	m/z 816.57	(whole tissue)	1.01238e+06	33315.7	119.936	44.2707	36.9118	113.827	88.407	144.484	14.9385	420.438
				Tumor1	66487.5	26113.5	94.3086	40.8531	43.3185	86.076	66.827	113.219	14.9385	315.066
				Tumor2	34876.7	28779.7	103.8	41.3823	39.8675	96.7849	75.5521	127.81	20.4671	278.923
				Stroma1	63985.8	36779.8	133.027	45.0216	33.844	127.364	102.895	153.859	40.9686	420.438
				Stroma2	21552.3	30899.4	111.094	30.8384	27.7587	108.537	87.801	130.704	46.7536	237.58
				Stroma3	48699.1	46526.3	172.082	59.9223	34.8221	160.303	132.519	207.887	64.2418	419.661
		[M+K]+	m/z 832.57	(whole tissue)	5.31886e+06	175034	630.122	204.588	32.468	616.403	485.638	758.101	80.141	1824.4
				Tumor1	317290	124618	450.057	191.068	42.4542	420.46	305.467	571.732	80.141	1174.74
				Tumor2	198879	164112	591.903	202.842	34.2695	563.275	438.973	729.357	171.948	1414.46
				Stroma1	354152	203571	736.283	236.623	32.1376	702.403	559.221	889.852	205.58	1808.03
				Stroma2	110681	158682	570.52	132.551	23.2334	557.399	478.858	633.926	254.646	1012.18
				Stroma3	183232	175057	647.462	208.125	32.1447	632.217	499.418	786.478	155.826	1319.09
PC(O-38:5)	C46H84NO7P	[M+H]+	m/z 794.60	(whole tissue)	2.29177e+06	75417.9	271.504	99.8108	36.7621	254.303	208.619	309.062	68.0466	1511.18
				Tumor1	182464	71664.3	258.815	93.5596	36.1492	242.92	198.526	297.022	92.9837	1055.56
				Tumor2	87339.3	72071	259.938	74.0344	28.4815	254.457	209.166	304.18	123.863	505.899
		[M+Na]+		Stroma1	130151	74812.5	270.585	73.975	27.3389	264.367	218.049	314.125	119.711	643.407
				Stroma2	45636.3	65428.5	235.239	50.7581	21.5773	229.622	201.364	263.69	133.609	397.197
				Stroma3	142791	136420	504.562	190.46	37.7475	469.988	380.434	572.715	206.068	1511.18
PE(30:1)	C35H68NO8P	[M+K]+	m/z 700.47	(whole tissue)	818267	26927.7	96.9396	34.5143	35.6039	93.2925	72.3238	117.355	10.5823	302.97
				Tumor1	69986.1	27487.6	99.2711	37.089	37.3613	94.0704	72.013	120.63	27.8964	267.167
				Tumor2	27406.6	22615.5	81.5673	27.9311	34.2429	78.9867	63.8137	95.4762	26.4762	183.283
				Stroma1	42680.8	24533.4	88.7335	31.2153	35.1787	83.9173	67.0655	105.749	24.5881	198.438
				Stroma2	19407.2	27824	100.037	31.1159	31.1043	97.2108	78.5721	118.979	37.1895	210.385
				Stroma3	19092.4	18240.5	67.4642	24.9176	36.9345	65.316	48.8501	84.2681	18.471	175.028
PE(32:0)	C37H74NO8P	[M+H]+	m/z 692.50	(whole tissue)	414438	13638.4	49.0982	22.7689	46.3742	45.1524	33.4866	59.5148	3.71107	231.527
				Tumor1	52430.9	20592.6	74.3701	33.3915	44.8991	66.9519	50.9914	90.0648	11.4281	231.527
				Tumor2	17112.7	14121.1	50.9306	20.549	40.3471	48.3931	36.805	62.1193	14.2254	150.171
		[M+Na]+		Stroma1	20268.9	11650.8	42.139	19.0435	45.1921	38.5417	29.6269	50.6628	9.14388	198.853
				Stroma2	8240.94	11815	42.4791	16.3501	38.4897	39.7049	29.9194	52.5223	10.5948	103.159
				Stroma3	14042.7	13416.2	49.6208	20.3679	41.0472	47.2337	36.6005	60.4618	8.9934	137.83
PE(32:1)	C37H72NO8P	[M+H]+	m/z 690.55	(whole tissue)	296426	9754.83	35.1174	16.6328	47.3634	32.0399	23.4908	43.5907	2.03	310.185
				Tumor1	32051.7	12588.6	45.4635	17.5057	38.5051	43.2826	33.0607	55.2134	9.4774	146.786
				Tumor2	16383.1	13519.1	50.0015	21.8989	43.7965	46.9805	34.5927	59.8913	13.209	148.497
		[M+Na]+		Stroma1	16156.1	9286.74	33.5887	16.8003	50.0177	30.6901	22.8217	41.0986	5.4918	216.388
				Stroma2	5722.89	8204.87	29.4994	11.8843	40.2865	28.4915	20.0421	35.4483	7.2264	78.8467
				Stroma3	10728.3	10249.6	36.9672	21.0398	56.9148	34.8754	25.7294	44.0846	7.55644	310.185
PE(34:0)	C39H78NO8P	[M+H]+	m/z 720.54	(whole tissue)	2.92551e+06	96273.2	346.583	221.404	63.8819	288.877	214.624	392.696	57.7942	1969.85
				Tumor1	595727	233976	845.002	334.87	39.6295	823.153	589.453	1043.51	234.508	1969.85
				Tumor2	136674	112782	406.769	134.365	33.0321	384.722	303.12	484.977	155.679	802.004
		[M+Na]+		Stroma1	110836	63710	230.429	86.2545	37.4321	214.117	171.927	271.603	64.7095	739.012
				Stroma2	55444.2	79490	285.795	80.8278	28.2817	283.354	224.133	335.009	123.885	519.271
				Stroma3	87778.5	83862.2	310.171	103.25	33.288	296.003	240.52	362.133	130.785	799.112
		[M+K]+	m/z 758.57	(whole tissue)	1.95589e+07	643647	2317.13	796.212	34.362	2158.88	1772.37	2694.09	565.768	7852.54
				Tumor1	2.47223e+06	970986	3506.71	1108.05	31.598	3334.21	2760.93	4158.83	1038.64	7852.54
				Tumor2	1.1546e+06	952758	3436.31	841.193	24.4795	3315.99	2862.19	3906.41	1485.12	6364.48
				Stroma1	897306	515782	1865.5	446.742	23.9476	1817.61	1568.28	2101.09	742.215	3616.95
				Stroma2	341320	489348	1759.38	337.201	19.1659	1711.1	1498.59	1994.12	996.677	2719.45
				Stroma3	515204	492218	1820.51	527.757	28.9895	1795.51	1440.75	2190.22	565.768	3243.91
PE(34:1)	C39H76NO8P	[M+H]+	m/z 718.56	(whole tissue)	1.12896e+06	37151.8	133.747	71.1709	53.2132	118.278	87.0183	160.904	19.4704	897.312
				Tumor1	166601	65433.9	236.314	77.7422	32.8978	224.537	184.965	279.71	84.7088	805.284
				Tumor2	81057.9	66887.7	247.39	149.722	60.5207	206.688	159.988	266.39	82.5447	897.312
		[M+Na]+		Stroma1	74498.6	42822.7	154.448	47.8508	30.9817	149.855	119.43	184.565	59.642	346.573
				Stroma2	19427.5	27853.1	100.74	35.7197	35.4572	97.0876	76.2275	119.171	30.7244	261.646
				Stroma3	30071.1	28729.4	103.292	32.6071	31.5677	98.4641	78.531	122.066	47.2546	229.732
PE(34:2)	C39H74NO8P	[M+H]+	m/z 716.52	(whole tissue)	630461	20747.3	74.6903	28.746	38.487	70.5639	54.0729	90.8336	9.11286	245.712
				Tumor1	65053.8	25550.4	92.2748	32.8661	35.6176	88.488	68.3842	110.392	27.4024	245.712
				Tumor2	24839.7	20497.3	73.9277	26.2636	35.526	70.8209	54.7722	90.9027	20.1525	156.664
		[M+Na]+		Stroma1	32644.2	18764.3	67.8675	31.6029	46.5656	62.8925	45.8593	80.1807	14.4251	220.06
				Stroma2	14338.3	20556.7	73.9088	27.3775	37.0422	70.1754	51.9409	92.5188	23.3843	156.021
				Stroma3	19385.6	18520.7	68.5005	28.0501	40.9488	62.9089	49.9911	79.6684	21.1009	197.965
PE(36:0)	C41H82NO8P	[M+H]+	m/z 748.57	(whole tissue)	3.43579e+06	113066	407.036	256.787	63.087	336.446	251.306	466.681	76.071	2318.97
				Tumor1	699157	274599	991.713	356.824	35.9806	942.374	711.138	1229.4	298.872	2318.97
				Tumor2	181158	149489	539.16	192.181	35.6444	508.233	384.152	659.371	185.884	1382.41
		[M+Na]+		Stroma1	148754	85505.8	309.261	109.964	35.557	289.722	228.593	367.139	76.071	838.987
				Stroma2	57524.4	82472.4	296.518	76.5446	25.8145	282.662	243.034	343.437	150.091	553.83
				Stroma3	121288	115877	428.58	167.175	39.0067	396.489	310.965	513.254	144.889	1388.34
PE(36:1)	C41H80NO8P	[M+H]+	m/z 746.57	(whole tissue)	2.23299e+06	73483.6	264.541	130.138	49.1937	236.775	179.464	313.18	48.5948	1346.93
				Tumor1	367469	144326	521.233	180.451	34.62	484.98	392.857	628.335	171.456	1346.93
				Tumor2	109260	90159.9	333.464	84.1702	25.2412	323.226	269.131	381.333	173.413	631.492
		[M+Na]+		Stroma1	91040.3	52331	189.273	54.4112	28.7475	184.273	152.445	218.352	77.474	461.35
				Stroma2	43539.7	62422.6	224.432	57.8418	25.7726	217.498	183.599	256.045	98.8252	401.111
				Stroma3	86512.6	82652.7	298.103	81.1889	27.2352	290.344	240.765	353.745	107.151	676.882
PE(36:4)	C41H74NO8P	[M+K]+	m/z 778.60	(whole tissue)	1.26665e+06	41683.1	150.059	48.8398	32.5471	144.278	116.294	176.704	31.0336	585.819
				Tumor1	108069	42444.9	153.289	51.1337	33.3577	146.57	117.077	179.659	53.0683	371.758
				Tumor2	46999.8	38783.5	139.88	41.4354	29.622	136.888	110.891	159.691	61.4244	287.58
				Stroma1	70512.8	40531.6	146.596	49.5483	33.7992	140.556	111.989	175.638	43.5284	374.203
				Stroma2	27474.4	39389.8	141.62	42.6526	30.1175	137.658	114.956	164.441	43.3821	321.43
				Stroma3	52559.9	50214.8	185.724	68.1399	36.6888	178.531	137.474	224.49	60.3533	585.819
PE(38:1)	C43H84NO8P	[M+K]+	m/z 774.59	(whole tissue)	4.61738e+06	151950	547.019	158.428	28.9622	536.134	438.166	641.316	95.8332	1430.64
				Tumor1	410808	161348	582.707	174.255	29.9044	567.746	454.048	699.018	191.635	1347.53
				Tumor2	163442	134870	486.434	154.348	31.7306	466.307	382.392	575.014	163.261	1086.68
				Stroma1	276510	158941	574.865	179.892	31.2929	550.889	453.559	675.798	217.904	1274.54
				Stroma2	105549	151325	544.067	112.565	20.6895	540.418	479.137	616.971	239.183	843.654
				Stroma3	110167	105252	389.282	108.311	27.8234	385.346	311.427	445.877	147.149	701.9
PE(38:4)	C43H78NO8P	[M+K]+	m/z 768.58	(whole tissue)	3.25895e+06	107246	386.086	137.968	35.7351	364.396	305.766	435.178	117.068	2248.59
				Tumor1	330305	129730	468.518	143.57	30.6435	447.158	385.062	524.675	234.485	1784.21
				Tumor2	126997	104796	377.966	92.3217	24.4259	372.284	317.075	427.365	173.314	810.797
				Stroma1	159737	91818.5	332.093	83.7162	25.2087	324.737	275.923	384.893	138.663	781.031
				Stroma2	66648.9	95554.1	343.551	65.775	19.1456	334.112	300.888	386.064	214.047	557.322
				Stroma3	197682	188862	698.522	301.862	43.2144	632.151	494.119	803.861	290.328	2248.59
PE(38:5)	C43H76NO8P	[M+K]+	m/z 766.57	(whole tissue)	2.36521e+06	77834.7	280.205	113.039	40.3417	261.566	218.557	315.627	66.9111	2178.44
				Tumor1	176023	69134.2	250.047	66.4846	26.5888	240.746	206.104	285.798	108.794	586.946
				Tumor2	81300	67087.5	241.203	49.4339	20.4947	239.579	203.659	276.132	132.808	399.265
				Stroma1	154022	88533.6	319.738	109.483	34.2415	299.392	257.231	356.708	143.343	1213.17
				Stroma2	51248.1	73474	264.999	68.1108	25.7023	251.54	219.452	305.396	136.345	553.111
				Stroma3	162010	154782	572.474	293.671	51.2986	481.641	381.384	656.207	200.32	2178.44
PE(38:6)	C45H82NO8P	[M+K]+	m/z 764.58	(whole tissue)	920825	30302.7	109.09	32.9062	30.1644	105.416	85.8969	128.04	26.343	424.488
				Tumor1	91704.4	36017.6	130.077	35.2547	27.1029	126.354	104.043	152.574	53.6773	272.616
				Tumor2	36702.6	30286.4	109.234	29.8626	27.3381	105.884	87.3798	129.085	40.6745	209.952
				Stroma1	47656	27393.2	99.0769	29.592	29.8677	97.6717	77.1934	116.065	39.2782	225.941
				Stroma2	18950.7	27169.5	97.6842	25.8435	26.4562	95.1301	79.2219	114.536	42.7757	184.645
				Stroma3	41528.8	39676	146.745	49.8363	33.9612	139.165	112.022	173.153	56.2277	424.487
		[M+Na]+	m/z 786.60	(whole tissue)	8.59513e+06	282850	1018.26	388.103	38.1143	934.97	744.897	1206.24	201.471	3292.97
				Tumor1	820343	322196	1163.61	506.695	43.5452	1039.32	783.896	1468.75	348.837	3099.17
				Tumor2	439310	362512	1307.47	398.572	30.4842	1262	1028.11	1512.16	474.348	2887.82
				Stroma1	451931	259775	939.565	266.479	28.362	927.715	738.358	1100.01	387.087	1797.11
				Stroma2	159981	229364	824.644	227.636	27.6042	789.11	667.016	929.421	431.231	1742.46
				Stroma3	413234	394797	1460.19	501.551	34.3484	1419.3	1058.3	1749.81	527.411	2979.77
PE(40:4)	C45H82NO8P	[M+H]+	m/z 834.57	(whole tissue)	2.59276e+06	85323	307.163	93.8111	30.5412	299.098	242.212	363.874	68.3725	805.592
				Tumor1	174361	68481.8	247.321	94.2072	38.091	239.219	178.851	305.619	68.7145	579.342
				Tumor2	98696.8	81443.1	293.741	104.081	35.4331	273.073	219.188	354.962	68.3725	672.181
				Stroma1	163268	93848.3	339.434	102.635	30.2369	327.438	263.168	401.755	102.985	687.03
				Stroma2	55395.8	79420.6	285.545	68.2891	23.9153	282.823	232.583	328.071	146.189	475.534
				Stroma3	110547	105614	390.624	111.327	28.4998	380.22	308.736	451.84	142.68	763.414
PE(40:5)	C45H82NO8P	[M+H]+	m/z 794.58	(whole tissue)	2.29177e+06	75417.9	271.504	99.8108	36.7621	254.303	208.619	309.062	68.0466	1511.18
				Tumor1	182464	71664.3	258.815	93.5596	36.1492	242.92	198.526	297.022	92.9837	1055.56
				Tumor2	87339.3	72071	259.938	74.0344	28.4815	254.457	209.166	304.18	123.863	505.899
				Stroma1	130151	74812.5	270.585	73.975	27.3389	264.367	218.049	314.125	119.711	643.407
				Stroma2	45636.3	65428.5	235.239	50.7581	21.5773	229.622	201.364	263.69	133.609	397.197
				Stroma3	142791	136420	504.562	190.46	37.7475	469.988	380.434	572.715	206.068	1511.18
PE(O-36:5)/PE(P-36:4)	C41H74NO7P	[M+K]+	m/z 762.60	(whole tissue)	4.1508e+06	136595	491.743	179.871	36.5782	460.355	361.831	588.329	100.797	1557.75
				Tumor1	475034	186573	673.807	197.524	29.3147	640.633	538.269	774.747	289.537	1557.75
				Tumor2	217123	179166	646.199	154.405	23.8943	623.415	545.091	742.443	271.527	1173.72
				Stroma1	208093	119615	432.627	121.476	28.0787	417.596	342.735	504.647	154.299	1010.25
				Stroma2	76078.5	109073	392.157	101.764	25.9499	373.262	330.519	441.313	148.899	758.983
				Stroma3	210093	200720	742.379	178.951	24.1051	723.995	615.845	851.194	383.342	1281.18
PE(O-38:6)/PE(P-38:5)	C43H76NO7P	[M+H]+	m/z 750.57	(whole tissue)	1.19398e+06	39291.6	141.45	40.0477	28.3123	137.245	113.682	164.977	38.9147	391.118
				Tumor1	125286	49207.2	177.711	47.8752	26.9399	171.73	144.723	208.331	56.2225	385.477
				Tumor2	49024.1	40453.9	145.905	37.6705	25.8185	144.182	116.116	170.494	62.7958	279.772
				Stroma1	67952.3	39059.8	141.273	40.0356	28.3392	139.52	112.003	166.525	58.1866	313.975
				Stroma2	25464.1	36507.7	131.258	35.0564	26.708	128.237	105.691	152.692	58.7163	234.447
				Stroma3	41446	39596.8	146.452	41.9028	28.6119	140.86	121.279	172.107	57.9103	391.118
PE(P-38:6)	C43H74NO7P	[M+H]+	m/z 748.59	(whole tissue)	3.43551e+06	113056	407.002	256.823	63.1012	336.446	251.306	466.681	60.7242	2318.97
				Tumor1	699157	274599	991.713	356.824	35.9806	942.374	711.138	1229.4	298.872	2318.97
				Tumor2	181158	149489	539.16	192.181	35.6444	508.233	384.152	659.371	185.884	1382.41
				Stroma1	148748	85502.4	309.248	109.987	35.5658	289.722	228.593	367.139	76.071	838.987
				Stroma2	57524.4	82472.4	296.518	76.5446	25.8145	282.662	243.034	343.437	150.091	553.83
				Stroma3	121288	115876	428.579	167.176	39.007	396.489	310.965	513.254	144.889	1388.34
PG(34:1)	C40H77O10P	[M+H]+	m/z 749.50	(whole tissue)	2.29837e+06	75635.3	272.287	85.574	31.4279	267.534	211.787	327.166	45.4353	763.592
				Tumor1	153750	60386.7	218.086	73.594	33.7454	211.462	165.811	262.143	62.9802	498.958
				Tumor2	80683.9	66579.1	240.131	82.5564	34.3798	228.55	179.565	293.315	56.9791	585.263
				Stroma1	135766	78039.7	282.257	94.5388	33.4939	278.516	210.596	340.06	75.9573	763.592
				Stroma2	55998.8	80285.1	288.654	71.0394	24.6106	280.876	237.293	337.702	140.436	541.584
				Stroma3	63576.7	60740.1	224.652	92.1484	41.0182	206.996	152.728	281.95	48.1136	541.554
PI(38:4)	C47H83O13P	[M+Na]+	m/z 909.53	(whole tissue)	1.05844e+06	34831.2	125.392	38.8645	30.9943	121.38	98.0016	148.867	14.254	307.257
				Tumor1	105516	41442.3	149.668	40.7576	27.2319	146.483	121.948	176.46	44.23	290.087
				Tumor2	44453.6	36682.4	132.302	37.0345	27.9923	130.034	108.283	154.006	49.6602	241.659
				Stroma1	51291.2	29482.8	106.635	31.9361	29.9491	102.848	82.9458	126.7	36.8372	215.528
				Stroma2	22385.2	32093.6	115.388	33.3077	28.8659	111.006	93.3379	139.351	45.2869	230.096
				Stroma3	38265.5	36558.2	135.214	39.8542	29.475	129.432	104.253	162.792	33.5187	291.544
		[M+K]+	m/z 925.52	(whole tissue)	1.50088e+06	49391.3	177.809	51.3676	28.8893	175.19	142.524	208.472	25.8613	894.212
				Tumor1	126284	49598.9	179.126	49.6141	27.6979	175.707	144.068	211.974	56.3489	387.604
				Tumor2	54466.3	44944.7	162.102	60.7435	37.4724	154.864	128.215	190.563	58.3525	894.212
				Stroma1	79994.6	45981.9	166.309	50.3691	30.2865	158.953	131.92	196.33	47.2778	419.758
				Stroma2	34560	49548.5	178.144	43.5519	24.4475	174.737	144.969	205.237	92.6981	313.485
				Stroma3	44220.7	42247.7	156.257	52.5212	33.6121	152.177	118.503	192.415	38.4868	284.941
PI(40:5)	C49H85O13P	[M+Na]+	m/z 935.56	(whole tissue)	667952	21981.1	79.1319	26.1575	33.0556	75.8091	61.075	93.657	14.1902	236.915
				Tumor1	67878.9	26659.9	96.2821	30.4177	31.5923	93.162	73.8415	114.865	20.4071	236.915
				Tumor2	31925.5	26344.4	95.0164	30.4843	32.0832	91.162	71.9474	112.799	32.5957	221.177
				Stroma1	34765.6	19983.7	72.2777	22.6487	31.3357	69.4326	56.7984	86.5056	22.9218	160.537
				Stroma2	14050.7	20144.4	72.4264	21.8576	30.1791	70.9237	57.8117	85.9942	25.9719	137.279
				Stroma3	22459.8	21457.7	79.3632	26.9091	33.9063	76.3428	60.985	95.3955	19.1278	192.521
		[M+K]+	m/z 951.54	(whole tissue)	905533	29799.4	107.278	35.4605	33.0548	103.32	81.9071	128.219	18.1333	304.653
				Tumor1	85030.9	33396.5	120.611	39.7629	32.9678	119.615	90.9566	147.663	32.2628	274.155
				Tumor2	42425.4	35008.8	126.266	40.8883	32.3826	124.156	96.4829	151.67	44.7694	304.653
				Stroma1	47004	27018.5	97.7214	31.9646	32.7099	96.168	74.2526	116.986	26.5581	215.22
				Stroma2	19627.5	28139.9	101.173	29.2511	28.912	98.6388	79.205	121.6	35.9671	220.313
				Stroma3	25328.5	24198.4	89.5	33.0737	36.9539	87.1938	67.3223	109.617	20.1597	190.024
PIP(36:2)	C45H84O16P2	[M+Na]+	m/z 965.48	(whole tissue)	479597	15782.7	56.8176	27.2727	48.0005	51.3116	36.9049	71.323	8.40105	228.54
				Tumor1	51612.7	20271.3	73.2095	27.1625	37.1025	69.3652	52.7379	89.2149	20.4075	182.071
				Tumor2	24026.3	19826.1	71.5067	25.9443	36.2824	68.1714	53.3405	86.6046	19.5352	186.031
				Stroma1	27023.6	15533.5	56.1822	21.4338	38.1506	53.9371	40.5449	67.6379	15.0176	173.03
				Stroma2	8469.8	12143.1	43.6588	18.415	42.1793	40.0828	31.0302	53.9601	10.6487	108.657
				Stroma3	23330.3	22289.4	82.4393	28.2798	34.3038	79.5185	63.3087	97.8013	28.399	188.849
PIP(38:3)	C47H86O16P2	[M+Na]+	m/z 991.68	(whole tissue)	369810	12169.8	43.8112	21.9138	50.0188	39.6529	27.5267	55.6365	3.93876	190.241
				Tumor1	41680.6	16370.4	59.1215	22.3052	37.7278	56.6549	42.8076	72.4675	8.95114	137.744
				Tumor2	19253.8	15887.9	57.3029	21.5486	37.6047	54.8643	41.981	71.3715	12.6219	128.87
				Stroma1	20408	11730.7	42.4282	18.2022	42.9011	39.5159	28.9988	52.7327	3.93875	120.174
				Stroma2	6673.95	9568.39	34.4018	16.3128	47.4184	30.8129	24.5881	40.5589	4.28471	99.9352
				Stroma3	19862.6	18976.4	70.1857	26.0615	37.1322	66.9709	51.7634	86.4718	17.3283	155.484
PS(40:3)	C46H84NO10P	[M+K]+	m/z 880.57	(whole tissue)	649567	21376.1	76.9539	31.4756	40.9019	71.654	54.2641	94.3925	12.0466	250.467
				Tumor1	62476	24537.9	88.6184	29.6128	33.416	84.1704	67.1639	106.681	24.0872	217.127
				Tumor2	28799.9	23765.2	85.714	30.0272	35.0318	82.0996	64.6448	101.011	26.9651	223.286
				Stroma1	36179.3	20796.3	75.2168	27.0298	35.9359	71.4621	56.9632	89.5105	15.2394	185.905
				Stroma2	12967.7	18591.7	66.8437	23.1833	34.6828	64.5113	52.1918	79.5131	16.5067	133.825
				Stroma3	31761.6	30344.5	112.232	37.2464	33.187	106.385	85.6878	133.859	39.5984	247.571
PS(40:4)	C46H82NO10P	[M+H]+	m/z 840.61	(whole tissue)	771886	25401.4	91.4449	32.2452	35.2619	87.2419	68.5161	109.082	18.1617	333.441
				Tumor1	63684	25012.4	90.3319	30.9912	34.3081	85.6667	69.0973	107.543	18.1617	273.477
				Tumor2	26577.2	21931.1	79.0989	25.9459	32.8018	75.9701	58.8506	94.6876	30.8534	163.061
				Stroma1	42515.5	24438.4	88.3897	29.9505	33.8846	84.751	67.4853	105.295	29.0132	230.502
				Stroma2	16801.1	24087.7	86.6037	26.8817	31.0399	82.7366	64.9443	106.439	35.2884	167.201
				Stroma3	39557.2	37792.3	139.778	48.1941	34.479	132.972	105.446	169.268	47.0884	333.441
		[M+K]+	m/z 878.54	(whole tissue)	637768	20987.8	75.5559	25.5744	33.8483	72.2015	57.6749	89.9658	14.5467	247.194
				Tumor1	53778.2	21121.8	76.2812	25.4312	33.3387	73.4177	58.8942	91.1598	14.5467	187.329
				Tumor2	23895.6	19718.3	71.1179	25.094	35.2851	68.1445	54.9333	83.3956	16.1765	212.7
				Stroma1	34432.6	19792.2	71.5854	25.1816	35.177	67.6249	54.0195	85.9929	16.9358	171.004
				Stroma2	13927.6	19967.9	71.7918	25.6206	35.6874	68.5629	52.8395	85.7	17.0707	192.448
				Stroma3	22925.2	21902.4	81.0078	26.4119	32.6041	79.3247	61.3829	95.3712	23.5218	159.607
PS (40:5)	C46H80NO10P	[M+H]+	m/z 838.61	(whole tissue)	1.28707e+06	42355.2	152.479	47.5521	31.186	146.422	118.757	179.484	34.2345	593.836
				Tumor1	112611	44228.7	159.731	46.8806	29.3496	157.821	125.287	187.391	49.8893	330.303
				Tumor2	50721.6	41854.6	150.957	41.4694	27.471	144.948	123.125	172.062	61.6416	358.671
				Stroma1	68753.3	39520.2	142.938	41.0057	28.6878	140.432	111.723	168.081	39.2141	273.988
				Stroma2	27660.8	39657	142.581	40.5977	28.4734	139.114	112.074	168.956	51.454	288.716
				Stroma3	64078.1	61219.2	226.424	61.2032	27.0303	223.281	180.243	266.534	99.2244	443.195
		[M+K]+	m/z 876.57	(whole tissue)	716814	23589	84.9205	32.6144	38.4058	80.0517	61.6989	102.867	13.2934	251.212
				Tumor1	46456.1	18246	65.8952	23.7264	36.0062	62.7254	49.1693	79.8107	18.5129	172.778
				Tumor2	23815.7	19652.3	70.88	25.5061	35.9849	67.8671	51.7203	86.3145	13.2934	161.201
				Stroma1	42475.1	24415.2	88.3058	31.4337	35.5964	85.2616	66.7537	107.066	15.7066	211.076
				Stroma2	17403	24950.6	89.7064	30.0768	33.5281	83.9478	67.7046	110.417	35.0568	187.092
				Stroma3	29666.3	28342.7	104.828	43.157	41.1693	99.7032	73.8905	129.93	20.808	240.211
PS(40:6)	C46H78NO10P	[M+Na]+	m/z 858.59	(whole tissue)	793829	26123.5	94.0445	35.3035	37.5391	89.3229	68.6374	114.628	13.3967	295.786
				Tumor1	53505.7	21014.8	75.8946	29.5137	38.8878	72.3147	54.3361	91.2765	20.9733	189.652
				Tumor2	31234.4	25774.2	92.9597	36.5684	39.3379	90.0524	67.2731	114.235	23.6462	259.814
				Stroma1	49249.2	28309	102.389	37.3025	36.4321	97.7654	73.7135	124.271	24.3285	255.278
				Stroma2	17468.9	25045	90.0459	31.2895	34.7484	84.4679	66.3233	112.205	31.6284	205.867
				Stroma3	33176.2	31696	117.23	40.069	34.1798	112.806	89.7372	143.683	32.652	236.33
		[M+K]+	m/z 874.55	(whole tissue)	787144	25903.5	93.2524	36.1811	38.7991	88.4795	67.3774	114.374	13.1962	285.979
				Tumor1	46396.9	18222.7	65.8112	26.3297	40.008	60.9575	47.308	80.5763	15.2273	202.29
				Tumor2	25758.6	21255.6	76.6626	30.7526	40.1143	72.2845	55.7392	94.659	13.1962	232.83
				Stroma1	51744	29743.1	107.576	41.7616	38.8206	102.633	76.8757	131.563	21.6963	243.494
				Stroma2	19113.5	27402.9	98.5233	33.7277	34.2333	94.1342	74.6161	113.809	42.5848	200.025
				Stroma3	27926	26680	98.6784	40.9316	41.4798	93.2839	69.0279	125.827	19.7313	246.211
PS(44:9)	C50H80NO10P	[M+K]+	m/z 908.55	(whole tissue)	777940	25600.6	92.1621	32.8669	35.662	87.4852	69.2753	108.862	14.2859	372.571
				Tumor1	90978.7	35732.6	129.048	45.618	35.3497	124.684	97.5718	156.308	24.9418	372.57
				Tumor2	34014.7	28068.4	101.234	35.1028	34.6747	96.672	78.1764	121.472	30.2668	235.838
				Stroma1	38685.7	22237	80.4276	27.5135	34.2091	76.4663	60.4521	96.9191	16.2221	210.015
				Stroma2	16585.8	23779	85.4939	25.6737	30.0299	83.5147	66.0568	101.059	27.4991	171.839
				Stroma3	23039.1	22011.2	81.4101	26.7236	32.8259	78.6594	62.6595	97.9593	25.0305	174.197
SM(d32:0)	C37H76N2O6P	[M+H]+	m/z 675.54	(whole tissue)	410882	13521.4	48.6769	23.8963	49.0917	44.0541	31.5633	60.7008	3.97725	204.051
				Tumor1	36180.8	14210.3	51.3203	24.2926	47.3353	46.0842	33.7346	64.8293	9.37856	158.883
				Tumor2	18200.9	15019.1	54.1695	24.4768	45.1855	50.4136	37.0104	69.0031	12.0038	133.642
				Stroma1	22380.4	12864.5	46.529	20.4579	43.968	44.1398	32.1066	58.0402	8.83599	133.036
				Stroma2	8366.97	11995.7	43.1287	21.0703	48.8544	37.7322	27.6	54.7548	11.6128	137.82
				Stroma3	23142.5	22110	81.7756	33.1591	40.5489	76.9238	57.9786	102.443	20.4558	204.051
SM(d34:1)	C39H79N2O6P	[M+H]+	m/z 703.56	(whole tissue)	6.32466e+06	208133	749.279	373.276	49.818	649.43	486.159	914.376	138.964	3521.8
				Tumor1	666759	261875	945.757	348.019	36.798	885.073	698.458	1112.57	358.316	2175.95
				Tumor2	298581	246384	888.634	261.677	29.4471	849.174	701.275	1053.79	306.171	1714.2
				Stroma1	298176	171395	619.908	177.566	28.6439	602.714	496.028	732.556	208.231	1231.71
				Stroma2	109623	157166	565.066	195.602	34.6158	521.916	434.596	634.725	209.061	1423.79
				Stroma3	441150	421467	1558.83	455.104	29.1952	1463.8	1230.61	1812.07	585.603	3521.8
		[M+Na]+	m/z 725.54	(whole tissue)	1.18235e+07	389090	1400.72	464.704	33.1759	1343.35	1097.63	1612.71	269.899	4538.5
				Tumor1	811125	318575	1150.53	405.514	35.2458	1090.49	848.275	1407.81	333.042	2671.54
				Tumor2	375350	309733	1117.11	323.263	28.9373	1122.85	876.314	1323.05	322.607	2457.32
				Stroma1	649109	373116	1349.5	367.101	27.2028	1314.59	1095.27	1558.8	512.247	3862.92
				Stroma2	288655	413843	1487.91	368.287	24.752	1415.74	1257.72	1634.84	700.455	3355.08
				Stroma3	464773	444036	1642.31	655.437	39.9096	1551.83	1189.95	2012.99	464.234	3480.77
		[M+K]+	m/z 741.56	(whole tissue)	1.18046e+07	388466	1398.48	527.921	37.7497	1338.94	1055.73	1639.15	144.805	4500.27
				Tumor1	698429	274313	990.68	379.022	38.2588	941.815	715.274	1212	270.239	2259.01
				Tumor2	327656	270377	975.168	298.113	30.5704	943.446	755.158	1136.38	311.192	2554.84
				Stroma1	748411	430195	1555.95	382.065	24.5552	1554.32	1294.45	1803.21	587.274	3848.3
				Stroma2	299421	429278	1543.41	379.635	24.5972	1480.38	1282.41	1687.13	901.067	3293.69
				Stroma3	446963	427021	1579.37	772.669	48.9226	1464.07	974.183	2010	315.008	3967.26
SM(d34:2)	C39H77N2O6P	[M+Na]+	m/z 723.48	(whole tissue)	5.20374e+06	171245	616.484	179.447	29.1081	616.487	499.799	731.387	76.164	1496.78
				Tumor1	396984	155918	563.097	169.572	30.1142	565.027	460.806	666.467	85.407	1319.83
				Tumor2	243866	201235	723.511	151.238	20.9033	714.139	634.837	811.077	389.178	1128.34
				Stroma1	254320	146186	527.249	164.772	31.2514	512.73	408.992	627.535	126.199	1275.77
				Stroma2	102737	147293	532.737	159.07	29.8589	527.061	423.654	631.511	179.514	1285.18
				Stroma3	128126	122409	452.741	202.88	44.8116	434.152	307.907	573.783	76.164	1303.03
		[M+K]+	m/z 739.46	(whole tissue)	6.97822e+06	229640	826.705	280.791	33.9651	830.443	646.984	1007.16	61.4595	2313.32
				Tumor1	583591	229210	829.015	241.875	29.1761	814.155	655.774	971.964	320.134	1727.04
				Tumor2	344188	284018	1021.15	208.823	20.4499	1017.2	876.688	1158.76	557.595	1641.32
				Stroma1	289546	166434	601.076	226.946	37.7566	594.516	433.225	741.164	105.636	1386.99
				Stroma2	112345	161068	580.923	209.328	36.0337	551.294	429.26	695.468	167.881	1776.99
				Stroma3	161685	154471	571.324	331.208	57.9719	518.754	297.687	767.102	61.4595	2313.32
SM(d40:1)	C45H91N2O6P	[M+H]+	m/z 787.66	(whole tissue)	3.01652e+06	99268	357.365	147.252	41.2051	330.037	252.395	434.316	29.5529	1170.78
				Tumor1	359369	141145	522.037	166.482	31.891	499.216	417.007	627.294	186.079	1055.16
				Tumor2	153021	126270	455.419	144.735	31.7807	437.801	344.063	538.482	135.074	864.649
				Stroma1	162687	93514.4	338.227	107.713	31.8464	332.255	261.466	403.597	85.7566	735.314
				Stroma2	55465.8	79521	285.906	93.242	32.6128	269.728	217.72	339.318	133.583	666.158
				Stroma3	116866	111652	403.229	190.267	47.1858	365.22	255.642	497.394	110.719	1117.36
SM(d42:1)	C47H95N2O6P	[M+K]+	m/z 815.69	(whole tissue)	1.44361e+06	47506.6	171.024	95.9295	56.0913	150.283	107.493	208.761	19.3388	1061.11
				Tumor1	171288	67274.7	242.962	97.0237	39.9337	221.117	178.85	281.554	73.8329	736.431
				Tumor2	71516	59013.9	212.845	60.2655	28.3142	212.283	170.044	254.361	71.0981	460.998
				Stroma1	65936.1	37900.8	137.081	51.1082	37.2832	131.561	99.901	166.409	19.3388	319.677
				Stroma2	21994.7	31533.6	113.375	38.4626	33.9252	110.735	87.0169	138.177	42.6328	307.628
				Stroma3	43690.2	41740.9	209.585	61.6925	39.4772	374.754	291.596	499.678	126.492	1061.11
		[M+K]+	m/z 853.66	(whole tissue)	2.63603e+06	86747	312.289	103.468	33.1321	303.997	243.382	372.006	45.3056	900.788
				Tumor1	279189	109654	405.563	152.208	37.5301	401.165	298.233	505.62	81.1991	900.788
				Tumor2	111496	92005.1	332.768	93.4084	28.0702	322.606	268.072	388.687	123.469	780.746
				Stroma1	122615	70480.5	254.54	90.5659	35.5802	249.13	189.173	312.732	48.4185	677.297
				Stroma2	46052.5	66025.2	238.133	72.2662	30.347	233.949	184.634	280.082	98.2484	551.182
				Stroma3	90718.5	86671	311.613	72.1906	23.1667	309.841	262.126	358.449	151.171	577.172
SM(d42:2)	C47H93N2O6P	[M+Na]+	m/z 813.67	(whole tissue)	1.97029e+06	64838.7	233.419	109.619	46.9621	208.903	157.405	282.746	39.9152	995.988
				Tumor1	187913	73804.3	266.544	111.764	41.931	246.534	189.985	316.85	81.6605	779.119
				Tumor2	93378.8	77054.7	277.913	88.8119	31.9567	270.206	208.379	333.474	110.128	584.649
				Stroma1	100278	57641	208.478	66.501	31.8983	202.608	159.07	250.66	53.5867	444.334
				Stroma2	35671.1	51141.5	183.872	59.0418	32.1103	181.495	141.904	210.413	73.538	447.241
				Stroma3	121004	115605	427.577	159.22	37.2378	399.118	310.352	509.971	127.299	995.988
TAG(48:0)	C51H98O6	[M+K]+	m/z 845.67	(whole tissue)	380437	12519.5	45.0701	21.6232	47.9769	40.8157	29.0425	56.9336	2.21003	194.418
				Tumor1	45566.8	17896.7	64.6338	24.4954	37.8988	61.9709	47.3583	79.0843	14.2897	194.418
				Tumor2	18381.1	15167.8	54.7057	22.7335	41.5561	50.9155	38.0589	67.5181	12.5772	148.219
				Stroma1	20181.4	11600.5	41.9573	16.06	38.277	40.6376	30.0587	51.3799	13.2029	96.375
				Stroma2	7153.99	10256.6	36.8763	14.8929	40.386	34.0183	25.6619	45.7017	11.2026	97.7998
				Stroma3	18101	17293.4	63.9611	22.7022	35.4937	60.4703	47.2607	78.1976	18.8877	141.523
TAG(48:1)	C51H96O6	[M+K]+	m/z 843.65	(whole tissue)	364325	11989.3	43.1614	19.4538	45.0723	39.8585	29.2212	53.4898	4.77869	199.709
				Tumor1	41525.4	16309.4	58.9012	25.0972	42.609	54.5753	41.4428	71.4376	16.1264	199.709
				Tumor2	17950.5	14812.5	53.4243	22.0747	41.3196	50.8125	37.0886	66.6263	12.7406	134.581
				Stroma1	19926.7	11454.1	41.4277	16.5491	39.9468	38.7944	30.2107	50.008	11.3323	121.062
				Stroma2	7007.87	10047.1	36.1231	13.6818	37.8756	34.729	25.4818	43.9548	10.8662	91.5746
				Stroma3	16414.5	15682.2	58.0018	19.6461	33.8715	56.054	43.8351	69.5079	19.4767	128.147
TAG(52:3)	C55H100O6	[M+K]+	m/z 895.69	(whole tissue)	414699	13647	49.1292	23.7801	48.4032	44.7257	31.3124	62.449	4.21313	182.427
				Tumor1	52317.3	20548	74.209	26.5625	35.7941	73.0708	54.5608	89.7162	19.7307	182.427
				Tumor2	22592.1	18642.6	67.2383	24.2523	36.0691	64.0635	49.9348	81.1477	19.617	155.219
				Stroma1	24673	14182.3	51.2952	20.1299	39.2432	47.8266	36.6487	63.0703	10.4892	151.652
				Stroma2	7152.12	10253.9	36.8666	14.9769	40.6247	35.3616	26.9122	44.8764	9.6181	107.125
				Stroma3	18544.1	17716.8	65.5269	24.4206	37.2681	63.047	46.2861	79.2721	16.5106	154.323
TAG(55:8)/TAG(53:0)	C60H116O6	[M+K]+	m/z 911.56	(whole tissue)	795042	26163.4	94.1882	39.7226	42.1736	87.6347	65.5892	115.123	13.7124	355.356
				Tumor1	105187	41313.1	149.202	47.85	32.0707	144.204	116.33	178.408	40.0804	355.356
				Tumor2	42491.8	35063.6	126.464	39.6479	31.3513	124.206	98.2086	151.189	34.6385	246.097
				Stroma1	40039.4	23015.1	83.242	30.077	36.132	79.4276	59.9147	99.7716	25.0026	177.137
				Stroma2	15047.5	21573.4	77.5643	23.546	30.3568	75.373	60.1923	94.4297	24.7097	139.675
				Stroma3	27170.6	25958.3	96.009	34.1821	35.6031	92.2708	71.7832	117.34	30.4298	238.801
TAG(53:1)	C56H106O6	[M+K]+	m/z 913.58	(whole tissue)	453710	14930.8	53.7508	20.7839	38.6672	50.9822	38.4763	65.6914	8.46326	163.258
				Tumor1	52224.9	20511.7	74.0779	23.3043	31.4592	73.3175	56.5474	87.5711	23.1919	163.258
				Tumor2	21812.4	17999.2	64.9178	20.709	31.9003	62.4131	49.9714	79.4512	17.3213	136.925
				Stroma1	23506.7	13511.9	48.8705	17.6144	36.0429	46.438	36.2921	59.1475	10.763	102.188
				Stroma2	9186.7	13170.9	47.3541	18.4005	38.8573	43.2864	34.8465	58.6145	16.3278	103.756
				Stroma3	17899.4	17100.8	63.2486	20.6064	32.5799	61.2531	48.1421	75.4653	16.8358	142.121
TAG(54:4)	C55H94O6	[M+K]+	m/z 921.65	(whole tissue)	326201	10734.7	38.6449	18.2328	47.1805	35.3143	25.0272	48.7342	2.94931	153.447
				Tumor1	33769.4	13263.2	47.8999	17.8527	37.2708	45.7407	34.9742	58.885	10.1808	126.105
				Tumor2	15500.6	12790.9	46.1329	17.8031	38.5908	43.3057	33.7754	55.8198	12.4776	120.806
				Stroma1	17541.2	10082.9	36.4683	14.4172	39.5337	33.8644	25.8421	44.7211	12.0453	99.5367
				Stroma2	5863.04	8405.8	30.2219	13.6596	45.1978	27.0927	20.5666	37.6357	5.05447	75.3861
				Stroma3	10622.8	10148.8	59.7278	21.6416	36.2337	56.1245	44.8269	74.6743	15.6829	153.447
TAG(54:6)	C57H98O6	[M+K]+	m/z 917.66	(whole tissue)	497772	16380.8	58.9707	31.4675	53.3612	52.1619	36.0955	74.7629	6.17294	235.981
				Tumor1	73871.4	29013.5	104.782	37.7093	35.9883	100.653	77.571	128.312	15.2575	235.981
				Tumor2	28126	23209.1	83.7082	31.487	37.6152	80.9769	59.5018	101.372	15.2127	189.667
				Stroma1	25837.6	14851.8	53.7164	22.9539	42.7316	50.8081	36.4558	67.0588	11.981	142.009
				Stroma2	8635.26	12380.3	44.5117	20.108	45.1746	41.8614	29.2203	54.3531	8.2402	128.681
				Stroma3	20815.9	19887.1	73.5543	25.7401	34.9947	69.9587	56.8438	87.2947	23.1992	180.114
TAG(54:7)	C57H92O6	[M+K]+	m/z 915.63	(whole tissue)	363650	11967	43.0813	21.098	48.9725	39.0068	27.8358	53.534	4.42149	190.43
				Tumor1	47365.3	18603.1	67.1848	26.9557	40.1218	63.1393	47.6812	83.0607	11.2666	180.553
				Tumor2	16367.8	13506.5	48.7137	19.7334	40.5089	46.5659	33.818	59.5251	9.04602	132.448
				Stroma1	18275.9	10505.2	37.9956	16.2886	42.8698	36.3191	25.4111	47.2489	6.7428	104.676
				Stroma2	6866.31	9844.19	35.3934	14.5121	41.0024	33.6513	24.1915	43.822	8.69848	97.3349
				Stroma3	11362.5	10855.5	58.6429	21.6582	36.9323	55.815	43.5394	70.2726	11.8241	171.057
TAG(55:1)	C58H110O6	[M+K]+	m/z 941.64	(whole tissue)	402003	13229.2	47.625	23.8675	50.1155	43.2869	29.9962	60.3004	2.28561	195.933
				Tumor1	49505.1	19443.5	70.22	28.8086	41.0262	65.8822	50.3977	86.4142	7.31168	185.054
				Tumor2	21373.8	17637.3	63.6125	23.9534	37.6551	61.1009	46.8798	78.6319	19.4286	156.448
				Stroma1	20707.5	11902.9	43.0509	18.662	43.3486	39.6591	29.3125	53.2656	6.8499	137.618
				Stroma2	7202.97	10326.9	37.1287	17.2352	46.4201	33.7287	25.3584	44.873	8.53431	120.25
				Stroma3	16458.1	15723.8	61.8544	22.981	37.1534	60.6475	46.1917	74.0391	12.0552	162.862
TAG(55:2)	C58H108O6	[M+K]+	m/z 939.64	(whole tissue)	450796	14834.9	53.4055	26.6087	49.8238	48.4386	33.6215	67.6487	1.81132	194.54
				Tumor1	56295.1	22110.3	79.8512	29.6246	37.0998	75.883	60.2011	97.0083	19.0164	194.54
				Tumor2	24536.8	20247.4	73.0261	28.4119	38.9065	68.5385	51.2891	92.0067	22.0243	184.699
				Stroma1	24715.4	14206.7	51.3834	21.9527	42.7233	47.8653	36.165	62.3882	10.6846	135.427
				Stroma2	7932.57	11372.9	40.8895	17.7249	43.3481	37.1266	27.3052	51.8034	13.8679	109.873
				Stroma3	17981.7	17179.4	63.5396	25.5101	40.1484	60.4604	45.5597	79.8354	17.9537	159.867
TAG(55:3)	C58H106O6	[M+K]+	m/z 937.57	(whole tissue)	600922	19775.2	71.1909	29.6493	41.6476	66.1116	49.9126	87.8411	12.0549	282.512
				Tumor1	69999.9	27493	99.2906	32.5992	32.8321	93.9286	77.0253	118.687	26.2544	282.512
				Tumor2	30859.6	25464.9	91.8442	29.6475	32.2802	88.1179	68.8848	110.717	25.6162	218.608
				Stroma1	31161.2	17911.9	64.7843	21.6792	33.4636	62.7022	49.4184	77.0828	23.2511	176.25
				Stroma2	11099	15912.6	57.2115	21.4203	37.4405	54.7817	41.7145	68.3517	18.6144	114.3
				Stroma3	24300.5	23216.3	85.8673	28.1364	32.7673	85.4609	65.1281	101.197	21.6607	168.953
TAG(56:6)	C59H102O6	[M+K]+	m/z 945.66	(whole tissue)	305271	10045.9	36.1653	15.7861	43.6499	33.4411	24.7705	44.7694	3.91033	132.532
				Tumor1	30146.8	11840.4	42.7614	16.5031	38.5934	40.6824	30.9738	51.8683	8.91545	125.49
				Tumor2	14424.7	11903	42.9307	15.8468	36.9124	40.867	32.2058	51.1864	14.7225	118.067
				Stroma1	16962.8	9750.42	35.2657	14.5689	41.3117	33.3883	24.4925	43.8547	6.80811	102.639
				Stroma2	5656.62	8109.86	29.1579	12.3375	42.3126	26.8592	20.3711	34.8395	8.01544	77.4784
				Stroma3	15222.3	14543.1	53.789	19.7161	36.6546	49.7006	38.9201	65.6903	16.3745	125.138
TAG(56:7)	C59H104O6	[M+K]+	m/z 943.68	(whole tissue)	418792	13781.7	49.614	27.1849	54.7927	43.5533	29.2169	63.865	2.00379	207.441
				Tumor1	52403	20581.7	74.3304	30.4926	41.023	70.3255	52.1802	91.8175	16.9099	207.441
				Tumor2	22006.9	18159.7	65.4967	25.2348	38.5283	64.1608	45.556	83.8537	15.3053	157.054
				Stroma1	20958.8	12047.4	43.5735	19.2378	44.1503	41.0245	28.7787	54.656	8.42828	127.133
				Stroma2	7477.02	10719.8	38.5414	18.8543	48.9195	34.4076	24.8308	45.5393	9.06725	115.078
				Stroma3	18621.9	17791	76.8974	29.032	37.7542	73.7025	55.0337	93.7277	25.1907	181.527
TAG(57:3)	C60H110O6	[M+K]+	m/z 965.65	(whole tissue)	472399	15545.8	55.9648	27.7887	49.6539	50.5193	35.6007	70.9928	7.56992	228.54
				Tumor1	51540.7	20243	73.1073	27.3864	37.4606	69.0479	51.9859	89.6124	19.6705	182.071
				Tumor2	23934.2	19750.1	71.2328	26.2195	36.8081	67.9369	52.2156	86.6046	18.5253	186.031
				Stroma1	26754.8	15379	55.6233	21.9177	39.4038	53.6928	39.7947	67.543	13.3237	173.03
				Stroma2	8302.85	11903.7	42.7982	18.6928	43.6767	40.0968	29.7798	50.6489	10.5059	108.657
				Stroma3	12794.5	12223.6	82.196	28.3429	34.482	79.2934	62.2654	97.8013	28.399	188.849
