# Supplementary material for: Targeting de novo lipogenesis and the Lands cycle induces ferroptosis in KRAS-mutant lung cancer
Source: Nat Commun. 2022 Jul 26;13:4327. doi: 10.1038/s41467-022-31963-4 (PMC9325712; doi:10.1038/s41467-022-31963-4)
Supplement: Supplementary file 13 — Supplementary Data 7 [file 41467_2022_31963_MOESM13_ESM.xlsx]

## Sheet: Sheet1
Gene	A549	H157	H460	H292	H1264	H2122	H1993	H522	H661	H1395	H596	H290	H838	Calu-3
TP53		[CAG to TAG (stop)](NCI-Navy)	WT	WT	[CAG to TAG(stop)](NCI-Navy)	[c.131G>T; p.C44F; MS; possibly som](COSMIC-V73), [c.248G>T; p.C83F; MS; possibly som](COSMIC-V73), [c.47A>T; p.Q16L; MS; het; som](COSMIC-V73), [c.527G>T; p.C176F; MS; het; som](COSMIC-V73)	[c.726C>G; p.C242W; MS; hom; som; CLP](COSMIC-V73), [TGC to TGG](NCI-Navy)	[c.175delC; p.P59fs*>32; Del-FS; hom; pred neutral; som](COSMIC-V73), [c.292delC; p.P98fs*56; Del-FS; hom; pred neutral; som](COSMIC-V73), [c.571delC; p.P191fs*56; Del-FS; hom; pred neutral; som](COSMIC-V73), [c.572delC; p.P191fs*56; Del-FS; het; pred neutral; som; CLP](COSMIC-V73), [CCT to CT,?1bp](NCI-Navy)	[AGT to ATT](NCI-Navy), [c.194G>T; p.R65L; MS; het; possibly som; CLP](COSMIC-V73), [c.248G>T; p.S83I; MS; het; possibly som; CLP](COSMIC-V73), [c.365G>T; p.S122I; MS; het; possibly som; CLP](COSMIC-V73), [c.473G>T; p.R158L; MS; het; som; CLP](COSMIC-V73), [c.644G>T; p.S215I; MS; het; som; CLP](COSMIC-V73), [c.77G>T; p.R26L; MS; het; possibly som; CLP](COSMIC-V73)	WT	[c.454G>T; p.G152C; MS; hom; possibly som; CLP](COSMIC-V73), [c.733G>T; p.G245C; MS; hom; som; CLP](COSMIC-V73), [GGC to TGC](NCI-Navy)		[c.184G>T; p.E62*; NS; hom; som; CLP](COSMIC-V73)	[c.432G>T; p.M144I; MS; hom; possibly som; CLP](COSMIC-V73), [c.711G>T; p.M237I; MS; hom; som; CLP](COSMIC-V73)
KRAS	[c.34G>A; p.G12S; MS; possibly som](COSMIC-V73), [Mut](Gazdar)	[12CGT](Gazdar), [c.34G>C; p.G12R; MS; som](COSMIC-V73)	[61CAT](Gazdar), [c.183A>T; p.Q61H; MS; som](COSMIC-V73)	[c.34G>A; p.G12S; MS; het; possibly som](COSMIC-V73)	[12CGT](Gazdar), [c.34G>C; p.G12R; MS; som](COSMIC-V73)	[12TGT](Gazdar), [c.34G>T; p.G12C; MS; hom; possibly som](COSMIC-V73)	WT	WT	WT	WT	WT		WT	WT
RB1	WT			WT			WT				[c.541_542insT; p.S182fs*3; Ins-FS; het; pred neutral; som; CLP](COSMIC-V73)
STK11	[c.109C>T; p.Q37 stop](Gazdar), [c.109C>T; p.Q37*; NS; possibly som](COSMIC-V73)	[c.ex 2,3 del; p.E98-G155 del., stop at normal but trancated](Gazdar)	[c.109C>T; p.Q37*; NS; hom; possibly som](COSMIC-V73)			[c.837-842 1c del.; p.P281R (fs), stop at 286 aa](Gazdar), [c.837delC; p.P281fs*6; Del-FS; het; pred neutral; possibly som; CLP](COSMIC-V73), [c.842delC; p.P281fs*6; Del-FS; pred neutral; som](COSMIC-V73)	[c.595 G>T; p.E199 stop](Gazdar), [c.595G>T; p.E199*; NS; hom; som; CLP](COSMIC-V73)	WT	WT	[c.156-169 1G del.; p.E57K (fs), stop at 63 aa](Gazdar), [c.169delG; p.E57fs*7; Del-FS; hom; pred neutral; possibly som](COSMIC-V73)			[c.632-633 1G del.; p.I212Q (fs), stop at 286 aa](Gazdar)	WT
CDKN2A	[c.1_471del471; p.0?; Del-WG; hom; possibly som](COSMIC-V73)	[c.205G>T; p.E69*; NS; hom; possibly som](COSMIC-V73)	WT	[c.1_471del471; p.0?; Del-WG; hom; possibly som](COSMIC-V73)	WT				[c.457+1G>T; p.?; possibly som](COSMIC-V73)		WT			[c.247C>T; p.H83Y; MS; possibly som](COSMIC-V73), [c.413C>T; p.A138V; MS; hom; possibly som; CLP](COSMIC-V73)
EGFR	WT	WT	WT	WT	WT	WT	WT	WT	WT	WT	WT		WT	WT
PIK3CA	WT	WT	[c.1633G>A; p.E545K; MS; het; possibly som](COSMIC-V73), [E545K](Gazdar)	WT	WT	WT	WT	WT	WT	WT	[c.1633G>A; p.E545K; MS; het; som; CLP](COSMIC-V73), [E545K](Gazdar)		WT	WT
PTEN	WT	[c.751G>T; p.G251C; MS; possibly som](COSMIC-V73)	WT	WT	WT	WT		WT			WT
SMARCA4	[c.2184_2206del23; p.Q729fs*4; Del-FS; hom; pred neutral; possibly som](COSMIC-V73)		WT			WT		[c.809_810delCC; p.P270fs*16; Del-FS; hom; pred neutral; som](COSMIC-V73)		WT	WT		[c.2617-1G>A; p.?; hom; som; CLP](COSMIC-V73)	WT
FLG							WT
PCDH15	WT						WT		WT				WT
HYDIN			WT			WT		WT		WT	WT			WT
SYNE1	[c.24524A>G; p.D8175G; MS; het; som](COSMIC-V73), [c.24737A>G; p.D8246G; MS; het; som](COSMIC-V73)
LOC652153			WT							WT
BRAF	WT	WT	WT	WT	WT	WT	WT	WT	WT	[c.1406G>C; p.G469A; MS; hom; possibly som](COSMIC-V73), [G468A](Gazdar)	WT	WT	WT	WT
NRAS	WT	WT	WT		WT	WT	WT	WT	WT	WT	WT		WT	WT
USH2A						WT	WT		WT
OBSCN			WT			WT			WT	WT				WT
KMT2D						WT		WT		WT
CENPJ									WT
DNAH8			[c.3220A>T; p.I1074F; MS; het; som](COSMIC-V73)	WT		WT		WT		WT			WT
CSMD2									WT		WT	WT		WT
PTPRT						WT	WT			[c.1435C>G; p.Q479E; MS; het; som](COSMIC-V73)		WT	WT
KDR	WT		[c.3910G>T; p.G1304C; MS; het; som](COSMIC-V73)			WT				WT	WT
GLI3						[c.2818C>A; p.P940T; MS; het; som](COSMIC-V73)				WT				WT
PDE11A	[c.2008_2009insCCG; p.S670_S671insA; Ins-IF; het; pred neutral; som](COSMIC-V73), [c.2758_2759insCCG; p.S920_S921insA; Ins-IF; het; pred neutral; som](COSMIC-V73)		[c.19_20delAG; p.R7fs*30; Del-FS; het; pred neutral; som](COSMIC-V73)	WT			WT	[c.2008_2009insCCC; p.S670_S671insP; Ins-IF; hom; pred neutral; som](COSMIC-V73), [c.2758_2759insCCC; p.S920_S921insP; Ins-IF; hom; pred neutral; som](COSMIC-V73)			WT
APOB
MLL2								WT
BCORL1						WT		WT		WT				WT
SACS						WT				WT
KRT83												[c.666C>A; p.C222*; NS; het; pred neutral; possibly som; CLP](COSMIC-V73)
CTNNB1	WT	WT	WT	WT	WT	WT	WT	WT	WT	WT	WT	WT	WT	WT
RIMS2						WT	WT	[c.1246C>T; p.R416*; NS; het; som](COSMIC-V73), [c.1354C>T; p.R452*; NS; het; som](COSMIC-V73), [c.580C>T; p.R194*; NS; het; som](COSMIC-V73), [c.670C>T; p.R224*; NS; het; som](COSMIC-V73)		WT			WT
DGKB			[c.2023G>A; p.G675R; MS; het; possibly som; CLP](COSMIC-V73)			WT			WT	WT			WT
LAMA1						WT		WT					WT
KIF1A			WT
COL4A1			WT	WT		WT	WT			WT
FBN2			WT				WT	WT		WT			WT
PAPPA2									WT				WT
PXDNL			WT	WT			WT
NIPBL	[c.7201G>T; p.G2401*; NS; het; som](COSMIC-V73)			WT		WT				WT
ADAMTS16				WT		WT	WT		WT	WT
ATM	WT					WT				[c.7996A>G; p.T2666A; MS; hom; som](COSMIC-V73)	WT
PTCHD2						WT				WT			WT
NLRP3	WT					WT				WT
CREBBP						[c.248A>C; p.N83T; MS; het; som](COSMIC-V73)				WT
NFE2L2	WT
TMEM132D						WT			WT					WT
GRIN2B	WT					WT		[c.3042G>T; p.Q1014H; MS; het; som](COSMIC-V73)		WT
MYH2	[c.3297G>T; p.K1099N; MS; het; som](COSMIC-V73)										WT
HEPH	WT					[c.2104_2105GG>TT; p.G702>F; het; pred neutral; som](COSMIC-V73)				WT
EP300						WT	WT		WT	WT
ZFYVE9	WT		WT			WT				WT	WT
FAM5C			WT			WT				WT
CDH8				WT			WT
PPP1R3A						WT				WT			WT
CNDP1			[c.60_61insCTG; p.L20_E21insL; Ins-IF; het; pred neutral; som](COSMIC-V73)					[c.60_61insCTG; p.L20_E21insL; Ins-IF; het; pred neutral; som](COSMIC-V73)
ZNF831											WT
TAF1L						WT				WT
KEAP1	[c.997G>T; p.G333C; MS; hom; som](COSMIC-V73)		[c.706G>C; p.D236H; MS; hom; som](COSMIC-V73)			WT			WT			WT	[c.1330G>T; p.E444*; NS; hom; possibly som; CLP](COSMIC-V73)
CDCP2	[c.1216_1217insCC; p.M409fs*2; Ins-FS; hom; pred neutral; som](COSMIC-V73)
YBX1
COL22A1	WT		WT				WT		WT
HMCN1	[c.12379G>A; p.V4127I; MS; het; pred neutral; som](COSMIC-V73)		WT										WT
NTRK3						WT	WT			WT	WT
HERC2						WT				WT	WT		WT
HECW1			[c.358G>T; p.V120F; MS; het; som](COSMIC-V73)			WT				WT
GPR98			WT	WT		WT			WT			WT
CACNA1S							WT
FAM135B				WT					WT
UBR5			WT			WT				WT
ANK2				WT		WT	WT						WT
CHD6	WT					WT				WT	[c.7685C>T; p.T2562M; MS; hom; possibly som; CLP](COSMIC-V73)	WT
CACNA2D3			WT											[c.824C>T; p.A275V; MS; het; possibly som; CLP](COSMIC-V73)
PKD1L2				WT		WT
ODZ3								WT				WT
PDGFRA						WT	WT			WT			WT
PLEC			[c.7883G>A; p.R2628Q; MS; hom; som](COSMIC-V73), [c.7949G>A; p.R2650Q; MS; hom; som](COSMIC-V73), [c.8030G>A; p.R2677Q; MS; hom; som](COSMIC-V73), [c.8360G>A; p.R2787Q; MS; hom; som](COSMIC-V73)						WT
HLA-C							WT					WT
CDH10			WT										WT
NOTCH2	WT					WT				WT
PSG6	WT						WT
GAK						WT	WT	[c.3203G>C; p.C1068S; MS; hom; pred neutral; som](COSMIC-V73)		WT
WNK1						WT			WT	WT			[c.5869C>T; p.R1957C; MS; possibly som](COSMIC-V73), [c.6649C>T; p.R2217C; MS; possibly som](COSMIC-V73)
EPHA3						WT	WT			WT
TIAM1			[c.3846delG; p.G1283fs*33; Del-FS; het; pred neutral; som](COSMIC-V73)			WT				WT
AXL						WT				WT
CCDC141				WT
TRPM2			WT								WT
CDH18
MUC17							WT
MYH8			[c.332G>A; p.R111H; MS; het; som](COSMIC-V73)	WT								[c.4528+1G>C; p.?; het; possibly som; CLP](COSMIC-V73)	WT
NLRP4	WT									[c.332G>T; p.W111L; MS; het; pred neutral; som](COSMIC-V73)	WT
GAS2L3	[c.1645G>T; p.V549F; MS; het; pred neutral; som](COSMIC-V73)		[c.23G>T; p.W8L; MS; het; som](COSMIC-V73)			WT				WT
TLL1
C1orf173	WT													WT
HRNR				WT									WT
RTTN	[c.3218A>T; p.Q1073L; MS; het; som](COSMIC-V73)			WT
ALPK2						WT		[c.2244_2246delCTT; p.F750delF; Del-IF; het; pred neutral; som](COSMIC-V73), [c.4161_4163delCTT; p.F1389delF; Del-IF; het; pred neutral; som](COSMIC-V73)		WT
C6									WT
GOLGB1			[c.7512G>T; p.E2504D; MS; het; som](COSMIC-V73)										WT
PCK1						WT				WT
CROCC
SLC8A3													WT
RHOA						WT				WT
SUPT6H	WT							[c.1801C>T; p.L601F; MS; hom; som](COSMIC-V73)						WT
CER1						WT				WT
LOC51059
XIRP2	[c.9985C>A; p.P3329T; MS; het; pred neutral; som](COSMIC-V73)
ENPEP
APC
ZFHX3	[c.4417C>T; p.L1473F; MS; het; som](COSMIC-V73)		[c.11024C>A; p.P3675Q; MS; het; som](COSMIC-V73)											WT
MSR1
TLR4				WT
DCAF4L2			[c.35C>G; p.A12G; MS; hom; pred neutral; som](COSMIC-V73)						WT
PCDHA4			[c.1582C>G; p.L528V; MS; het; pred neutral; som](COSMIC-V73)					[c.1582C>G; p.L528V; MS; het; pred neutral; som](COSMIC-V73)
PCDHB7
PCDHA3						WT		[c.526_529delGAAT; p.E176fs*20; Del-FS; het; pred neutral; som](COSMIC-V73)
B2M									WT
TMEM92
UGT1A7
KIR3DL1			WT			WT			WT		WT	WT	WT	WT
PREX2						WT				WT	WT
FMN2							WT	WT
BIRC6	WT					WT	WT		WT	[c.1111A>T; p.T371S; MS; het; som](COSMIC-V73)
COL14A1				WT		WT	WT	WT	WT	WT			WT
BAI3						WT		WT		WT			WT	WT
RYR1	WT								WT				WT
ERBB4	WT		WT			WT	WT	WT	WT	WT			WT
ANK1	WT		WT			WT	WT	WT	WT	WT		WT	WT
ITGA8	WT					WT	WT	WT		WT		WT	WT
ADAMTS20						WT	WT		WT	WT	WT			WT
LPA									WT		WT		WT
TRPM6			WT			WT	WT	[c.232A>T; p.S78C; MS; hom; pred neutral; som](COSMIC-V73)	WT	WT	WT		WT
MUC12							WT							WT
DPP10			[c.76A>T; p.K26*; NS; het; som](COSMIC-V73), [c.97A>T; p.K33*; NS; het; som](COSMIC-V73)					WT
CTNND2						WT			WT	WT		WT
POLQ						WT	WT	[c.3474_3476delAAA; p.K1160delK; Del-IF; hom; pred neutral; som](COSMIC-V73)		WT
TRPA1	WT					WT				WT
ABCA13			WT						WT
PCDH11X						WT		WT		WT		WT	WT
DYSF	WT								WT				WT
DOCK1						WT	WT		WT	WT
DNAH9			[c.1834C>T; p.R612C; MS; het; som](COSMIC-V73)
KIAA1409							WT							WT
CTNNA2								WT
ASTN2	WT		WT				WT							[c.695G>A; p.R232H; MS; het; possibly som; CLP](COSMIC-V73)
SORCS1				WT								WT	WT
TMPRSS15									WT			WT	WT
PKHD1									WT
TG				WT				WT
DNAH2			WT	WT					WT
LAMA3			[c.3713delA; p.Y1238fs*85; Del-FS; het; pred neutral; som](COSMIC-V73)					WT						WT
MYH11			[c.2271C>A; p.D757E; MS; het; som](COSMIC-V73), [c.2292C>A; p.D764E; MS; het; som](COSMIC-V73)	WT		WT				WT				WT
DST			WT											WT
VWF	WT													WT
MCF2	WT					WT				WT			WT
ITGA4	WT					WT			WT	WT
ADAMTS2						WT			WT	WT
ARHGEF11	WT					WT	WT		WT	WT
MMP16	WT		WT			WT				WT		WT
MYO18B
ADAMTSL3			WT			WT			WT	WT	WT
MYH13													WT
CTNNA3						WT				WT	WT
ASH1L										WT		WT	[c.3814C>T; p.R1272W; MS; possibly som](COSMIC-V73)
COL6A3	WT		WT			WT
MYO3A			WT			WT				WT			WT
MYOM2			[c.526A>C; p.T176P; MS; hom; som](COSMIC-V73)
KIF6						WT			WT	WT
LRRK2						WT		[c.6610_6622del13; p.V2205fs*30; Del-FS; hom; pred neutral; som](COSMIC-V73), [c.6631_6643del13; p.V2212fs*30; Del-FS; hom; pred neutral; som](COSMIC-V73)		WT				WT
HSPG2								[c.5912G>A; p.R1971H; MS; het; pred neutral; som](COSMIC-V73)	WT	WT
COL5A3				WT
USP34				WT			WT
HGF							WT
TPR						WT	WT			WT	WT
IGSF3	WT					WT		[c.2636_2637insAGA; p.E880_Q881insE; Ins-IF; het; pred neutral; som](COSMIC-V73), [c.2696_2697insAGA; p.E900_Q901insE; Ins-IF; het; pred neutral; som](COSMIC-V73)					WT
MECOM	WT					WT				WT			[c.1117C>T; p.P373S; MS; het; possibly som; CLP](COSMIC-V73), [c.922C>T; p.P308S; MS; het; possibly som; CLP](COSMIC-V73)
UTP20											WT
CLASP1									WT
TAOK3						WT				WT
DDR2						WT				WT
DSCAM								[c.3520G>T; p.G1174W; MS; het; som](COSMIC-V73), [c.3521G>T; p.G1174V; MS; het; som](COSMIC-V73)	WT
SCN3A							WT
ROCK2			[c.2561A>T; p.D854V; MS; het; som](COSMIC-V73)			WT			[c.4130G>A; p.R1377Q; MS; het; possibly som; CLP](COSMIC-V73)	WT
NLRP7						WT			WT	WT
AVL9			WT					WT
SOS1			WT			WT	WT			WT
PDZRN4						WT	WT			WT
CDC27						WT				WT
INTS1				WT		WT					WT
FAT3			[c.13090C>T; p.R4364C; MS; hom; possibly som; CLP](COSMIC-V73), [c.13186C>T; p.R4396C; MS; hom; possibly som; CLP](COSMIC-V73), [c.2911C>T; p.R971C; MS; hom; possibly som; CLP](COSMIC-V73)					WT	WT				WT
CACNA1H
MYH4	WT								WT
ABCC11			WT						WT
LRGUK	WT					WT		WT		WT
EPHA7			[c.2688delC; p.P897fs*4; Del-FS; het; pred neutral; som](COSMIC-V73)			WT			WT	WT
GUCY1A2							[c.1302G>T; p.M434I; MS; possibly som](COSMIC-V73)	WT	WT					WT
IPO11				WT		WT			WT	WT
ADAM11				WT		WT				WT		WT
VCAN				WT		WT			WT	WT
SCN10A			WT					WT
DSP							WT		[c.3922C>T; p.R1308W; MS; het; pred neutral; possibly som; CLP](COSMIC-V73)		WT
STXBP5L			WT				[c.370G>A; p.G124S; MS; het; possibly som; CLP](COSMIC-V73)						WT
MED13L						WT				WT
DCHS2
PTPN14	[c.2131_2133delGAG; p.E716delE; Del-IF; het; pred neutral; som](COSMIC-V73)					WT				WT		WT
CCNB3				WT		WT				WT			WT
GHR						WT				[c.1027G>A; p.V343I; MS; het; som](COSMIC-V73)
PLD5	WT							[c.1046A>T; p.K349M; MS; het; som](COSMIC-V73), [c.1322A>T; p.K441M; MS; het; som](COSMIC-V73)	WT		WT
OR10J1
FUBP1				WT		WT			WT	WT
SPHKAP			WT			WT		[c.1702G>T; p.V568L; MS; het; som](COSMIC-V73)		WT	WT
ARMC4			[c.332T>G; p.L111*; NS; hom; som](COSMIC-V73)					WT	WT				WT
BZRAP1			[c.4247_4248insAA; p.S1417fs*39; Ins-FS; het; pred neutral; som](COSMIC-V73)			WT		[c.4247_4248insA; p.S1417fs*40; Ins-FS; het; pred neutral; som](COSMIC-V73)	WT	WT
ITGB4						WT				WT
WHSC1						WT				WT
MSH2	[c.965G>A; p.G322D; MS; possibly som](COSMIC-V73)					WT		[c.1054G>C; p.D352H; MS; het; som](COSMIC-V73)		WT
MAGEC1	WT					WT				WT
SLC8A1							WT
KCNK10
ZNF236								WT
BARD1	[c.1071_1091del21; p.L359_P365delLPECSSP; Del-IF; het; pred neutral; som](COSMIC-V73)					WT				WT			WT	WT
SPEN						WT		[c.655_656insA; p.S219fs*5; Ins-FS; het; pred neutral; som](COSMIC-V73), [c.778_779insA; p.S260fs*5; Ins-FS; het; pred neutral; som](COSMIC-V73)		WT
LIMK2						WT		WT		WT
IL16						WT				WT				WT
SERPINB2						WT			WT	WT
ARID1A			[c.6403_6408delATTCTG; p.I2135_L2136del; Del-IF; het; pred neutral; som](COSMIC-V73)			WT		WT		WT
SPTBN2
ASPM							WT						WT
RIMBP2
MMP2						WT				WT			WT
MRE11A						WT				WT
CDC5L						WT				WT				WT
TRIM42						WT				WT
ATRNL1
APBB1IP						WT				WT
TLL2			[c.1319G>T; p.R440L; MS; hom; som](COSMIC-V73)				WT				WT		WT
SERPINA3						WT			WT	WT
WDR72			[c.1450T>G; p.S484A; MS; hom; som](COSMIC-V73), [c.1453G>T; p.G485W; MS; hom; som](COSMIC-V73)	WT
NRP2	WT			WT
TRIM36						WT				[c.1339A>T; p.S447C; MS; het; som](COSMIC-V73)
FAT4							WT
TSHZ3	WT					WT				WT
LEPR
CDH6	WT							[c.2023G>T; p.G675C; MS; het; som](COSMIC-V73)
PTCH2						WT				WT
MMP1						WT				WT			WT
SEZ6L													WT	[c.3046G>A; p.E1016K; MS; het; possibly som; CLP](COSMIC-V73)
BTBD11	[c.1861C>A; p.Q621K; MS; hom; som](COSMIC-V73)								[c.1682C>T; p.A561V; MS; het; possibly som; CLP](COSMIC-V73)
FAT2			WT			WT		[c.12555C>A; p.Y4185*; NS; het; som](COSMIC-V73), [c.8250G>T; p.K2750N; MS; het; som](COSMIC-V73)
SLC26A9											WT
CCDC40				WT
KIAA1486						WT				WT
PRODH						WT				WT
TGFBR1						WT				WT
TIMD4			WT			WT	WT
TTC37
ARHGAP9						WT				WT
TMEM132A				[c.2735G>A; p.R912Q; MS; het; pred neutral; possibly som; CLP](COSMIC-V73)						WT				[c.2735G>A; p.R912Q; MS; het; pred neutral; possibly som; CLP](COSMIC-V73)
CPXM2				WT
ANKHD1						WT				WT
IGSF21			WT						WT		WT			WT
CASP14						WT				WT
TNFAIP3			[c.406C>T; p.R136C; MS; het; som](COSMIC-V73)			WT				WT
SIGLEC12													WT
MYO5C	WT
NLRP10						[c.860C>T; p.S287F; MS; het; pred neutral; som](COSMIC-V73)				WT
TMEFF2				WT				[c.658G>A; p.E220K; MS; het; possibly som; CLP](COSMIC-V73)	WT
U2AF1				WT
HLF						WT			WT	WT
RP1L1	[c.1347C>G; p.S449R; MS; het; pred neutral; som](COSMIC-V73), [c.199G>T; p.E67*; NS; het; som](COSMIC-V73)
BICD2						WT				WT		[c.2170G>A; p.E724K; MS; het; possibly som; CLP](COSMIC-V73)
KCNH8									WT
FAM90A20
QRICH2	[c.1141C>G; p.Q381E; MS; het; pred neutral; som](COSMIC-V73)
ZIM2									WT
HAVCR1								[c.474_475insACA; p.T160_V161insT; Ins-IF; hom; pred neutral; som](COSMIC-V73)	WT
WDR87													[c.5987G>A; p.R1996K; MS; hom; pred neutral; possibly som; CLP](COSMIC-V73), [c.6104G>A; p.R2035K; MS; hom; pred neutral; possibly som; CLP](COSMIC-V73)
NTF3						WT				WT
KAT6B	[c.6018C>A; p.Y2006*; NS; het; som](COSMIC-V73)
UNC79							WT
ST6GAL2			[c.188G>T; p.G63V; MS; het; som](COSMIC-V73)
C10orf68	[c.1477_1478delAA; p.K493fs*8; Del-FS; het; pred neutral; som](COSMIC-V73)		[c.675_678delAAAT; p.N226fs*11; Del-FS; hom; pred neutral; som](COSMIC-V73)
ALDOA						WT				WT
QRFPR	[c.510G>C; p.W170C; MS; het; som](COSMIC-V73)								WT
HEPHL1
ATAD5			[c.861_866delGTCAAT; p.M287_S288delMS; Del-IF; het; pred neutral; som](COSMIC-V73)
MEX3D						WT				WT
TAS1R2													WT
TNKS1BP1
FAM46D						WT				WT
HIVEP3
LPCAT2
KRT39
ABCF3												[c.1817G>A; p.R606H; MS; het; possibly som; CLP](COSMIC-V73)
RSPH4A
PCDHA2
POM121L12	WT								[c.202T>A; p.W68R; MS; het; pred neutral; possibly som; CLP](COSMIC-V73)
LRRC32			[c.237C>G; p.D79E; MS; het; som](COSMIC-V73)			[c.832C>T; p.R278W; MS; het; possibly som; CLP](COSMIC-V73)								WT
GPNMB	WT
HDC
ZNF454							WT
OR2L13
ST8SIA4								WT			WT
ZNF682											WT
RBM6											[c.293G>A; p.G98E; MS; hom; possibly som; CLP](COSMIC-V73)
RBMXL3
OR8K1
ZNF354B	WT
PCDHA7
SAMD9L	[c.4484delA; p.Q1495fs*31; Del-FS; het; pred neutral; som](COSMIC-V73)
GGN								[c.1939C>T; p.Q647*; NS; hom; som](COSMIC-V73)
PGK2			[c.785G>C; p.G262A; MS; het; som](COSMIC-V73)										WT
OR5T2													WT
NES	[c.2128G>T; p.A710S; MS; het; pred neutral; som](COSMIC-V73)		WT
OR10J3
IL25													[c.424C>T; p.R142W; MS; hom; possibly som; CLP](COSMIC-V73)
OR52N1								[c.703G>T; p.A235S; MS; het; som](COSMIC-V73)
KPRP								WT
FAM71A
GJB4			[c.155_158delTCTG; p.V52fs*55; Del-FS; hom; pred neutral; som](COSMIC-V73)
HEMGN
GPR17									[c.466G>A; p.D156N; MS; het; possibly som; CLP](COSMIC-V73)
KDM6A	WT	WT	WT	WT		WT	WT	WT	WT	WT	WT		WT	WT
SF3B1		WT		WT		WT	WT		WT	WT	WT		WT	WT
USP41	WT		WT			WT		WT		WT		WT	WT	WT
HRAS	WT	WT	WT		WT	WT	WT	WT	WT	WT	WT		WT	WT
VHL		WT	WT			WT	WT	WT	WT	WT		WT	WT
KIAA1671	WT			WT				WT	WT			WT	WT	WT
NEB				WT		WT					WT
VPS13B				WT		WT			WT	WT
PKHD1L1	WT		WT				WT					WT	WT	WT
HEATR7B2							WT						WT
MLL3	WT						WT				WT		WT	WT
DNAH6	WT		WT						[c.2359C>T; p.R787W; MS; het; possibly som; CLP](COSMIC-V73)				WT
CACNA1E			WT											WT
STAB2			WT						WT		WT		WT
COL11A1	WT
NAV3			WT			WT				WT		WT		WT
LRRC7											WT
MYT1L			WT	WT					WT			WT
KNTC1				WT		WT				WT
DNAH3	WT			WT					WT
ANKRD30B							WT		WT				WT	WT
UNC80				WT							WT			WT
PPFIA2			WT			WT				WT				WT
MDN1
PLXNA4							WT		WT					WT
ROBO2			[c.1091C>A; p.P364H; MS; het; som](COSMIC-V73), [c.1139C>A; p.P380H; MS; het; som](COSMIC-V73)	WT
SPINK5											WT
ALPP				WT							WT	WT		WT
ABCB1	[c.3800A>G; p.Y1267C; MS; het; som](COSMIC-V73)						WT
AFF3						WT				WT			WT	WT
KMT2C						WT				WT
COL12A1				WT
KALRN						WT				WT			WT	WT
CUBN									WT
EPHA5			WT	WT		WT				WT			WT
POLE	WT					WT	WT			WT	WT		WT	WT
RIMS1							WT							WT
NCAPD3						WT		WT		WT
MYLK						WT				WT
PLCB4						WT				WT	WT	WT	WT	WT
ATR			WT			WT			WT	WT			WT
CARD11						WT			WT	WT		WT
DPYD						WT				WT	WT
ASTN1						WT		WT	WT	WT				[c.1648T>G; p.F550V; MS; het; possibly som; CLP](COSMIC-V73), [c.1672T>G; p.F558V; MS; het; possibly som; CLP](COSMIC-V73)
PKD1L1			WT	WT				WT
GRIN2A				WT		WT			WT	WT
KIAA1244						WT			WT	WT			WT
HFM1							WT
WNK2						WT		WT		WT
NLRP5						WT			WT	WT
PLCE1				WT		WT				WT		WT
ROS1						WT				WT		WT
MYH1			WT			WT					WT		WT
DIP2C	WT		[c.233G>T; p.R78L; MS; hom; som](COSMIC-V73)	WT			WT		WT
CHD9				WT		WT				WT		WT
CNTN1						WT			WT	WT			WT
PZP	WT							WT	WT				WT
CALCR				WT		WT			WT	WT
ABI3BP	WT			WT			WT
SCN11A
MYH6	WT						WT
STK31						WT	WT			WT
ITPR3						WT				WT			WT
PTPRZ1	WT					WT			WT	WT
REV3L			[c.3866A>T; p.Q1289L; MS; het; som](COSMIC-V73), [c.4100A>T; p.Q1367L; MS; het; som](COSMIC-V73)			WT				WT
CHD1L						WT				WT
GRIA4	[c.1976A>C; p.E659A; MS; het; som](COSMIC-V73)		WT			WT	WT			WT			WT
PRKCG			[c.1681G>T; p.E561*; NS; hom; som](COSMIC-V73)			WT				WT			WT
PLEKHH2				WT				WT						WT
AMPH				WT				WT	WT				WT
EPHB1			WT			WT			WT	WT			WT
KIAA1549							WT				WT
LYST			[c.7120C>T; p.R2374C; MS; het; som](COSMIC-V73)	WT			WT		WT
EGFLAM			WT				WT		WT
NOTCH4	WT					WT				WT			WT
LRBA			[c.6431G>T; p.R2144L; MS; het; som](COSMIC-V73)			WT						WT
KCNMA1													WT
ADAM32						WT				WT
SNTG1							WT
THSD7B	WT		WT	WT
LAMB4			WT	WT					WT		WT	WT
RBFOX1							WT						WT
JAKMIP1						WT				WT		WT
ITGAD			WT			WT				WT
PDZD2
MCM3AP						WT				WT
TRHDE			[c.1205C>A; p.P402Q; MS; het; som](COSMIC-V73)				WT		WT				WT
COL1A2						WT			[c.3274C>A; p.P1092T; MS; het; possibly som; CLP](COSMIC-V73)					WT
SYNJ2						WT	WT			WT
COL7A1			WT											WT
GPR112						WT		[c.5830G>T; p.G1944*; NS; hom; pred neutral; som](COSMIC-V73)		WT			WT
DCC							WT	WT			WT
NUP210	WT		[c.672G>T; p.E224D; MS; het; som](COSMIC-V73)			WT			WT	WT	WT
FRY									WT			WT
COL4A6	[c.3569C>G; p.P1190R; MS; hom; som](COSMIC-V73), [c.3572C>G; p.P1191R; MS; hom; som](COSMIC-V73)					WT				WT				WT
CXorf30			WT			WT				WT
GLP1R						WT	WT			WT
MYH9						WT				WT
GRM8							WT		WT			WT		WT
FLNC				WT					WT
SBNO1						WT				WT			WT
NBN			[c.671G>C; p.G224A; MS; hom; som](COSMIC-V73)			WT				WT			WT
COL3A1								WT	WT				WT
PTPRM						WT				WT
MERTK						WT				WT	WT
RIF1						WT				WT			WT
CADPS			[c.1244C>T; p.P415L; MS; het; som](COSMIC-V73)				WT
PRDM9							WT							WT
IGF2R											WT
SPTAN1			WT											WT
UNC5B						WT	WT			WT			WT
LRP6						WT				WT
PAK7						WT				WT				WT
PDE10A	WT						WT
CAD			WT			WT				WT
IQGAP2			WT	WT			WT
PARP1			[c.1505C>T; p.A502V; MS; pred neutral; possibly som](COSMIC-V73)	WT		[c.2738delG; p.G913fs*4; Del-FS; het; pred neutral; som](COSMIC-V73)				WT
PRDM16						WT			WT	WT			WT
IKZF1						WT			WT	WT		WT		WT
EIF2AK4						WT				WT			WT	WT
FBXL7						WT				WT			[c.813G>T; p.Q271H; MS; het; possibly som; CLP](COSMIC-V73)
KDM3B						WT				WT
PFKP	WT					WT				WT
ACSL6						WT	WT			WT
NUP214			WT			WT				[c.4738G>T; p.E1580*; NS; het; som](COSMIC-V73)	WT	WT
ANK3									WT
DNAH14
NUP210L	WT
PPEF2				WT		WT				WT			WT
NEK10						WT				WT
LMTK2						WT				WT
TLN1						WT				WT		WT
ADCYAP1R1
NUP160						WT				WT			WT
PAXIP1			WT	WT		WT				WT
ATP7A						WT		[c.3883C>T; p.R1295W; MS; possibly som](COSMIC-V73)	WT	WT
CBLB						WT				WT				WT
SPTB
PIK3CG						WT				WT			WT
ABCB11									WT			WT		WT
GRIK3						WT	WT						WT	WT
ADAMTS5						WT				WT	WT
LRIG1	WT		[c.3163C>T; p.Q1055*; NS; het; pred neutral; som](COSMIC-V73), [c.3232C>T; p.Q1078*; NS; het; pred neutral; som](COSMIC-V73)			WT				WT			WT
CDC42BPA						WT				WT
KCNT1	WT
ZNF716							WT						WT	WT
STK36				WT		WT		WT		WT
PIK3R1	WT		WT			WT		WT		WT
RET						WT	WT	WT		WT
TRPS1				WT		WT	WT			WT
MSH3						WT				WT
CNTN6
HCN1							WT							WT
NOBOX							WT
HPSE2						WT	WT
HEATR1
PC						WT				WT
KLHL4						WT				WT
PCNXL2				WT			WT
FOXP2			WT			WT				WT
RSPO2						WT				WT			WT
WDR27	WT							WT
CUL1				WT		WT				WT
FBXW7			WT			WT				WT		WT
NOTCH1	WT								WT	WT				WT
KIF21B													WT
KIF21A
ERCC6						WT	WT			WT			WT
NOS1
AMPD1						WT				WT
ZP4									WT
NAALAD2
PLA2G4A						WT				WT
ADAM17						WT				WT
Q6ZU04												WT
GNAS						WT				WT
NUMA1						WT				WT	WT
DNMT3A						WT				WT
BCLAF1						WT				WT
PAPPA													WT
DLC1						WT				WT
ABCA8									WT		WT
STAB1						WT							WT	WT
IPO9			WT			WT		WT		WT
FCRL4			WT			WT				WT
NLGN1						WT				WT
DOT1L						WT				[c.3155G>T; p.G1052V; MS; hom; pred neutral; som](COSMIC-V73)
COL20A1						WT			WT		WT		WT
FRMPD3						WT				WT
MMP3						WT				WT
ATP1A4								[c.1901C>A; p.A634D; MS; het; som](COSMIC-V73)
PIK3C3						WT			WT	WT			WT	WT
RAD21			[c.353A>T; p.D118V; MS; het; som](COSMIC-V73)			WT				WT
INSRR						WT				WT
HCK						WT				WT
USP28				WT		WT				WT			WT
NLRP13						WT				WT
WDR90	WT
SLCO1C1								WT
FASN												WT
MTUS2
CKAP5				WT				[c.4003delT; p.S1335fs*23; Del-FS; het; pred neutral; som](COSMIC-V73)			WT
IKZF3						WT	WT			WT
PLXNC1									WT
KIF4A				WT		WT	WT			WT
TARBP1													WT
GRIK4
TRPV5									WT
GAB1						WT				WT
F9						WT			WT	WT
PCDHG
GRM7	[c.2461C>T; p.Q821*; NS; het; som](COSMIC-V73)													WT
CRB1									WT
FAT1						WT			WT
USP35						WT				WT
NLRP1						WT			WT	[c.1963A>T; p.K655*; NS; hom; pred neutral; som](COSMIC-V73), [c.808A>T; p.K270*; NS; het; pred neutral; som](COSMIC-V73)			WT
NCOA6			[c.5788G>A; p.V1930I; MS; het; pred neutral; som](COSMIC-V73)			WT				WT
LRP5				WT		WT				WT
TCERG1L													WT
ACO2						WT				WT			WT
PTGS1			WT			WT				WT				WT
SLCO1B1
PPFIA3						WT				WT
NUP153						WT				WT
FMNL3						WT				WT
MYST2				WT		WT				[c.1513G>A; p.G505S; MS; het; som](COSMIC-V73)
SH3TC2									WT
ERBB2IP	WT					WT				WT
MYLK2						WT				WT
WDR44						WT				WT		WT
CDH1				[c.1849G>A; p.A617T; MS; pred neutral; possibly som](COSMIC-V73)		[c.493_510del18; p.E165_P170delENEKGP; Del-IF; hom; pred neutral; som](COSMIC-V73)				WT
DMXL2			WT										WT
EPHA8						WT				WT
EIF3A						WT				WT
ATF7IP						WT				WT
CHD1				WT		WT				WT
CPAMD8								[c.653G>T; p.R218L; MS; hom; som](COSMIC-V73)
MAP3K13				WT		WT				WT
AKAP6						WT				WT
SORCS2
KIF20B									WT			WT
PLCXD3						WT			WT	WT
FGD2						WT				WT
ARSH	[c.424G>T; p.G142W; MS; hom; som](COSMIC-V73)					WT				WT				WT
AGXT2												WT
HCLS1	[c.1444G>A; p.V482I; MS; het; som](COSMIC-V73)						WT						WT
CAMK2G						WT				WT
ITGB3						WT				WT			WT
FBXO10						WT				WT
ARID2			WT					WT
RALGDS						WT				WT		WT
NPC1L1
TNS1							WT	[c.1853G>A; p.R618H; MS; het; som](COSMIC-V73), [c.2228G>A; p.R743H; MS; het; som](COSMIC-V73)
PLXNA3						WT	WT			WT
FSTL5	[c.1237T>G; p.C413G; MS; het; som](COSMIC-V73)
C9													WT
ASAP2									WT
PRPF8				WT								WT
ZZEF1									WT			WT
PGR						WT				WT
LMBRD1	WT							WT	WT
NR1H4						WT				WT		WT
ARHGAP25	WT					WT			WT	WT
SCN4A													WT
FAP
ANKHD1-EIF4EBP3											WT
STK4						WT				WT
ITIH5L				WT		WT				WT
MEF2C			WT			WT				WT		WT
SCYL2						WT				WT
POT1						WT				WT
RP1			WT						WT
MXRA5						WT				WT
ZMYND8						WT				WT
AQR	WT							[c.3434A>G; p.N1145S; MS; hom; som](COSMIC-V73)			WT
LY75													WT
ARAP2							WT
KCNH5	WT
ZNF638	WT		[c.482C>T; p.P161L; MS; het; som](COSMIC-V73), [c.800C>T; p.P267L; MS; het; som](COSMIC-V73)	WT										WT
COBL	WT
TRPV6			WT
SERPINB4						WT	WT			WT
ROR2						WT			WT	WT
SLC13A1
EPAS1						WT				WT
SLCO1B3				WT								WT		WT
CUL2	[c.709G>T; p.E237*; NS; het; som](COSMIC-V73)					WT		WT		WT	WT
UROC1													WT
GYS2
KDM4B						WT				WT
BICC1
PPARGC1A						WT				[c.1293G>C; p.Q431H; MS; het; som](COSMIC-V73)
NOX4						WT	WT	[c.767C>G; p.S256*; NS; het; som](COSMIC-V73)	WT
GOLGA5			[c.595A>G; p.K199E; MS; het; som](COSMIC-V73)			WT				WT
TCHH								[c.2753G>T; p.R918L; MS; het; pred neutral; som](COSMIC-V73)					WT
POTEH							WT
ABCA10							WT
CLSTN2									WT				WT
EVC2				WT			WT
WDR62							WT
FRMPD4						WT				WT
KCNQ2
ADH7						WT				WT
UBE2O						WT				WT			WT
COL4A3BP						WT				WT
CRAMP1L							WT	WT	WT
SMYD1						WT				WT
TRAK1			WT				WT						WT
TGM3								WT
ZFAT
NCOA7						WT				WT
NACA						WT				WT
RAF1						WT				WT
GPC3						WT				[c.490G>C; p.D164H; MS; hom; som](COSMIC-V73)
NHS				WT		WT	[c.3917C>A; p.S1306Y; MS; het; pred neutral; possibly som; CLP](COSMIC-V73), [c.4385C>A; p.S1462Y; MS; het; pred neutral; possibly som; CLP](COSMIC-V73)			WT
RRBP1													WT
NCKAP5									WT
GALNT13			[c.447G>T; p.E149D; MS; het; som](COSMIC-V73)
MYO9B
PRRC2A											WT			WT
CCDC88A							WT
EPHB3						WT				WT
WDR66														WT
KPNA7						WT				WT
ADAMTS1						WT			WT	WT
GLT25D2			WT					WT
DGKZ						WT				WT
APPBP2						WT				WT
CDC45						WT				WT
BCOR						WT		[c.2266G>T; p.E756*; NS; hom; som](COSMIC-V73)		WT
ZNF521						WT			WT	WT
ODZ1	WT					WT			WT	WT
CASZ1
ANKRD11											WT
ITPKB			[c.2027_2029delACG; p.H676_A677>P; Del-IF; het; pred neutral; som](COSMIC-V73), [c.605_607delACG; p.H202_A203>P; Del-IF; het; pred neutral; som](COSMIC-V73)			WT				WT
ACSS3
PCNX	WT										WT
ZFC3H1				WT
COBLL1
KCNV1						WT				WT
C5							WT						[c.3922C>T; p.R1308C; MS; hom; pred neutral; possibly som; CLP](COSMIC-V73)
NID1				WT				WT						WT
SFI1													WT
UPF1												WT		WT
ZNF257			WT	[c.271G>A; p.V91M; MS; het; pred neutral; possibly som; CLP](COSMIC-V73)
CALN1									WT
COL23A1
BRCC3						WT				WT
SETD2						WT				WT
DIDO1	WT								WT			WT
FAM5B			[c.57G>T; p.W19C; MS; het; som](COSMIC-V73)
PRIC285				WT			WT
TMEM132B									WT
GPR158
LAMC3
FAM47A						WT				WT
FGD6						WT
SLITRK2						WT				WT
ZC3H14				WT
MAEL
ZNF217			[c.2094delG; p.A699fs*4; Del-FS; het; pred neutral; som](COSMIC-V73)			WT				WT
MYO1B									WT			WT
REG3A													WT
UBR1			WT								WT
GABRQ						WT				WT
USP38						WT				WT
HDGF						WT				WT
PCF11	WT								WT
CATSPER1
SERPINB10			[c.1191delC; p.*398fs?; Del-FS; het; pred neutral; som](COSMIC-V73)			WT	WT			WT
VSIG4						WT				WT	[c.41C>A; p.T14K; MS; hom; pred neutral; possibly som; CLP](COSMIC-V73)
PSKH2			[c.1097G>T; p.R366M; MS; hom; pred neutral; som](COSMIC-V73)			WT				WT
PML						WT				WT
CLDN16						WT				WT
CFTR							WT
PPL												WT
SOX6									[c.1436C>T; p.A479V; MS; hom; possibly som; CLP](COSMIC-V73), [c.1508C>T; p.A503V; MS; hom; possibly som; CLP](COSMIC-V73)
CRIPAK
KIAA2022						WT				WT	WT
SIGLEC8				WT
SIGLEC1				WT					WT					WT
G2E3						WT				WT
PAK6						WT				WT
SMAD3						WT				WT
DACT1	WT					WT				WT
REST						WT			WT	WT
CCDC57
FGFR4						[c.2014C>A; p.P672T; MS; pred neutral; som](COSMIC-V73)	WT			WT
SERINC3						WT				WT
AKR1C4											[c.140G>A; p.R47H; MS; het; possibly som; CLP](COSMIC-V73)
ALDH3B2						WT				WT
GRIA1											WT
SLC9A4	WT
CYLC1						WT				WT
MEGF6														WT
TFAP2D
ZFP64			[c.274C>G; p.Q92E; MS; het; som](COSMIC-V73)										WT
AIM1
HIF1A				WT		WT				WT
TRIM58							WT
ITGB6						WT			WT	WT
BAAT				WT		WT				WT
SLC18A2							WT
FBXW5						WT			WT	WT
TPI1			[c.315G>C; p.E105D; MS; hom; som](COSMIC-V73), [c.426G>C; p.E142D; MS; hom; som](COSMIC-V73)			WT				WT			[c.88C>T; p.L30F; MS; hom; possibly som; CLP](COSMIC-V73)
CEP152
HSPA1L			WT			WT				WT
SUPT16H				WT			WT						WT
FZD3						WT				WT
OTUD6A						WT				WT
MOSPD2				WT		WT				WT
PALB2						WT				WT
SLX4
PEG3
KCNB2				WT									WT
SRRM2			[c.6868C>T; p.P2290S; MS; het; som](COSMIC-V73)
CMYA5
ZPLD1			[c.239C>A; p.S80*; NS; het; som](COSMIC-V73)				[c.1182G>A; p.M394I; MS; het; possibly som; CLP](COSMIC-V73)					WT	WT
GPR113
SETD5
FASTK						WT				WT
LNX2						WT				WT
RC3H1
MAGEB10	[c.821T>A; p.L274Q; MS; hom; pred neutral; som](COSMIC-V73)					WT		WT		WT
INSC									WT
NKAP						WT				WT
PLA2G4F				[c.1454C>T; p.A485V; MS; het; possibly som; CLP](COSMIC-V73)		WT
TCF7L1				[c.931G>A; p.V311I; MS; het; possibly som; CLP](COSMIC-V73)									WT
PPP2R3C	WT					WT				WT
KLK10						WT				WT
PITX1						WT				WT
WDR36							WT						WT
DUOXA2						WT				WT
ASB4			[c.1030G>T; p.A344S; MS; het; som](COSMIC-V73)			WT				WT
IRAK1						WT				WT
FAT									WT
MAP2								[c.4072G>T; p.E1358*; NS; het; som](COSMIC-V73)
FAM47B						WT				WT
RAG1						WT		WT		WT
LEPRE1				WT					WT
MAGEB16						WT				WT
TECPR2				WT									WT
CCNT1						WT				WT
SGMS2			[c.184A>G; p.I62V; MS; het; som](COSMIC-V73)			WT				WT
SIGLEC10													WT
E2F3						WT				WT
BDKRB2						WT		[c.1153G>C; p.D385H; MS; het; pred neutral; som](COSMIC-V73)		WT
TCEAL5						WT				WT
GRM1
SBF1
GRIN3A
SLC6A19
GABRB1			[c.1383T>A; p.F461L; MS; het; som](COSMIC-V73)
WDR49									WT
ADAR														WT
SH3RF2	WT
ATP11B
KLK15						WT				WT
CASQ2			[c.790G>T; p.D264Y; MS; hom; som](COSMIC-V73)
SLC47A2
ENAH								[c.85T>G; p.S29A; MS; het; som](COSMIC-V73)
MTIF2
SPATA17			[c.782C>T; p.T261M; MS; het; possibly som; CLP](COSMIC-V73)
P2RY10						WT	[c.444C>A; p.Y148*; NS; het; pred neutral; possibly som; CLP](COSMIC-V73)			WT
REV1	WT
KIAA1210						WT				WT
CALCRL
RNF133	[c.284C>G; p.S95*; NS; het; pred neutral; som](COSMIC-V73)					WT				WT
SLC2A13	[c.1174G>A; p.G392R; MS; het; som](COSMIC-V73), [c.1231G>A; p.G411R; MS; het; som](COSMIC-V73)								WT		WT
CD1A
USP44						WT				WT
SLC6A9
PABPC5						WT				WT
TMEM87B
RXRG													WT
LRRFIP2			WT	[c.1921G>A; p.E641K; MS; possibly som](COSMIC-V73)
FAM55D
DUSP3						WT				WT
MKS1									WT				WT
AJAP1											[c.1099G>A; p.V367M; MS; het; possibly som; CLP](COSMIC-V73)
ZNF318
PRB1										WT
SCAF4			[c.3184G>T; p.D1062Y; MS; het; som](COSMIC-V73)				WT
NPAT				[c.2959G>A; p.V987I; MS; pred neutral; possibly som](COSMIC-V73)				[c.2171_2173delCTT; p.S726delS; Del-IF; het; pred neutral; som](COSMIC-V73)
AGBL2
AMER1						WT				WT
KCNC2						WT			WT
COLEC12
LRP12														WT
PHACTR2
WSCD2
KCTD19								WT
PRSS16
ZFYVE16
FBXO34						WT				WT
UBASH3A				WT
CAND1							WT
NUCB1
RBM33									WT
UBXN4													WT
NYX						[c.1354G>C; p.G452R; MS; het; pred neutral; som](COSMIC-V73)				WT
GTPBP10							WT
SOCS5						WT				WT
FOXR2						WT				WT
PAMR1
VIT
ZC3H3													WT
NOL8
NOL6
SLITRK3
CCDC67
KIAA0355	WT							[c.3116_3127del12; p.Q1039_P1042delQPPP; Del-IF; hom; pred neutral; som](COSMIC-V73)
MBD5									WT
EIF4ENIF1							WT
SPAG6						WT	WT	[c.1147C>A; p.L383M; MS; het; som](COSMIC-V73), [c.1375C>A; p.L459M; MS; het; som](COSMIC-V73)
ATG2A
CTSA			[c.514T>G; p.F172V; MS; het; som](COSMIC-V73)
ABP1
IGSF10							WT
PCDHA6
PCDHB13											WT		WT	[c.104C>T; p.S35F; MS; het; pred neutral; possibly som; CLP](COSMIC-V73)
CYP2C18							WT
SUGP2			[c.3210G>C; p.R1070S; MS; hom; som](COSMIC-V73)
GPR110
LRRC15
OPRM1														WT
NDE1	[c.214C>T; p.R72C; MS; het; som](COSMIC-V73)
ITPKC			[c.1373G>T; p.G458V; MS; hom; som](COSMIC-V73)
KDELC1								[c.700G>T; p.V234F; MS; hom; som](COSMIC-V73)
ZNF655			[c.7delG; p.E3fs*67; Del-FS; het; pred neutral; som](COSMIC-V73)
ASNS
OR2L1P			WT
SALL3			[c.3287C>T; p.P1096L; MS; het; som](COSMIC-V73)										WT
PCDHB10			WT
TMPO			WT
INTU
UPK1B								[c.173C>A; p.A58D; MS; het; som](COSMIC-V73)						WT
IZUMO4	WT
HMGCS2								[c.1216A>G; p.R406G; MS; het; som](COSMIC-V73)
GIMAP1	[c.418G>T; p.G140W; MS; het; som](COSMIC-V73)
HPS1			WT
PGLYRP4											WT		WT
PCDH17
FAM71B
C6orf138							WT							WT
FLRT2
PCDHB16
KIF4B
KLHL14
SYNPO2												WT
ENSG00000250423
DNHL1									[c.1096C>T; p.R366W; MS; het; possibly som; CLP](COSMIC-V73)
CD300C	[c.98_99insGC; p.V35fs*6; Ins-FS; het; pred neutral; som](COSMIC-V73)								WT
MTMR7
POPDC2							WT
MS4A6E
BNC1
PCDHB4
C15orf2			[c.1717C>A; p.P573T; MS; hom; pred neutral; som](COSMIC-V73)
TRUB1	[c.981G>T; p.Q327H; MS; het; pred neutral; som](COSMIC-V73)
LRFN2									WT			[c.1270C>T; p.R424W; MS; het; possibly som; CLP](COSMIC-V73)
PCDHB14													WT
OR4C15									[c.165G>T; p.M55I; MS; het; pred neutral; possibly som; CLP](COSMIC-V73)
CNGA1
KRT71
MICALCL	WT
SLC7A6	[c.1259G>C; p.R420P; MS; het; som](COSMIC-V73)			[c.569G>A; p.R190H; MS; possibly som](COSMIC-V73)							WT
ZNF582
UCMA
ZUFSP
MIOS								[c.413C>G; p.A138G; MS; het; som](COSMIC-V73)
PRKAR1B													WT
SLC17A5											WT
CCKBR
CD1D								[c.689A>G; p.Y230C; MS; het; som](COSMIC-V73)
TMEM176B				WT
ZNF354C
PCDHAC1
ITIH5			[c.463delT; p.F156fs*2; Del-FS; hom; pred neutral; som](COSMIC-V73)				WT
PCDH9
LRRTM3
HPR
DMRT3
OR8U1	[c.391T>A; p.L131M; MS; het; pred neutral; som](COSMIC-V73)
LRIT2			[c.116T>C; p.L39P; MS; hom; som](COSMIC-V73)
C1orf159
THRA			[c.1135G>T; p.A379S; MS; het; som](COSMIC-V73)
ZNF248									WT					WT
ZNF543								[c.1640G>T; p.G547V; MS; hom; pred neutral; som](COSMIC-V73)			WT
HOXA4													WT
SLCO4A1							[c.787G>A; p.V263I; MS; possibly som](COSMIC-V73)
CEBPZ			[c.3140_3142delAAA; p.K1048delK; Del-IF; hom; pred neutral; som](COSMIC-V73)
NIT1							[c.4A>G; p.T2A; MS; pred neutral; possibly som](COSMIC-V73)
WFIKKN2
LRRC8E														WT
APLNR
CD101
TRIM22			[c.583G>T; p.D195Y; MS; hom; pred neutral; som](COSMIC-V73)
TAS2R16
PBLD
PCDHGA2
KIAA2018
XIRP1
PLEKHH3	[c.1100C>T; p.S367L; MS; het; som](COSMIC-V73)
PCDHGB4
SELPLG											WT
CCT8L2
LRRC30											[c.781G>A; p.A261T; MS; het; possibly som; CLP](COSMIC-V73)
PTGFRN
WAPAL	[c.916C>T; p.Q306*; NS; het; som](COSMIC-V73)
CHRNB4	[c.1017C>A; p.H339Q; MS; het; pred neutral; possibly som; CLP](COSMIC-V73)
ARPC1B	[c.94G>T; p.V32L; MS; het; som](COSMIC-V73)
KCNK9
RDH8
ZBTB48
CYP4V2
ALPL
NTSR1
CD180
KRT35
RNF43
THAP2	[c.308_310delGTT; p.C103delC; Del-IF; hom; pred neutral; som](COSMIC-V73)
PCDHAC2
CALHM3
OR2W3	[c.467_469delCCT; p.S156delS; Del-IF; het; pred neutral; som](COSMIC-V73)		[c.467_469delCCT; p.S156delS; Del-IF; het; pred neutral; som](COSMIC-V73)
NEUROD6			[c.484G>A; p.V162I; MS; het; som](COSMIC-V73)						[c.576G>T; p.Q192H; MS; het; possibly som; CLP](COSMIC-V73)
SNAP47
BCAT2
OR5M8
OR4K13
ATP5B							WT
OR9Q1
AMAC1L2			[c.418G>A; p.V140I; MS; hom; pred neutral; possibly som; CLP](COSMIC-V73)
UBQLNL
OR13A1								[c.804_805insT; p.Y269fs*>61; Ins-FS; het; pred neutral; som](COSMIC-V73)
OR51E1
NPY2R
C17orf74
OR56A3	[c.84G>T; p.Q28H; MS; het; pred neutral; som](COSMIC-V73)
MFSD12
WBP11
HOXA2
OR6P1
NUDT6	[c.350_351insG; p.E118fs*13; Ins-FS; het; pred neutral; possibly som; CLP](COSMIC-V73), [c.857_858insG; p.E287fs*13; Ins-FS; het; pred neutral; possibly som; CLP](COSMIC-V73)												[c.350_351insG; p.E118fs*13; Ins-FS; het; pred neutral; possibly som; CLP](COSMIC-V73), [c.857_858insG; p.E287fs*13; Ins-FS; het; pred neutral; possibly som; CLP](COSMIC-V73)
PTK2			[c.2813T>C; p.I938T; MS; possibly som](COSMIC-V73), [c.2987T>C; p.I996T; MS; possibly som](COSMIC-V73)
BAHD1
EFNA1
OR7G1
FUT5				[c.749C>T; p.T250M; MS; het; pred neutral; possibly som; CLP](COSMIC-V73)
ZNF816								[c.1649C>T; p.S550L; MS; hom; pred neutral; som](COSMIC-V73)
PCTP
C22orf29
GPR65
ZNF559
ZNF22	[c.476_477delGA; p.R159fs*12; Del-FS; het; pred neutral; som](COSMIC-V73)
IFNK								[c.37_38insTTGT; p.W13fs*4; Ins-FS; hom; pred neutral; som](COSMIC-V73)
CRYBB2
FAM123A
HOXA6
GPR132
PKM
IGFLR1
OR12D2
KRTAP13-4
OR52H1	[c.739G>T; p.G247C; MS; het; pred neutral; som](COSMIC-V73)
ZNF700
C20orf107
OR2D3
ERBB2	WT	WT	WT	WT	WT	WT	WT	WT	WT	WT	WT		WT	WT
EML4	WT	WT	WT			WT	WT		WT	WT	WT			WT
PSG1	WT			WT		WT		WT	WT				WT	WT
PLEKHB2							WT	[c.494G>A; p.R165Q; MS; het; pred neutral; possibly som; CLP](COSMIC-V73)	WT		WT		WT	WT
MAX	WT		WT			WT	WT	WT	WT	WT	WT			WT
NF2		WT	WT			WT	WT	WT	WT	WT		WT	WT	WT
ANKRD36	WT						WT	WT	WT				WT
ERBB3	WT		WT			WT		WT	WT	WT			WT	WT
PTPRN2	WT					WT				WT			WT
EYS				WT		WT	WT	WT		WT				WT
ADAMTSL2	WT							WT	WT		WT	WT
KIR2DL3				WT				WT					WT	WT
SPTA1	WT					WT	WT						WT
TRRAP						WT				WT
DMD				WT		WT	WT			WT			WT
DMBT1	WT		WT						WT		WT		WT
MET	WT		WT			WT	WT	WT		WT
KIR2DL1													WT	WT
DNAH7	WT
DNAH17				WT			WT						WT
ANKRD30A				WT				WT			WT		WT
ITPR2						WT	WT			WT				WT
CACNA1C				WT				WT						WT
HDAC9						WT	WT	WT		WT			WT
RGS7						WT				WT
MGAM			WT						WT		WT
CACNA1B	WT											WT
DOCK2	WT		WT						WT					WT
DYNC2H1				WT					WT		WT
HERC1						WT		WT	WT	WT		WT
RELN				WT									WT	WT
SI									WT				WT
LAMA2				WT				WT			WT
SYNE2
LPHN3				WT
MAP2K1	WT					WT	WT	WT		WT
ACACB	WT		WT	WT							WT
MYH15								WT			WT
MYO7B								WT			WT	WT	WT
TNIK						WT				WT			WT
TNNI3K						WT	WT			WT		WT		WT
PTPRC						WT				WT	WT		WT
TRIO	WT					WT				WT			WT
OCA2			WT	WT			WT				WT		WT
SLC12A1				WT									WT
SAGE1						WT	WT			WT	WT	WT
OC90	WT					WT				WT	WT	WT
PTPRD			WT			WT			WT	WT
CHD5						WT			WT	WT		WT
ABCA4			WT				WT
NBEA			WT								WT
PTPRB						WT	WT			WT	WT
MYO3B			WT			WT		WT		[c.2600C>A; p.S867*; NS; som](COSMIC-V73)			WT
PDE3A							WT
PDE1C	WT			WT			WT		WT				WT
MYO10	WT											WT	WT
AGBL4							WT	WT	WT				WT
MACF1				WT			WT		WT
ABCC8	WT								WT					WT
SLC4A10						WT	WT		WT	WT			WT
RNF213				WT							WT	WT	WT
SVEP1			WT	[c.10418G>A; p.R3473Q; MS; het; possibly som; CLP](COSMIC-V73)							WT	WT
MYCBP2						WT				WT	WT
TSPEAR						WT							WT	WT
COL19A1											WT	WT	WT
COL15A1							WT		WT
ADAMTS6						WT				WT	WT	WT
ADAM22						WT				WT
MDGA2	WT							WT	WT
NRXN3			[c.803G>A; p.R268Q; MS; het; som](COSMIC-V73)										WT	WT
ITGAX			WT			WT				WT				WT
SORCS3								WT	WT		WT		WT
MTOR	WT		WT			WT		[c.5402T>G; p.V1801G; MS; het; som](COSMIC-V73)	WT	WT
PLCB1	WT			WT		WT				WT	WT
NBEAL1												WT	WT	WT
PREX1				WT		WT				WT			WT
MUC5B				WT		WT	WT
UNC13C	WT										WT	WT	WT	WT
SPAG17				WT										WT
BAI1						WT	WT			WT			WT
UNC13A			WT				WT
PPFIA4				WT		WT				WT	WT
FYB			WT				WT				WT
ARHGAP6			WT			[c.388G>A; p.G130S; MS; het; pred neutral; som](COSMIC-V73)			WT	WT
ARHGEF12	WT		WT			WT				WT	WT
HIP1	[c.830G>A; p.S277N; MS; het; som](COSMIC-V73)					WT				WT				WT
ODZ4									WT
NCOR1	WT		WT	WT		WT				WT
NCOR2			WT			WT	WT			WT
MUC6				WT					WT
DYNC1H1			WT						WT			WT
ABCB5			WT
RAPGEF4						WT		WT	WT	WT
ITGAV	WT					WT	WT		WT	WT
FANCD2						WT				WT
POM121						WT				WT		WT
HUWE1			WT	WT		WT				WT			WT
COL9A1													WT	WT
CIT								[c.5872C>T; p.R1958C; MS; het; som](COSMIC-V73), [c.5998C>T; p.R2000C; MS; het; som](COSMIC-V73)			WT
COL28A1													WT
AFF2						WT				WT	WT			WT
MSH4						WT			WT	WT
CTPS2						WT				WT			WT
RPS6KA2	WT		WT			WT				WT	WT
NXF3						WT				WT
ASPH								[c.423G>T; p.Q141H; MS; het; pred neutral; som](COSMIC-V73)			WT
XCL1			WT				WT	WT			WT
NUP98						WT				WT
PDGFRB						WT				WT
DOCK7			WT										WT
MCF2L2			WT			WT				WT
ITGA11	WT					WT	WT			WT
MUSK							WT	WT		WT
RUNX1T1						WT				WT	WT
PTPRO						WT				WT				WT
KDM5A						WT				WT
WRN						WT				WT
PCNT			WT				WT							WT
C12orf51				WT
ABCA12				WT					WT		WT		WT	WT
SLIT2
NLRC5	WT
CENPE						WT				WT
PI4KA						WT				WT			WT
KIR3DL2									WT
AGAP1				WT									WT
CACNA1I				WT
CDC42BPB						WT				WT	WT
TNXB				WT		WT							WT
PTPRS						WT				WT
ATP8A2							WT
SDK2			WT					WT					WT
HECW2				WT		WT				WT
RANBP2						WT	WT	WT		WT
CDH12							WT		WT
COL11A2	WT
FBN1								WT
PTPRU						WT				WT		WT
NRG3				WT			WT		WT				WT
VPS13C			WT	WT
PIK3C2B				WT		WT				WT
NCAM2									WT				WT
PROM1						WT		WT		[c.535_536GC>TT; p.A179L; MS; het; pred neutral; som](COSMIC-V73)
USP7						WT				WT	WT
TF				WT									WT
SYNJ1						WT			WT	WT
AK5				WT		WT			WT	WT
TSHR			WT				WT				WT
SORL1									WT				WT
KIAA1109	WT													WT
MYO7A
TACC2						WT				WT	WT		WT
OTOF				WT					WT				WT
KNDC1						WT				WT
GOLGA3			WT			WT
DNAH1												WT		WT
CNTRL						WT			WT	WT
LAMA4	WT			WT
VAV1				WT		WT	WT		WT	WT
CHD2						WT		[c.1823G>A; p.S608N; MS; het; som](COSMIC-V73)		WT
RASGRP3						WT			WT	WT	WT			WT
EML6				WT		WT			WT				WT
OVCH1	WT						WT		WT		WT
PDE4DIP			WT	WT		WT			WT	WT
MEN1
SZT2									WT		WT
TRPM3	WT
ELMO1							WT		WT		WT
KIF26B								WT	WT
C5orf42				WT			WT						WT
EEA1						WT	WT			WT
AGBL1							WT
HDLBP						WT	WT			WT
TEX14						WT			WT	WT
SHANK2			WT					WT	WT		WT		WT
KSR2						WT			WT	WT
TRPM7			[c.2579C>T; p.T860M; MS; hom; som](COSMIC-V73)			WT				WT
ATP11C						WT	WT			WT
CNTNAP3														WT
DOCK5	WT			WT				WT					WT
USP25						WT				WT
TMEM131													[c.5268A>C; p.R1756S; MS; possibly som](COSMIC-V73), [c.5607A>C; p.R1869S; MS; possibly som](COSMIC-V73)
SP140				WT
HK1						WT				WT				WT
ZFHX4													WT	WT
CNTN4				WT			WT							WT
SPEF2									WT				WT
NAV2
PDCD11						WT				WT
WDR52				WT					WT
NLRP12						WT				WT			WT	WT
CXorf22						WT			WT	WT
KIF16B						WT				WT
TNKS						WT				WT	WT
CLSPN						WT				WT		WT
KIF13A				WT
ANO4
CHL1								WT	WT				WT
INPP4A			WT			WT		WT		WT
RAPGEF2						WT				WT
CACNA1G							WT							WT
OGDH						WT	WT			WT
PTPN21	[c.1709C>G; p.P570R; MS; het; som](COSMIC-V73)					WT				WT			WT
RAPGEF5	WT					WT				WT
DIAPH2						[c.258G>C; p.E86D; MS; het; som](COSMIC-V73)	WT			WT				WT
SMG5				WT		WT				WT
AK7	WT					WT		WT		WT
BRE						WT			WT	WT
FGFR2						WT				WT				WT
AHNAK2	WT		WT	WT				WT						WT
SCN1A						WT					WT
C18orf34							WT						WT
PCSK5											WT	WT
ARFGEF2			[c.3622G>T; p.A1208S; MS; het; som](COSMIC-V73)			WT				WT
ADAMTS9						WT				WT
ABCA6				WT			WT
COL6A6							WT						WT
ARHGEF40			WT			WT				WT
KIAA0368												WT
ARFGEF1						WT				WT
GUCY2C						WT		[c.2830G>A; p.G944R; MS; het; som](COSMIC-V73)		WT
DOPEY2								[c.3980A>G; p.Y1327C; MS; het; som](COSMIC-V73), [c.706T>A; p.L236M; MS; het; pred neutral; som](COSMIC-V73)	WT
ADAM2	WT					WT				WT
KCNH7											[c.2978G>A; p.R993Q; MS; het; pred neutral; possibly som; CLP](COSMIC-V73)	WT
SPAG9	[c.3436G>T; p.V1146L; MS; het; som](COSMIC-V73), [c.3478G>T; p.V1160L; MS; het; som](COSMIC-V73)					WT				WT
MAPK8IP3						WT				WT
PTPRJ						WT				WT
WBSCR17									WT				WT	WT
DHX37	WT					WT				WT	WT
BRDT						WT				WT
DGKD				WT		WT				WT	WT		WT
CTTNBP2			WT						[c.3218G>A; p.W1073*; NS; het; possibly som; CLP](COSMIC-V73)
SGK1				WT		WT			WT	WT
IPO8						WT		WT		WT	WT
C7orf58
UGT1A5				WT
WEE2			WT			WT				WT
EP400													WT
JARID2						WT				WT
PHF3	WT			WT		WT				WT
NSMAF				WT
DNMT3B						WT	WT			WT		WT
FNDC1									WT				WT
TPO						WT				WT				WT
FLNA						WT	WT			WT
NLRP8	WT					WT			WT	WT
TENM1	WT								WT
INTS2				WT		WT				WT
SMARCC2						WT				WT
RPTOR						WT		WT		WT
MYST3						WT			WT	WT			WT
EDIL3				WT		WT				WT
SPTBN5
ALDH1A2						WT				WT	WT
ACSM2B			[c.1390G>A; p.D464N; MS; het; possibly som; CLP](COSMIC-V73)	WT					WT
IL1RAPL1						WT				WT
PTPN5						WT				WT
SNX14	WT					WT		WT		WT
KIAA0146														WT
MTMR8						WT				WT
GDA						WT			WT	WT	WT	WT
PDE4D						WT				WT
USP6						WT	WT			WT
CDH11			WT			WT		WT	WT	WT			WT
CBLC						WT				WT
TRIP11	WT					WT	WT	[c.3083G>A; p.R1028Q; MS; het; som](COSMIC-V73)		WT
LAMA5									WT	WT			WT
PXDN	WT			WT			WT				WT
ADAMTS19						WT				WT
C6orf170	WT			WT
ACTN2								WT
SULF2				WT		WT				WT
ABCA9	[c.3G>T; p.M1I; MS; het; som](COSMIC-V73)		WT	WT					WT
SLC9A10
PARP4							WT		WT
ITGA2						WT				WT
GRIP1			WT				WT					WT
C7											WT
RGS6						WT			WT	WT
FAM65B													WT
C9orf96			WT			WT				WT
ZW10						WT				WT	WT
RASSF2			WT			WT		[c.560A>T; p.Y187F; MS; hom; som](COSMIC-V73)		WT
KIF23						WT				WT
SRPK2						WT				WT		WT	WT
GNAL			[c.356A>T; p.K119M; MS; het; som](COSMIC-V73), [c.587A>T; p.K196M; MS; het; som](COSMIC-V73)			WT				WT
DCLRE1C			WT	WT		WT		WT		WT
ATRX						WT	WT		WT	WT
PICALM						WT	WT	WT		WT	WT
ETV1						WT			WT	WT
LRIG3						WT				WT		WT
ZNF423						WT			WT	WT
CENPC1						WT				[c.2479G>T; p.V827L; MS; het; som](COSMIC-V73)	WT
TTC40							WT		WT			WT
GRIK2								WT
MYOF	WT							WT	WT				WT	WT
MARK1			WT			WT				WT
SLC9A11			WT								WT
ACE											WT
C14orf49						WT				WT
ITSN1			WT								WT
WDR17								[c.811G>A; p.V271I; MS; hom; som](COSMIC-V73)
NRCAM			WT						WT					WT
INSR			WT			WT			WT	WT
FBXL13						WT				WT
ZMIZ1						WT				WT
TMEM146						WT		WT			WT
GOLIM4						WT				WT
FAAH2						WT		[c.1306C>T; p.R436C; MS; hom; pred neutral; som](COSMIC-V73)		WT
RGS3						WT				WT
PHKA1	[c.1855A>G; p.M619V; MS; hom; som](COSMIC-V73)					WT	WT	WT		WT
XPO6	WT					WT				WT
TOP2B						WT				WT		WT
STAG3						[c.1980C>A; p.F660L; MS; het; pred neutral; som](COSMIC-V73)			WT	WT
CCDC158									WT				WT
KCNAB1								WT					WT
CERKL						WT	WT		WT	WT
SOX5						WT				WT				WT
TBX22						WT	WT			WT
PSG2			WT										[c.709+6T>C; p.?; hom; pred neutral; possibly som; CLP](COSMIC-V73)
PCBP3	[c.160T>C; p.C54R; MS; hom; som](COSMIC-V73), [c.256T>C; p.C86R; MS; hom; som](COSMIC-V73)					WT				WT
TRIM48						WT				WT				WT
CAPN14						WT								WT
PRKCZ				WT		WT	WT			WT
MLH1						WT				WT
NSD1												WT	WT
ABL2						WT				WT
XPO1						WT				WT
DICER1						WT				WT
TCF12						WT				WT
NTRK1						WT				WT				WT
PROX1						WT				WT			WT
ZFPM2
GALNT8						WT				WT
CUX1
FCRL5									WT
USP20						WT			WT	WT		WT
ADAMTS7	WT		WT							WT
PPFIBP2	[c.2564_2565insA; p.Y855fs*1; Ins-FS; het; pred neutral; som](COSMIC-V73)					WT	WT			WT
XRCC5						WT				WT				WT
SLC26A5									WT				WT
CDK14						WT			WT	WT
LCP2
IMPG1						WT			WT
OTOA			[c.828delT; p.S277fs*3; Del-FS; het; pred neutral; som](COSMIC-V73)
PLCZ1						WT				WT
MCTP1
CRTC1				WT		WT				WT
CSF1R	WT					WT				WT
MCM5			WT			WT				WT
PPFIBP1						WT				WT		WT
MAST3						WT				WT
BCAS3				WT				WT					WT
CDH13														[c.1369G>A; p.G457S; MS; het; possibly som; CLP](COSMIC-V73)
TRIM37						WT	WT			WT
NUF2						WT				WT
EPHA4						WT				WT
LIG1						WT				WT
KIAA0586				WT							WT
DENND1B
SENP7						WT				WT
PSG11
TECPR1	WT		WT
KDM4A				WT		WT				WT		WT
MCM6						WT				WT
PPP2R1A	WT		[c.192G>T; p.E64D; MS; hom; som](COSMIC-V73)			WT				WT
LIFR			[c.1477C>T; p.L493F; MS; het; pred neutral; som](COSMIC-V73)			WT		WT		WT			WT
TRIM33						WT				WT
TCEA1						WT				WT			WT
SVIL											WT
MUC5AC				WT		WT	WT
COL4A4
LPHN2								WT
CELSR1													[c.6361C>T; p.R2121C; MS; possibly som](COSMIC-V73)
LILRB1				WT
PCDH7						WT				WT
LRRIQ1
RASA3						WT	WT			WT
ANO7											WT		WT
HK2						WT				WT			WT
FER						WT				WT
AXDND1
ITGB2						WT				WT
NCKAP1L	WT						WT		WT
PTK7						WT				WT
PTPN3						WT				WT	WT	WT
ULK2						WT				WT
STK10						WT				WT			WT	WT
NLRP14						WT				WT
MAP4K3						WT				WT
PSG5
LILRA2								WT
RGL1				WT						WT
TRIM9						WT				WT
NTRK2						WT				WT	WT
TNKS2						WT				WT
MAST1						WT				WT
NCAPH						WT			WT	WT			WT
PSG4									WT		WT
IRAK3						WT				WT
SLC30A8	WT					WT				WT
ANKK1						WT				WT
ADSS						WT				WT
MASP1											WT		WT
ZBBX			[c.1457C>A; p.P486H; MS; het; pred neutral; som](COSMIC-V73)
BUB1B				WT		WT	WT		WT	WT	WT
LCP1						WT		[c.1412C>A; p.A471E; MS; hom; som](COSMIC-V73)		WT
SYCP1									WT
PLEKHA6						WT				WT		WT	WT
JMJD1C						WT				WT
HLA-DRB1	WT
ATP9B													WT
SIPA1L2				WT
ACSM2A				WT
F13A1				WT
ROR1						WT				WT
ULK1						WT				WT				WT
XDH									WT		WT
EPHA2						WT		WT	WT	WT			WT
CEP192						WT
SPTBN1
SCAPER
ANKRD26														WT
KCNH1							WT
ADCY8
SLC6A5
COL16A1									WT
CHD3	WT			WT		WT				WT
ITGA10			WT			WT				WT
FLJ90650
APAF1						WT			WT	WT
ERC1	WT					WT				WT
FCRL3				WT					WT
ITGA2B						WT				WT			WT
EPG5							WT
DHX38						WT				WT
ADAMTS3			WT			WT	WT			WT
GALNTL6			WT
CDK5RAP2						WT			WT	WT
FANCI
CDH4			WT				WT						WT
SPTBN4	WT												WT
JAG1						WT				WT
THBS1						WT				WT	WT
AP001011.3				WT
SPG7						WT				WT
LARS
SLC12A2								[c.576_577insGGC; p.G192_S193insG; Ins-IF; het; pred neutral; som](COSMIC-V73)			WT
FRK	WT					WT				WT
WDFY1						WT			WT	WT	WT
ERN1						WT				WT	WT
PRKD3						WT				WT
MAPK14			WT			WT				WT
TRIM8						WT				WT
CR1L													WT
FAM188B
OCRL						WT				WT	WT
COL1A1						WT			WT	WT	WT
PTPN11				WT		WT				WT
EBF1						WT
ITK						WT				WT
IDH1						WT		WT		WT
ATIC						WT				WT
POLR3B	[c.460G>T; p.E154*; NS; het; som](COSMIC-V73)			WT
RASAL2
TIAM2							WT						WT
ATG2B								WT
TET1				WT		WT				WT
FREM1								WT
PRR11													WT
NAV1						WT		WT		WT
ARID4A						WT	WT			WT
ALPK1						WT				WT
PLXNB1						WT				WT
PLA2R1									WT
NID2
CECR2						WT			WT
PLG							WT		WT			WT
LIMCH1									WT			WT
GPLD1						WT				WT
IQGAP3	WT							WT						WT
SEMA5B
CDH9
KIAA0319								WT			WT
KIAA1211													WT
ATP10B
LAMB1				WT				WT
CDC14A						WT			WT	WT
ADHFE1						WT				WT
ESPL1						WT				WT
ITGA9						WT				WT
NCOA3						WT				WT
SGK3	WT					WT				WT
PYHIN1							WT
ATP13A4
SIK3						WT				WT
ARHGAP21						WT				WT
NCAM1
RAPGEF6						WT				WT
CYP11B1
INADL							WT	WT			WT
PLCH2						WT				WT
IPO7			[c.1862_1863insTAGTGT; p.V621_V622insSV; Ins-IF; hom; pred neutral; som](COSMIC-V73)	WT		WT			WT	WT		WT
DTNA
VIPR2									WT
ATAD3A							WT
DDX54						WT				WT	WT
VRK2						WT				WT
ALDH1A1						WT				WT
MCM3						WT	WT			WT
RIT2						WT			WT	WT	WT	WT
DHX35						WT				WT
DNAJC6						WT				WT
SLC24A4
MMP10						WT				WT
ASH2L						WT				WT
SEPT9						WT				WT
KPNB1						WT				WT	WT
SATB1	WT					WT	WT			WT			WT
ENSG00000214944											WT
USP33						WT				WT
STAU1						WT				WT
NCOA2						WT				WT			WT
ELN									WT
TRAF7						WT				WT
SUZ12						WT				WT
MYB						WT				WT
NOTCH3			[c.687G>C; p.E229D; MS; hom; som](COSMIC-V73)			WT				WT
IRS1				WT		WT				WT
WNK4						WT	WT			WT
GIGYF2			WT										WT
SBF2			WT								WT	WT
PPP1R13B	WT					WT		[c.3012G>C; p.Q1004H; MS; het; som](COSMIC-V73)		WT
LILRB2							WT
NPHS1
DAB2						WT				WT
ABCA7				WT
TRIM55						WT		WT		WT
PLCH1														WT
EHBP1							WT
CORIN
ARAP3						WT				WT
GUCY2F						WT				WT
DDX18						WT				WT
ITGA1			WT			WT	WT			WT
VPS41							WT
TPX2						WT				WT			WT
MARK3						WT		WT		WT
HK3						WT				WT
MTMR1						WT	WT			WT			WT
GABRG2							WT
KIF1B											WT
DUSP22						WT			WT	WT
CACNA1F			WT			WT				WT
CD96			WT	WT
NTNG1
HERC5						WT			WT	WT
SLC4A3
INCENP						WT				WT
TIE1						WT				WT
TEC						WT	WT	WT		WT
PTPN4						WT				WT
PRPF6							WT							WT
CYTH2						WT				WT				WT
TRIM49						WT	WT			WT		WT
SMARCC1						WT				WT
PEX5L
CYTH4			[c.1157G>A; p.R386Q; MS; hom; som](COSMIC-V73)			WT				WT	WT
RASA2						WT				WT
USP30			[c.724C>T; p.P242S; MS; het; som](COSMIC-V73)			WT				WT
KHSRP						WT			WT	WT		WT		WT
NUP93						WT				WT				WT
AMPD3						WT	WT			WT
VCP						WT				WT
PIP4K2A						WT				WT
HDAC8				WT		WT				WT	WT
BRIP1						WT				WT
FBXO11						WT				WT
NCOA1						WT				WT
FOXP1						WT				WT
KCNT2							WT
PPM1E						WT			WT	WT	WT
CPNE5
MYH3	WT												WT
KIAA0182						WT				WT
UNC13B												WT
PRUNE2				WT							WT
MYO5A
PLEKHG2						WT				WT
BPTF
DYNC1I1	[c.1066G>A; p.V356M; MS; het; som](COSMIC-V73)								WT
SYT1						WT				WT
MYT1
PDGFD						WT		[c.478delA; p.K160fs*41; Del-FS; het; pred neutral; som](COSMIC-V73)	WT	WT
ACOXL	WT
LTBP2						WT
SMOC1	WT
USP31						WT	WT			WT
CAMK4						WT				WT
ZAP70						WT				WT
KIAA1731
MAP4K1						WT				WT
RPS6KC1						WT				WT
PAK3						WT			WT	WT		WT	WT
MEFV						WT				WT
TRAF2						WT				WT	WT
C6orf118			WT
VEZT									[c.206G>T; p.S69I; MS; het; possibly som; CLP](COSMIC-V73), [c.62G>T; p.S21I; MS; het; possibly som; CLP](COSMIC-V73)
POLR1A														WT
ACTN1								[c.1146G>T; p.L382F; MS; het; som](COSMIC-V73)
GEN1						WT				WT			WT
ABCD4						WT				WT
PDZRN3						WT				WT			WT	WT
IMPDH1			WT			WT				WT		WT
APBA2				WT
C17orf57				WT				WT
RPS6KA3						WT	WT			WT
SRP54			WT			WT				WT
TNFRSF19						WT				WT
RAD51C						WT				WT
TTBK2				WT		WT				WT
ITGA6						WT				WT
KIRREL3	WT								WT
ABLIM3	WT
ORC1				WT		WT		[c.934C>T; p.P312S; MS; het; pred neutral; som](COSMIC-V73)		WT
KIF19							WT
CCDC129
SERPINB13						WT				WT
MAP2K4						WT				WT
ATP2B3						WT				WT			WT
LPP						WT				WT
TERT	WT					WT				WT
ATP10A									WT
CNTN3									WT
EPB41L3	[c.2221G>A; p.A741T; MS; het; pred neutral; possibly som; CLP](COSMIC-V73), [c.2728G>A; p.A910T; MS; het; pred neutral; possibly som; CLP](COSMIC-V73), [c.643G>A; p.A215T; MS; het; pred neutral; possibly som; CLP](COSMIC-V73)								WT
MGA						WT				WT
CHD7
CUL9	WT		[c.2871_2873delGGG; p.G958delG; Del-IF; het; pred neutral; som](COSMIC-V73)									WT
EIF4G1				WT					WT
ARHGAP29						WT				WT
SH3PXD2A						WT				WT
SIPA1L1
HUNK						WT				WT		WT
SHROOM2						WT				WT
ANO5								WT
ELTD1
ROBO1									WT
TNK2						WT				WT
KIF14			[c.4808A>T; p.E1603V; MS; het; pred neutral; som](COSMIC-V73)
TRO	WT			WT		WT	WT			WT			WT
IRX1						WT				WT	WT
LRRIQ3									WT
UVRAG						WT				WT
PRPF4B						WT		WT		WT
VRK3						WT				WT
ECEL1			WT								[c.1133C>T; p.A378V; MS; het; possibly som; CLP](COSMIC-V73)
CCDC102B	WT
DOCK11	WT					WT
PDK1	WT		WT			WT				WT
ANLN							[c.31C>T; p.R11*; NS; het; possibly som; CLP](COSMIC-V73)	WT
EIF2AK3						WT				WT
BAZ1A						WT				WT
KHDRBS2						WT				WT
LILRB5	WT
PSG3
GAB2	WT					WT			WT	WT
KRIT1						WT				WT
DLL4						WT				WT
ASB5	[c.324C>A; p.H108Q; MS; het; pred neutral; som](COSMIC-V73)					WT			WT	WT				WT
GRK5						WT				WT
EBF3						WT
HEATR8														WT
XPO4						WT		[c.2642A>G; p.Y881C; MS; hom; som](COSMIC-V73), [c.2723A>G; p.Y908C; MS; hom; som](COSMIC-V73)		WT
DDX51	WT					WT				WT
DDX23						WT				[c.217C>T; p.R73W; MS; het; som](COSMIC-V73)
TTC27
CACNB4									WT
CDKL1						WT				WT	WT
KHDRBS3
CHRDL1						WT				WT
EME1						WT				WT
MSH6						WT				WT			WT
EZH2			WT			WT				WT
THRAP3						WT			WT	WT
KDM5C						WT				WT
STAT5B						WT				WT
MYO5B			WT				WT
TRIM16						WT				WT
SORBS2	WT
ST18
XKR6
LRRK1													WT
CSPP1								[c.1559A>G; p.Y520C; MS; het; som](COSMIC-V73)			WT
GPC5									WT
PHLDB2
GLB1L3								WT					WT
LEPREL1							WT	WT
BEST3						WT				WT
SLC7A3						WT		WT		WT
PMFBP1
INTS6						WT				WT
N4BP2						WT		WT		WT
HIPK1						WT	WT	WT		WT
EPHA10						WT				WT
TRIM29						WT				WT
DGKE						WT				WT	WT
RTEL1
EIF4G3								WT
PTPRN						WT	WT			WT
CEP250
TRPM8											WT			WT
TESK2						WT			WT	WT
PKLR						WT				WT
TULP3						WT				WT
OLFM3
TPP2				WT
KIAA1199									WT				WT
AMBRA1									WT
CSNK1E						[c.767G>T; p.R256L; MS; som](COSMIC-V73)				WT
NEK9						WT				WT
FEZ1						WT				WT
SGK2						WT				WT
NCF2
NR5A2						WT				WT
SPATA13	[c.2706C>A; p.F902L; MS; het; som](COSMIC-V73), [c.831C>A; p.F277L; MS; het; som](COSMIC-V73)					WT				WT	WT
CCDC147							WT
LHX8						WT
SERPINI2	[c.1158delG; p.G387fs*3; Del-FS; hom; pred neutral; som](COSMIC-V73)					WT				WT
DENND5B
KREMEN1						WT				WT
RAB5A						WT				WT				[c.16G>A; p.A6T; MS; het; possibly som; CLP](COSMIC-V73)
FGFR3				WT		WT				WT
MLLT3						WT			WT	WT
PCSK7						WT		WT		WT
CCDC108						WT	WT	WT
TECTA							WT
PDS5B									WT
RAD50						WT				WT
RGS22
ATAD3B
CAMSAP1
GRM6	WT										WT
DDX26B						WT				WT
UHRF1BP1L
ADCY1														WT
ADAM28						WT		WT		WT
CABIN1
ANKFN1														WT
TRANK1
SCUBE2				WT									WT
SRRT				WT			WT
GLG1									WT
SLC26A4
CENPF
GALC
CNKSR1						WT				WT
KCNN3
KRT80						WT				WT			WT
DYRK1A			WT			WT				WT
SEMA3C			[c.1719delA; p.N574fs*10; Del-FS; het; pred neutral; som](COSMIC-V73), [c.1773delA; p.N592fs*10; Del-FS; het; pred neutral; som](COSMIC-V73)	WT
LATS2						WT				WT
FREM3
NXF5						WT				WT			WT
PRRX1						WT				WT
RBL1						WT				WT
STK32A				WT		WT				WT
CES5A
SCUBE1	WT												WT
PTPN22						WT				WT
LYN	WT					WT				WT			WT
TTBK1						WT				WT
ARHGAP11A				WT		WT	WT			WT
TRIP10						WT				WT
ANKH				WT			WT		WT
FAM82B	[c.935_937delAGA; p.K313delK; Del-IF; het; pred neutral; som](COSMIC-V73)												WT
SLC5A8													WT
BMPR1B						WT				WT
RGL3										WT
CYP24A1						[c.869_877delTAGAGAAGT; p.L290_K292delLEK; Del-IF; het; pred neutral; som](COSMIC-V73)				WT
ECE2
MUS81						WT				WT		WT
CUL4B	WT					WT				WT
ADAM15						WT				WT
NFIC						WT				WT
PI4K2A	WT					[c.892G>A; p.V298M; MS; het; som](COSMIC-V73)				WT
SEPT5						WT				WT
CAMKK2						WT				WT
CSNK1A1						WT				WT			WT
STARD9	WT								WT
STAT2			[c.217C>T; p.R73C; MS; het; som](COSMIC-V73)			WT				WT
EFCAB8
DCN						WT				WT	WT
SESTD1						WT				WT	WT
RSPH1						WT				WT
CAPN6						WT				WT
HEG1			WT									WT	WT
LFNG						WT				WT
AP3B2
HCN2				WT								WT
NEK4						WT				WT			WT
PSG9							WT		WT
METTL2A	WT					WT			WT	WT
NFYC						WT				WT
SHC3				WT		WT				WT
CDC6						WT				WT
ENO1				WT		WT				WT
TRIM26						WT				WT
IGSF11			WT
ZNF729
RASGRP1						WT				WT
NRBP1						WT				WT
ALDH9A1						WT				WT
COPS2						WT				WT			WT
CASP4			WT	WT		WT		WT		WT
SLC9A6						WT	WT			WT
TMPRSS2						WT				WT
SMAD4				WT		WT				WT
BCL9L						WT				WT
CELSR2								[c.682T>G; p.S228A; MS; het; som](COSMIC-V73)						WT
LCT	WT
ENSG00000188219							WT
EHMT1
SNRNP200
HDAC7						WT				WT	WT
PITPNM1						WT				WT		WT
ZNF608						WT				WT
SLC4A1									WT
CARD6						WT				WT	WT
MAPK15						WT				WT
POSTN							WT	[c.179G>T; p.C60F; MS; hom; som](COSMIC-V73)
HS3ST4													WT
MON2
LOXL3						WT	WT			WT	WT
DAGLA							WT
APC2						WT				WT
UNC5C
ZNF28			WT								WT
SLC37A2
LRFN5	WT						WT
WDR35													WT
CYP11B2
CXorf57						WT				WT
CASP5						WT				WT
VWA5A
ANKFY1			WT						WT
TRAK2												WT
MAGI3
DCX						WT				WT
CLCN4						WT				WT
PDE3B
CLEC6A								WT					WT
SERPINB7						WT				WT
KLHL13						WT				WT
ICK						WT				WT
HSPA14						WT				WT
PPP3CA						WT				WT
IDO1						WT				WT
FCRL2							WT
HACE1						WT				WT
ZNF451
BBS7	WT		[c.1228C>T; p.Q410*; NS; het; som](COSMIC-V73)
TH1L			[c.790G>A; p.E264K; MS; het; som](COSMIC-V73)			WT				WT
CPNE8
PRPF40A			WT								[c.2324A>G; p.D775G; MS; het; possibly som; CLP](COSMIC-V73), [c.2636A>G; p.D879G; MS; het; possibly som; CLP](COSMIC-V73), [c.2717A>G; p.D906G; MS; het; possibly som; CLP](COSMIC-V73)
CD244							WT	WT	WT		WT
CDK18						WT				WT
SLC38A2						WT				WT
C7orf63			[c.2673G>T; p.K891N; MS; het; som](COSMIC-V73), [c.2811G>T; p.K937N; MS; het; som](COSMIC-V73)
CSNK2A1						WT				WT
SERPINA12						WT				WT
EIF3H						WT				WT
ZBP1						WT				WT
AKAP4						WT				WT
FGD1	[c.2417G>A; p.R806H; MS; hom; som](COSMIC-V73)					WT				WT
ZC3H12B						WT				[c.1941G>T; p.E647D; MS; hom; som](COSMIC-V73)
CNBD1									WT					[c.1187T>G; p.L396R; MS; het; pred neutral; possibly som; CLP](COSMIC-V73)
RBFOX2							WT							WT
CACNB2
DBF4						WT				WT
NOS1AP						WT			WT	WT
SMURF2						WT			WT	[c.1774C>T; p.R592*; NS; het; som](COSMIC-V73)
PLEKHG6						WT				WT
SDC3						WT		[c.1133A>G; p.K378R; MS; het; som](COSMIC-V73), [c.1307A>G; p.K436R; MS; het; som](COSMIC-V73)		WT
FAM122B						WT	WT			WT
CDS2						WT				WT				WT
PPM1G						WT				WT
NEIL3						WT				WT
MTCH1						WT				WT
SNRPB						WT				WT
ZRANB2							WT						WT
ERG						WT				WT
MLLT1						WT				WT
TGFBR2						WT				WT				WT
TANC1
RASA1						WT				WT
PLXNB3						WT				WT
MYBPC3
NCAN
MTHFD1
MCC							WT
ACVR1B						WT				WT
POLG						WT				WT
CNTLN	[c.1639C>A; p.L547I; MS; hom; som](COSMIC-V73)
INVS								WT	WT
DAB1									WT
PLXND1
CWF19L2				WT
JAKMIP3	WT						WT
KIAA0100	[c.2153G>A; p.R718H; MS; het; pred neutral; som](COSMIC-V73)
DDX31						WT				WT
MGAT5B													WT
ENSG00000254809						WT
PIGS						WT				WT
CNGB1												WT
ATRN													WT
DUOX2
TNRC6A
ADAM33						WT		[c.2411_2418delAAGTCCAG; p.Q804fs*>8; Del-FS; hom; pred neutral; som](COSMIC-V73)		WT			WT
ARIH1			[c.1175A>G; p.Y392C; MS; het; som](COSMIC-V73)			WT				WT
CAND2						WT
HNF4A				WT		WT				WT
CC2D2A														WT
MYBPC1							WT
ACO1						WT				WT
TTC7B														WT
IBTK
BTRC						WT				WT
TTLL7
CORO2A						WT			WT	WT
CXXC1						WT				WT
DCLK3	[c.127C>A; p.L43M; MS; het; som](COSMIC-V73)					WT	WT			WT
RTN1
FANCB				WT		WT				WT
PKP4
EYA4							WT		WT
HSPA4						WT				WT
ADCY4
PPP4R1						WT				WT
RBL2						WT				WT
ARHGAP24						WT				WT
IL17RA
LMNA						WT				WT
MMP15						WT				WT
BCL2L13						WT				WT
DHCR7			[c.523G>T; p.D175Y; MS; hom; som](COSMIC-V73)			WT				WT
FBXL5						WT				WT
WDR69														WT
RGS14						WT				WT
SIRT1	WT					WT				WT
FRMD6	[c.1186C>T; p.R396W; MS; het; som](COSMIC-V73), [c.1210C>T; p.R404W; MS; het; som](COSMIC-V73)			WT					WT
CASP12
GBP4
HIPK3	[c.2138A>G; p.D713G; MS; het; som](COSMIC-V73)					WT				WT
MMS22L									WT
CC2D1B	WT											[c.425G>A; p.R142Q; MS; het; possibly som; CLP](COSMIC-V73)
STYK1						WT				WT
PSIP1						WT	WT			WT
SIK1						WT				WT
FBLN5						WT			WT	WT
LSP1				WT
CDK8						WT				WT
RIOK3						WT			WT	WT
IMPDH2						WT				[c.676G>C; p.D226H; MS; het; som](COSMIC-V73)
DDX20						WT			WT	WT
GCDH
POU1F1						WT				WT
MINPP1						WT				WT
PRRG3						WT				WT
LRR1						WT				[c.515G>T; p.R172L; MS; het; som](COSMIC-V73)
XIAP						WT			WT	WT
HIP1R	[c.931G>T; p.E311*; NS; het; som](COSMIC-V73)					WT
SMARCD3						WT				WT
SNX5						WT				WT
EIF2AK2						WT				WT
LDB3			WT					[c.1147C>T; p.R383C; MS; het; possibly som; CLP](COSMIC-V73)
AURKC						WT				WT	WT		WT
HDAC10						WT				WT
PAX1						WT				WT
OPCML									WT		WT
PLP1						WT				WT			WT
RBBP5						WT				WT
LDHA			[c.152T>G; p.V51G; MS; hom; som](COSMIC-V73), [c.239T>G; p.V80G; MS; hom; som](COSMIC-V73)			WT				WT			WT
ZNF507						WT				WT
SERPINA5						WT		[c.254C>T; p.S85F; MS; het; pred neutral; som](COSMIC-V73)		WT
DCLRE1B						WT				WT
RNF40										WT
VIM						WT				WT
NCKIPSD						WT				WT
ETS1				WT		WT				WT
PDCD5						WT				[c.165G>T; p.R55S; MS; het; som](COSMIC-V73)
PBRM1											WT			WT
IL7R													WT
RUNX1						WT				WT
EIF4A2						WT				WT		WT
GMPS						WT				WT
BMPR1A						WT				WT				WT
FH	[c.1391G>T; p.G464V; MS; het; som](COSMIC-V73)					WT				WT
BCL3						WT				WT
ACVR2A						WT				WT
PCDHA1
MKI67	WT			WT								WT		WT
SLC4A5									WT		WT
INF2								WT
ABCC4			WT
SIPA1L3			[c.4182_4183insC; p.S1395fs*10; Ins-FS; het; pred neutral; som](COSMIC-V73)				WT		WT
SLC14A2
SULF1	WT
[truncated: 17,805 more rows]

## Sheet: Abbreviations
Mutation Data
NS	Nonsense substitution
MS	Missense substitution
Del-IF	Deletion - In frame
Del-FS	Deletion - Frameshift
Ins-IF	Insertion - In frame
Ins-FS	Insertion - Frameshift
Del-WG	Whole gene deletion
NS-ext	Nonstop extension
FS	Frameshift
SS	Splice Site Mutation
TSS	Translation Start Site Mutation
NSt	Nonstop Mutation
RNA	RNA Mutation
Som	somatic variant
Possibly som or Likely som	somatic in other cancers
Hom	Homozygous mutation
Het	Heterozygous mutation
Gazdar	Mutation reported by Adi Gazdar (Shigematsu Cancer Res (2005) 65:1642, Shigematsu JNCI (2005) 97:339, Yamamoto Cancer Res (2008) 68:6913)
NCI-Navy	Mutation reported in the original NCI-Navy paper (Phelps J Cell Biochem Suppl (1996) 24:32)
Genes likely involved in cancer (Cancer Gene Census, Sanger)
