# Supplementary material for: Targeting de novo lipogenesis and the Lands cycle induces ferroptosis in KRAS-mutant lung cancer
Source: Nat Commun. 2022 Jul 26;13:4327. doi: 10.1038/s41467-022-31963-4 (PMC9325712; doi:10.1038/s41467-022-31963-4)
Supplement: Supplementary file 14 — Supplementary Data 8 [file 41467_2022_31963_MOESM14_ESM.xlsx]

## Sheet: Sheet1
Supplementary Data 8. MALDI on A549 xenograft
Sample	# Pixels	Area [mm²]
vehicle #1	9446	34.0056
vehicle #2	7012	25.24
FASNi #1	9399	33.8364
FASNi #2	5160	18.57
Lipid Annotation	Molecular Formula	Ion adducts		Sample Name	SUM [a.u.]	SUM/Area [a.u./mm²]	AVG [a.u.]	STD [a.u.]	%RDS [a.u.]	Median [a.u.]	Q1 [a.u.]	Q3 [a.u.]	Min [a.u.]	Max [a.u.]
Cer(t18:0/23:0)	C41H83NO4	[M+H]+	m/z 654.62	vehicle #1	2.07204e+06	60932.2	219.356	110.771	50.4981	200.314	137.028	278.625	19.5668	831.851
			m/z 654.62	FASNi #1	2.34374e+06	69266.7	249.36	186.174	74.6608	194.358	119.061	314.043	9.80906	1382.01
			m/z 654.63	FASNi #2	1.40452e+06	75633.7	272.281	192.653	70.7552	252.683	97.0551	403.44	2.58635	1473.24
			m/z 654.61	vehicle #2	1.16107e+06	46001.1	165.604	86.7565	52.388	151.441	105.675	213.197	1.18542	731.664
Cer(d40:2)	C42H81NO3	[M+K]+	m/z 658.59	vehicle #1	524104	15412.3	55.4842	30.4941	54.96	50.2359	33.9962	70.1126	3.54846	432.121
			m/z 658.57	FASNi #1	720442	21291.9	76.6509	43.9356	57.3192	68.2916	45.1456	99.1239	2.26186	371.189
			m/z 658.58	FASNi #2	347519	18714	67.3705	36.5067	54.1879	58.9815	41.9774	83.5617	3.36611	351.48
			m/z 658.58	vehicle #2	384176	15220.9	54.7954	31.0245	56.6188	47.2229	32.8647	68.9736	2.10927	268.67
Cer(d42:1)	C42H83NO3	[M+H]+	m/z 650.64	vehicle #1	840684	24721.9	88.9989	62.3863	70.0978	75.1063	44.5922	116.342	2.06232	710.132
			m/z 650.65	FASNi #1	942356	27850.4	100.261	64.56	64.3918	85.7031	52.5673	132.223	3.67234	527.385
			m/z 650.64	FASNi #2	529776	28528.6	102.703	65.4511	63.7285	88.6426	55.4262	135.36	2.32331	668.428
			m/z 650.65	vehicle #2	460512	18245.3	65.6831	34.1602	52.0075	59.4973	41.5486	82.2225	6.81095	377.731
		[M+K]+	m/z 688.61	vehicle #1	579230	17033.4	61.3201	40.8741	66.6569	48.928	32.4474	78.5198	1.83268	295.533
			m/z 688.62	FASNi #1	781123	23085.3	83.107	37.8753	45.5741	77.0817	55.2555	103.99	9.19226	386.248
			m/z 688.61	FASNi #2	391427	21078.5	75.8824	51.3869	67.7191	62.5957	39.4864	98.8713	3.13223	436.631
			m/z 688.62	vehicle #2	417306	16533.5	59.5207	30.1668	50.6829	55.1093	37.1954	76.9236	3.0851	269.489
Cer(d42:2)	C42H81NO3	[M+H]+	m/z 648.62	vehicle #1	645116	18970.9	68.2952	61.6064	90.2062	56.447	36.284	85.517	3.21018	1998.44
			m/z 648.63	FASNi #1	850586	25138.2	90.497	39.9998	44.1999	84.2335	62.5637	111.111	11.65	462.038
			m/z 648.63	FASNi #2	770841	41510	149.436	108.812	72.8151	128.145	67.8354	205.534	2.36482	1804.92
			m/z 648.62	vehicle #2	445526	17651.6	63.5457	51.2965	80.7239	50.4989	32.9283	79.1561	2.12597	1014.13
		[M+K]+	m/z 686.57	vehicle #1	969961	28523.6	102.685	53.4033	52.0071	91.7823	63.4691	131.419	5.5738	414.171
			m/z 686.57	FASNi #1	1.02201e+06	30204.6	108.736	60.7656	55.8834	98.266	67.3053	138.273	2.6033	651.993
			m/z 686.58	FASNi #2	598801	32245.6	116.084	61.2331	52.7489	105.733	73.2735	149.107	4.10893	429.536
			m/z 686.59	vehicle #2	700994	27773.1	99.9833	37.9451	37.9514	95.1991	72.4601	122.119	13.6189	306.435
Cer(t18:1(6OH/23:0(2OH)	C41H82NO5	[M+H]+	m/z 668.61	vehicle #1	687551	20218.8	67.4867	40.7235	60.3429	59.6728	38.4679	86.8662	3.70509	635.975
			m/z 668.60	FASNi #1	966046	28550.5	102.782	61.6646	59.9956	89.871	61.2249	126.919	5.67701	590.564
			m/z 668.60	FASNi #2	618871	33326.4	119.975	56.5341	47.1216	109.822	78.6675	150.085	13.031	520.313
			m/z 668.59	vehicle #2	525208	20808.6	74.9108	39.9552	53.337	67.8817	46.8157	94.7151	1.50967	445.783
CerP C26:1	C44H86NO6P	[M+Na]+	m/z 778.60	vehicle #1	5.80886e+06	170821	614.954	352.31	57.2905	613.175	336.848	830.54	4.59929	3356.75
			m/z 778.61	FASNi #1	8.02987e+06	237315	854.333	485.928	56.8781	765.584	467.027	1137.82	113.176	3383.5
			m/z 778.60	FASNi #2	4.22332e+06	227427	818.736	232.118	28.3507	803.265	650.034	964.48	172.096	1923.82
			m/z 778.60	vehicle #2	3.60223e+06	142719	513.789	204.638	39.8292	505.277	398.343	627.518	11.6727	1620.52
LysoPC(14:0)	C22H46NO7P	[M+K]+	m/z 506.35	vehicle #1	4.33032e+06	127341	458.429	224.529	48.9779	474.557	283.3	618.699	14.0078	1263.46
			m/z 506.37	FASNi #1	3.46061e+06	102275	368.19	196.536	53.379	367.732	199.709	498.064	25.4263	1294.38
			m/z 506.37	FASNi #2	1.34154e+06	72242.5	260.073	111.3	42.7955	245.725	179.217	326.227	17.4197	850.168
			m/z 506.37	vehicle #2	2.34329e+06	92840.4	334.225	147.907	44.2536	336.376	233.811	433.115	5.98884	883.18
LysoPC(16:0)	C24H50NO7P	[M+H]+	m/z 496.34	vehicle #1	1.21733e+07	357979	1288.72	897.769	69.6635	997.488	697.456	1755.55	53.2095	5848.8
			m/z 496.34	FASNi #1	5.46361e+06	161471	581.296	221.783	38.1532	560.599	419.18	714.629	36.9357	1979.09
			m/z 496.35	FASNi #2	3.77142e+06	203092	731.131	207.195	28.3389	710.751	585.932	861.179	147.009	1594.49
			m/z 496.34	vehicle #2	9.34084e+06	370081	1332.29	668.564	50.1815	1379.24	773.905	1789.29	22.151	3831
		[M+Na]+	m/z 518.30	vehicle #1	5.06871e+06	149055	536.598	253.496	47.2413	505.048	374.821	655.038	35.7133	1709.41
			m/z 518.33	FASNi #1	3.95833e+06	116984	421.144	166.063	39.4314	400.231	305.589	508.681	73.3145	1460.39
			m/z 518.33	FASNi #2	2.26381e+06	121907	438.865	152.429	34.7326	421.067	335.14	517.436	76.2115	1621.26
			m/z 518.32	vehicle #2	3.05496e+06	121036	435.731	220.468	50.5972	407.384	283.786	573.051	3.54229	1498.07
		[M+K]+	m/z 534.28	vehicle #1	4.01259e+06	117998	424.793	192.341	45.2789	445.729	270.132	564.934	25.9351	1123.72
			m/z 534.30	FASNi #1	3.45245e+06	102034	367.321	151.926	41.3604	354.557	255.329	464.344	44.4192	1413.45
			m/z 534.28	FASNi #2	1.73581e+06	93473.8	336.506	133.446	39.6565	323.164	237.467	419.84	58.4124	891.255
			m/z 534.28	vehicle #2	1.8502e+06	73304.3	263.895	139.49	52.8581	245.95	165.561	349.648	3.61517	831.409
LysoPC(16:1)	C24H48NO7P	[M+H]+	m/z 494.35	vehicle #1	2.16872e+06	63775.5	229.592	106.016	46.1759	207.492	159.508	277.47	30.2562	904.896
			m/z 494.33	FASNi #1	934393	27615	99.4141	45.3152	45.5823	91.851	67.3064	122.341	10.783	388.48
			m/z 494.33	FASNi #2	589671	31754	114.314	43.9813	38.474	107.688	82.2168	140.458	21.6737	353.306
			m/z 494.33	vehicle #2	1.74133e+06	68991.1	248.368	121.358	48.8623	247.314	153.911	331.556	3.49467	730.463
		[M+Na]+	m/z 516.30	vehicle #1	2.51699e+06	74016.8	266.461	98.1459	36.8332	265.738	194.639	332.585	24.6373	670.477
			m/z 516.32	FASNi #1	1.29302e+06	38213.9	137.57	53.4899	38.882	130.249	98.6294	168.426	22.3675	480.58
			m/z 516.31	FASNi #2	780472	42028.7	151.303	55.3418	36.5767	144.626	110.605	183.225	11.3084	411.875
			m/z 516.31	vehicle #2	820483	32507.3	117.026	49.4809	42.2819	113.989	83.9904	145.97	4.56303	435.165
		[M+K]+	m/z 532.28	vehicle #1	2.01301e+06	59196.4	213.107	70.5588	33.1096	210.913	164.934	259.091	33.3746	666.28
			m/z 532.28	FASNi #1	900733	26620.2	95.8328	37.2801	38.9012	89.8997	69.308	116.133	17.6052	331.087
			m/z 532.29	FASNi #2	463550	24962.3	89.8643	39.576	44.0398	85.2916	61.8711	112.739	3.87303	314.891
			m/z 532.28	vehicle #2	805872	31928.4	114.942	42.2882	36.7908	109.316	84.425	138.536	20.4818	378.232
LysoPC(O-16:1)	C24H50NO6P	[M+Na]+	m/z 502.33	vehicle #1	4.22985e+06	124387	447.792	53.9312	436.259	248.686	610.801	22.7195	1658.2
			m/z 502.34	FASNi #1	4.33579e+06	128140	461.304	61.4651	427.226	210.6	642.353	32.5938	1609.19
			m/z 502.34	FASNi #2	831977	44802.2	161.288	44.286	148.013	114.597	191.626	19.0581	841.736
			m/z 502.33	vehicle #2	3.29285e+06	130462	469.662	40.1726	484.43	345.213	597.643	7.80419	1147.34
LysoPC(18:0)	C26H54NO7P	[M+H]+	m/z 524.35	vehicle #1	6.37716e+06	187533	675.118	548.258	81.2093	464.469	315.699	906.739	20.1257	4499.97
			m/z 524.36	FASNi #1	5.57748e+06	164837	593.412	256.31	43.1926	559.431	416.714	727.222	67.4743	2634.55
			m/z 524.37	FASNi #2	2.30467e+06	124107	446.786	139.726	31.2735	434.789	346.862	533.176	65.6838	1087.22
			m/z 524.37	vehicle #2	5.7947e+06	229584	826.502	461.653	55.8563	799.113	479.398	1083.67	10.3603	2906.42
		[M+Na]+	m/z 546.34	vehicle #1	3.01201e+06	88573.9	318.866	119.143	37.3645	305.684	231.777	389.816	47.786	1069.08
			m/z 546.36	FASNi #1	1.48503e+06	43888.4	517.998	224.947	43.4261	483.098	355.81	630.321	39.2751	1859.97
			m/z 546.35	FASNi #2	508109	27361.8	458.502	244.453	53.3156	417.3	290.823	576.741	24.0542	2078.3
			m/z 546.35	vehicle #2	2.39855e+06	95029.7	342.107	171.785	50.2138	319.316	227.439	442.591	3.20528	1232.1
LysoPC(18:1)	C26H52NO7P	[M+H]+	m/z 522.36	vehicle #1	3.7491e+06	110249	396.898	236.191	59.5094	341.398	235.936	513.699	14.7234	1861.3
			m/z 522.36	FASNi #1	2.99063e+06	88384.9	318.186	135.106	42.4613	296.644	215.941	400.679	52.941	1341.69
			m/z 522.36	FASNi #2	1.15892e+06	62408.2	224.67	86.0473	38.2995	214.071	165.034	270.16	26.7941	894.721
			m/z 522.35	vehicle #2	5.20107e+06	206065	741.832	352.455	47.5115	804.458	438.208	1006.91	7.56412	1863.56
LysoPC(18:2)	C26H52NO7P	[M+H]+	m/z 520.33	vehicle #1	1.51328e+06	44501	160.203	65.4318	40.843	150.019	112.788	198.115	16.318	482.245
			m/z 520.34	FASNi #1	2.08142e+06	61514.2	221.451	83.3616	37.6433	212.528	165.538	265.953	21.3272	748.865
			m/z 520.33	FASNi #2	1.16348e+06	62653.7	585.553	337.313	57.6059	589.024	295.072	825.224	3.80724	1818.1
			m/z 520.33	vehicle #2	1.14154e+06	45227.4	162.819	55.4274	34.0424	155.138	122.142	195.222	36.6028	435.964
		[M+Na]+	m/z 542.31	vehicle #1	1.59689e+06	46959.5	169.054	63.7707	37.7221	161.155	123.766	205.499	28.7145	686.518
			m/z 542.29	FASNi #1	2.04728e+06	60505.4	217.819	68.3418	31.3754	216.682	171.334	261.036	35.5668	772.735
			m/z 542.33	FASNi #2	1.41144e+06	76006.3	273.623	146.751	53.6327	255.173	168.498	362.785	4.55715	962.408
			m/z 542.32	vehicle #2	903442	35794.1	128.859	48.7827	37.8575	121	94.4398	154.51	21.4715	397.43
LysoPC(20:4)	C28H50NO7P	[M+H]+	m/z 544.33	vehicle #1	2.73253e+06	80355.2	289.279	99.8544	34.5184	276.301	220.184	341.881	51.7847	978.016
			m/z 544.32	FASNi #1	3.17888e+06	93948.5	338.215	135.632	40.1025	332.858	250.629	418.578	14.8978	1045.34
			m/z 544.33	FASNi #2	4.22582e+06	227561	819.221	502.595	61.3503	756.493	423.219	1135.82	11.0224	3081.45
			m/z 544.33	vehicle #2	1.9555e+06	77476	278.914	119.714	42.9216	257.663	193.797	338.023	44.0339	1027.95
		[M+Na]+	m/z 566.32	vehicle #1	891795	26225	94.4098	35.3187	37.41	88.8558	69.5373	113.656	16.2688	338.489
			m/z 566.31	FASNi #1	2.32048e+06	68579.4	246.886	85.9628	34.8188	234.854	187.842	291.582	39.4669	722.08
			m/z 566.33	FASNi #2	1.48262e+06	79839.3	287.421	183.253	63.7574	256.994	142.706	399.035	3.69283	1211.4
			m/z 566.32	vehicle #2	959916	38031.6	136.914	70.6626	51.6111	121.054	88.9565	165.201	14.8212	760.671
		[M+K]+	m/z 582.30	vehicle #1	783360	23036.2	82.9303	30.9441	37.3133	78.4736	60.802	100.252	12.4458	249.904
			m/z 582.30	FASNi #1	2.15499e+06	63688.6	229.279	88.6326	38.6571	219.349	165.953	282.139	20.2971	650.117
			m/z 582.30	FASNi #2	1.07884e+06	58095.7	209.145	140.507	67.1819	176.234	104.979	283.103	2.58467	936.019
			m/z 582.29	vehicle #2	782633	31007.7	111.628	59.979	53.7314	95.664	72.1357	133.601	19.1793	529.746
LysoPC(22:6)	C30H50NO7P	[M+H]+	m/z 568.32	vehicle #1	715225	21032.6	75.7173	27.1176	35.8143	72.1253	55.7552	92.011	5.39795	206.497
			m/z 568.32	FASNi #1	1.97967e+06	58507.2	210.626	68.9474	32.7345	203.528	164.662	247.163	28.4596	655.737
			m/z 568.34	FASNi #2	543372	29260.7	105.339	42.7583	40.5912	99.3312	74.8225	129.289	2.41327	357.746
			m/z 568.33	vehicle #2	614950	24364.1	87.7107	31.9577	36.4353	83.214	64.8449	105.044	16.0832	264.115
LysoPE(18:0)	C23H48NO7P	[M+K]+	m/z 520.34	vehicle #1	2.09187e+06	61515.4	221.456	83.3563	37.6402	212.528	165.538	265.953	21.3272	748.865
			m/z 520.33	FASNi #1	1.50792e+06	44564.9	160.434	65.2005	40.6402	150.174	113.063	198.115	17.9254	482.245
			m/z 520.34	FASNi #2	836546	45048.2	162.174	55.9733	34.5144	154.756	120.891	195.07	29.4236	435.964
			m/z 520.34	vehicle #2	4.10519e+06	162646	585.526	337.356	57.6159	589.024	295.072	825.223	3.87789	1818.1
LysoPE(18:1)	C23H46NO7P	[M+K]+	m/z 518.32	vehicle #1	5.06243e+06	148870	535.933	254.393	47.4672	504.987	374.558	655.038	35.7133	1709.41
			m/z 518.32	FASNi #1	4.09543e+06	121036	435.731	220.468	50.5972	407.384	283.786	573.051	3.54229	1498.07
			m/z 518.33	FASNi #2	2.1724e+06	116984	421.144	166.063	39.4314	400.231	305.589	508.681	73.3145	1460.39
			m/z 518.33	vehicle #2	3.07693e+06	121907	438.865	152.429	34.7326	421.067	335.14	517.436	76.2115	1621.26
LysoPE(20:4)	C25H44NO7P	[M+Na]+	m/z 524.26	vehicle #1	3.37112e+06	99134.2	356.883	140.936	39.4907	354.349	269.725	441.647	20.3056	1116
			m/z 524.28	FASNi #1	1.52388e+06	45036.8	162.132	60.6906	37.4327	152.205	118.53	194.949	28.5038	544.055
			m/z 524.28	FASNi #2	1.71083e+06	92128.6	331.663	95.0363	28.6545	324.98	265.671	389.392	71.4589	769.088
			m/z 524.29	vehicle #2	1.13673e+06	45036.8	162.132	60.6906	37.4327	152.205	118.53	194.949	28.5038	544.055
		[M+K]+	m/z 540.24	vehicle #1	1.12871e+06	33192	119.491	57.1481	47.8262	107.387	80.2215	146.305	17.7772	525.735
			m/z 540.25	FASNi #1	2.41153e+06	71270.1	256.573	101.971	39.7437	258.616	183.275	328.166	19.2316	742.708
			m/z 540.26	FASNi #2	1.04326e+06	56179.8	202.247	89.1305	44.0701	200.061	144.053	259.992	5.16007	652.333
			m/z 540.24	vehicle #2	578443	22917.7	82.5038	32.2862	39.133	78.0288	58.9942	101.762	11.2989	279.838
LysoPE(22:6)	C27H44NO7P	[M+H]+	m/z 526.26	vehicle #1	2.57234e+06	75644.6	272.321	96.0845	35.2836	266.259	200.134	336.346	39.1755	710.806
			m/z 526.26	FASNi #1	1.52837e+06	45169.5	162.61	84.6393	52.0504	144.832	95.475	216.609	21.305	597.184
			m/z 526.27	FASNi #2	645324	34750.9	125.103	50.7032	40.5291	115.65	90.0245	149.248	21.041	510.654
			m/z 526.26	vehicle #2	1.08153e+06	42849.8	154.259	57.3197	37.158	150.795	115.113	190.201	2.45478	428.879
LysoPG(18:0)	C24H49NO9P	[M+K]+	m/z 535.29	vehicle #1	2.43002e+06	71459.4	257.254	94.9071	36.8924	249.33	192.491	309.98	25.926	960.542
			m/z 535.30	FASNi #1	1.15894e+06	34251.3	123.305	49.9646	40.5213	115.816	86.7225	153.375	20.0957	428.608
			m/z 535.30	FASNi #2	641595	34550.1	124.38	50.2702	40.4165	116.19	87.7375	152.779	25.6802	426.739
			m/z 535.29	vehicle #2	753070	29836.4	107.411	50.7409	47.24	99.5274	71.4491	135.104	4.81497	422.494
CE(17:1)	C44H76O2	[M+Na]+	m/z 659.58	vehicle #1	634691	18664.3	67.1915	40.9512	60.947	59.0067	38.2706	85.7885	1.93983	476.299
			m/z 659.60	FASNi #1	638894	18881.8	67.9746	48.5142	71.371	53.1742	34.5988	84.2463	3.34501	363.434
			m/z 659.60	FASNi #2	420110	22623	81.4429	46.8819	57.5641	69.8169	48.68	100.616	4.84028	428.967
			m/z 659.59	vehicle #2	756925	29989.1	107.961	68.7597	63.6895	94.9171	55.9982	144.096	2.90812	509.102
CE(22:5)/?DAG(42:5)	C49H78O2	[M+Na]+	m/z 721.57	vehicle #1	2.32422e+06	68348.2	246.054	146.228	59.4295	225.239	149.961	315.593	4.52289	1464.7
			m/z 721.57	FASNi #1	1.80541e+06	53357	192.085	108.101	56.2774	166.277	118.367	235.382	31.5902	892.792
			m/z 721.58	FASNi #2	1.48877e+06	80170.6	288.614	130.673	45.2762	257.505	203.447	339.444	46.0215	1520.25
			m/z 721.57	vehicle #2	2.27853e+06	90274.7	324.989	159.476	49.0713	324.469	208.086	427.905	3.78129	1155.22
WE(36:0)	C36H72O2	[M+K]+	m/z 575.50	vehicle #1	1.45872e+07	428965	1544.27	1422.64	92.1234	1315.26	930.661	1695.17	39.2307	15298.7
			m/z 575.50	FASNi #1	1.13514e+07	335479	1207.72	650.844	53.8901	1132.62	687.612	1539.84	172.487	4545.26
			m/z 575.51	FASNi #2	6.44584e+06	347111	1249.6	1732.08	138.611	623.542	388.176	1296.63	56.8267	14463.8
			m/z 575.51	vehicle #2	2.00426e+07	794083	2858.7	3169.14	110.859	1654.48	1154.22	2728.62	29.6431	19027.1
WE(38:3)/(arachidyl linoleate)	C38H70O2	[M+K]+	m/z 597.50	vehicle #1	5.89374e+06	173317	623.94	317.683	50.9157	631.535	385.922	827.461	16.9579	2266.97
			m/z 597.50	FASNi #1	5.61851e+06	166049	597.778	287.879	48.1581	581.39	360.317	798.142	40.5747	2325.62
			m/z 597.49	FASNi #2	1.53795e+06	82818.8	298.148	278.187	93.3051	200.053	115.064	386.117	14.7878	2162.88
			m/z 597.48	vehicle #2	4.50642e+06	178543	642.754	353.234	54.9564	567.411	425.117	770.027	10.2844	2565.9
PA(32:1)	C35H67O8P	[M+Na]+	m/z 669.45	vehicle #1	5.52361e+06	162432	584.757	281.839	48.1977	578.291	385.756	764.605	11.9334	1902.45
			m/z 669.43	FASNi #1	1.76808e+06	52253.9	188.114	75.9671	40.3836	180.18	131.277	233.775	34.8632	595.839
			m/z 669.45	FASNi #2	1.15195e+06	62032.9	223.319	91.5791	41.0083	206.269	156.204	274.578	24.8116	661.156
			m/z 669.45	vehicle #2	846200	33526.2	120.694	48.8359	40.4626	115.569	88.461	148.721	5.65717	448.4
		[M+K]+	m/z 685.41	vehicle #1	5.05201e+06	148564	534.83	291.509	54.505	489.873	293.73	717.295	46.3489	2292.77
			m/z 685.41	FASNi #1	1.82382e+06	53901.2	194.044	66.1473	34.0888	185.399	145.227	235.164	31.2915	559.241
			m/z 685.43	FASNi #2	1.15554e+06	62226.1	224.014	124.7	55.6662	185.065	131.158	291	24.4861	913.645
			m/z 685.42	vehicle #2	704633	27917.3	100.502	36.466	36.2837	96.6625	74.4648	122.358	4.69971	320.544
PA(34:1)	C37H71O8P	[M+Na]+	m/z 697.47	vehicle #1	1.71332e+07	503835	1813.81	864.553	47.6651	1892.43	1194.83	2399.06	24.1046	5107.28
			m/z 697.48	FASNi #1	1.36055e+07	402096	1447.54	636.216	43.9514	1402.67	911.09	1843.87	315.389	4170.8
			m/z 697.49	FASNi #2	4.04101e+06	217610	783.395	261.509	33.3815	757.785	599.875	943.039	86.0072	2087.23
			m/z 697.49	vehicle #2	4.39733e+06	174221	627.194	293.774	46.8394	582.693	427.204	792.77	25.2564	1850.78
		[M+K]+	m/z 713.43	vehicle #1	1.5139e+07	445192	1602.69	985.31	61.4785	1644.08	664.158	2410.55	67.3764	4652
			m/z 713.45	FASNi #1	1.18032e+07	348831	1255.79	550.11	43.8058	1143.46	816.773	1619.96	204.933	3352.8
			m/z 713.47	FASNi #2	3.31804e+06	178677	643.238	375.685	58.4053	545.982	348.737	867.618	42.4218	2242.74
			m/z 713.46	vehicle #2	2.91923e+06	115659	416.371	189.63	45.5434	393.953	289.83	525.722	9.48704	1148.44
PA(34:2)	C37H69O9P	[M+Na]+	m/z 695.46	vehicle #1	1.5714e+07	462101	1663.56	976.718	58.7124	1568.33	972.473	2171.94	42.4758	8249.77
			m/z 695.47	FASNi #1	7.50992e+06	221948	799.013	434.372	54.3636	684.073	453.187	1070.81	108.325	2951.49
			m/z 695.48	FASNi #2	2.40639e+06	129585	466.506	251.03	53.8108	425.762	300.443	579.406	47.5492	2827.56
			m/z 695.48	vehicle #2	2.8515e+06	112975	406.711	202.942	49.8982	375.719	262.651	520.396	7.89711	1603.43
		[M+K]+	m/z 711.46	vehicle #1	1.3059e+07	384025	1382.49	1095.8	79.2626	1190.15	503.953	1961.19	33.5736	8973.36
			m/z 711.45	FASNi #1	6.21686e+06	183733	661.438	371.809	56.2121	563.088	370.756	868.705	75.9796	2222.48
			m/z 711.44	FASNi #2	2.54033e+06	136798	492.471	347.06	70.4731	384.96	240.667	669.628	32.5527	2961.21
			m/z 711.44	vehicle #2	1.95049e+06	77277.9	278.2	133.322	47.9232	261.217	178.511	360.472	12.6965	845.921
PA(34:3)	C37H67O9P	[M+Na]+	m/z 693.44	vehicle #1	2.983e+06	87721	315.796	139.001	44.0162	303.96	218.911	396.407	26.5148	1217.15
			m/z 693.44	FASNi #1	1.6481e+06	48707.9	175.349	94.9674	54.1592	150.523	106.394	220.8	20.2114	844.588
			m/z 693.45	FASNi #2	613388	33031.1	118.912	44.0793	37.0688	112.016	88.1798	142.709	23.378	425.611
			m/z 693.44	vehicle #2	815375	32304.9	116.298	59.1763	50.8836	106.154	73.1425	148.092	3.32796	527.278
		[M+K]+	m/z 709.41	vehicle #1	3.14534e+06	92494.9	332.982	148.723	44.664	313.143	219.358	421.881	16.9103	1185.55
			m/z 709.44	FASNi #1	2.06644e+06	61071.4	219.857	91.2661	41.5116	205.007	154.614	266.739	46.5578	715.01
			m/z 709.43	FASNi #2	639457	34435	123.966	49.1113	39.6168	115.647	89.7195	150.098	10.5556	419.102
			m/z 709.43	vehicle #2	856556	33936.4	122.171	49.5377	40.5478	118.093	86.4444	152.587	8.87719	404.67
PA(36:2)	C39H73O8P	[M+K]+	m/z 739.47	vehicle #1	2.84381e+07	836277	3010.6	2139.59	71.0688	2965.86	943.743	4809.93	49.8666	9283.77
			m/z 739.47	FASNi #1	1.91885e+07	567096	2041.54	1143.03	55.9883	1615.65	1163.31	2848.34	342.988	6004.38
			m/z 739.47	FASNi #2	5.71737e+06	307882	1108.38	669.509	60.4045	965.807	550.158	1570.51	92.5686	3928.01
			m/z 739.47	vehicle #2	5.56763e+06	220587	794.115	370.516	46.6578	758.331	557.602	978.449	16.702	2542.11
PA(36:3)	C39H71O8P	[M+Na]+	m/z 721.47	vehicle #1	1.40463e+07	413060	1487.02	764.023	51.3796	1539.31	879.706	2001.63	30.551	5397.85
			m/z 721.48	FASNi #1	1.38049e+07	407989	1468.76	835.752	56.9019	1264.26	808.803	1948.26	287.609	6466.81
			m/z 721.47	FASNi #2	4.07805e+06	219604	790.576	352.528	44.5913	755.602	556.676	1007.59	24.4993	2669.23
			m/z 721.49	vehicle #2	2.45708e+06	97348.8	350.456	183.691	52.4149	324.188	215.456	448.455	39.5057	1878.55
		[M+K]+	m/z 737.44	vehicle #1	1.26872e+07	373092	1343.13	890.547	66.3037	1349.42	495.412	1992.86	51.2271	5822.69
			m/z 737.45	FASNi #1	1.19805e+07	354073	1274.66	713.176	55.9502	1077.09	721.818	1728.91	180.269	4398.25
			m/z 737.46	FASNi #2	1.97815e+06	106524	383.486	234.204	61.0724	335.586	198.476	522.377	41.2277	2092.62
			m/z 737.46	vehicle #2	3.64662e+06	144478	520.12	239.17	45.9836	504.681	350.339	665.208	11.6269	1504.39
PA(38:2)	C41H77O8P	[M+K]+	m/z 767.47	vehicle #1	6.74682e+06	198403	714.251	420.778	58.9117	726.084	306.339	1052.19	35.0419	2102.38
			m/z 767.50	FASNi #1	7.5241e+06	222367	800.521	312.079	38.9845	805.57	535.878	1022.66	173.409	2118.85
			m/z 767.50	FASNi #2	2.47313e+06	133179	479.443	190.927	39.8226	464.102	324.896	612.642	70.5647	1273.28
			m/z 767.47	vehicle #2	3.25048e+06	128783	463.618	157.624	33.9987	475.937	379.706	566.259	30.5253	1043.41
PA(38:3)	C41H75O8P	[M+Na]+	m/z 749.51	vehicle #1	1.14993e+07	338158	1217.37	618.268	50.7872	1327.64	650.757	1663.56	32.5328	3282.36
			m/z 749.51	FASNi #1	1.6677e+07	492873	1774.34	882.779	49.7525	1761.29	957.598	2275.38	347.403	5702.69
			m/z 749.50	FASNi #2	2.42785e+06	130741	470.666	186.867	39.7026	453.077	339.273	581.091	54.0387	1676.34
			m/z 749.51	vehicle #2	6.70059e+06	265475	955.711	368.984	38.6083	941.797	742.887	1176.89	26.4326	2456.53
		[M+K]+	m/z 765.48	vehicle #1	1.07728e+07	316794	1140.46	717.681	62.9292	1225.38	410.185	1740.28	30.9062	3478.25
			m/z 765.48	FASNi #1	1.46809e+07	433878	1561.96	760.097	48.6629	1329.91	956.449	2104.98	280.632	4261.78
			m/z 765.48	FASNi #2	2.16329e+06	116494	419.377	217.057	51.757	391.894	245.63	556.962	31.0701	1734.29
			m/z 765.48	vehicle #2	4.39448e+06	174108	626.787	261.265	41.6832	620.305	465.781	779.241	23.4965	1701.96
PA(38:4)	C41H73O8P	[M+K]+	m/z 763.46	vehicle #1	9.92601e+06	291893	1050.82	641.528	61.0504	1118.69	391.706	1609.24	33.8431	2932.6
			m/z 763.46	FASNi #1	1.10757e+07	327330	1178.39	696.442	59.1013	962.552	620.4	1656.98	155.031	3731.72
			m/z 763.47	FASNi #2	1.65729e+06	89245.4	321.283	160.057	49.8181	299.344	198.104	415.633	32.7663	1372.77
			m/z 763.46	vehicle #2	3.38536e+06	134127	482.857	227.226	47.0586	468.939	318.881	623.497	15.1606	1626.07
PA(38:5)	C41H71O8P	[M+K]+	m/z 761.45	vehicle #1	1.03298e+07	303768	1093.56	680.381	62.2168	1119.4	411.941	1673.13	53.8628	3369.71
			m/z 761.46	FASNi #1	6.6307e+06	195964	705.469	410.256	58.1536	603.186	393.482	949.222	77.3702	3164.07
			m/z 761.46	FASNi #2	1.20052e+06	64648.4	232.734	125.547	53.9445	205.65	137.728	302.964	24.8969	1078.52
			m/z 761.45	vehicle #2	2.14672e+06	85052.2	306.188	142.852	46.655	289.546	203.638	390.365	9.17744	985.614
PA(40:5)	C43H75O8P	[M+K]+	m/z 789.49	vehicle #1	8.40192e+06	247075	894.103	507.009	56.7059	883.293	421.961	1313.52	46.3654	2631.22
			m/z 789.50	FASNi #1	9.08507e+06	268500	966.6	493.372	51.042	872.975	528.729	1357.95	151.782	2891.48
			m/z 789.50	FASNi #2	1.52849e+06	82309.5	296.314	123.741	41.7599	280.25	201.052	370.922	40.421	1061.31
			m/z 789.50	vehicle #2	2.9851e+06	118269	425.767	144.14	33.8542	426.716	333.065	518.251	25.1104	1017.43
DAG(31:2)	C39H72O5	[M+Na]+	m/z 573.48	vehicle #1	5.36091e+06	157648	567.533	262.698	46.2878	550.894	350.664	740.847	73.7646	1770.37
			m/z 573.48	FASNi #1	6.46914e+06	191189	688.279	458.053	66.5504	645.443	435.465	824.59	13.034	4526.43
			m/z 573.48	FASNi #2	4.69367e+06	252756	909.921	894.198	98.2721	597.444	449.405	842.776	13.0755	5777.36
			m/z 573.48	vehicle #2	3.46797e+06	137400	494.639	511.447	103.398	355.792	254.948	506.601	38.6931	4431.89
DAG(33:3)	C36H64O5	[M+H]+	m/z 577.52	vehicle #1	1.14082e+07	335479	1207.72	650.844	53.8901	1132.62	687.612	1539.84	172.487	4545.26
			m/z 575.51	FASNi #1	2.92613e+07	864786	3113.23	1682.21	54.0342	3135.38	1931.38	3912.43	84.1871	16422.7
			m/z 577.50	FASNi #2	1.75115e+07	942998	3394.79	2811.99	82.8325	2394.63	1704.94	3885.61	60.8482	14454.2
			m/z 577.51	vehicle #2	1.57473e+07	623902	2246.05	1832.44	81.585	1529.41	1055.01	2830.12	195.83	12681.9
DAG(41:5)	C44H76O5	[M+H]+	m/z 685.58	vehicle #1	1.20503e+06	35436.3	127.571	63.991	50.1613	113.959	83.1476	159.041	17.4059	591.335
			m/z 685.57	FASNi #1	1.87203e+06	55326	199.174	132.682	66.6162	164.707	107.795	262.988	4.78769	1396.17
			m/z 685.56	FASNi #2	1.14165e+06	61478.2	221.322	119.12	53.822	201.199	141.529	283.743	2.08622	1060.34
			m/z 685.58	vehicle #2	936250	37093.9	133.538	46.1595	34.5665	127.608	100.358	160.42	27.4342	413.927
PC(30:0)	C38H76NO8P	[M+H]+	m/z 706.54	vehicle #1	1.51452e+07	445375	1603.35	1174.51	73.2539	1326.5	832.779	2102.52	8.60282	8220.25
			m/z 706.54	FASNi #1	3.09796e+06	91557.1	329.606	153.566	46.5908	305.113	218.257	405.128	44.8856	1796.17
			m/z 706.54	FASNi #2	3.40524e+06	183373	660.144	278.118	42.13	670.15	479.763	843.306	15.1325	2054.83
			m/z 706.54	vehicle #2	6.23768e+06	247135	889.684	484.205	54.4244	768.484	511.097	1198.12	101.14	3460.95
		[M+Na]+	m/z 728.52	vehicle #1	1.66567e+07	489823	1763.36	902.366	51.173	1772.44	1172.73	2334.99	25.9073	6453.71
			m/z 728.51	FASNi #1	5.76494e+06	170377	613.357	265.878	43.3481	598.51	386.262	786.703	98.0307	2592.9
			m/z 728.52	FASNi #2	2.48634e+06	133890	482.004	162.779	33.7713	482.117	397.002	573.31	19.4948	1228.48
			m/z 728.50	vehicle #2	6.83335e+06	270735	974.646	419.608	43.0524	897.898	652.061	1231.73	129.768	2906.97
		[M+K]+	m/z 744.49	vehicle #1	1.4466e+07	425400	1531.44	1006.06	65.6938	1428.97	661.332	2202.86	20.4275	7992.49
			m/z 744.49	FASNi #1	7.25961e+06	214550	772.381	299.788	38.8135	776.127	510.19	977.83	200.013	1907.2
			m/z 744.49	FASNi #2	4.30576e+06	231866	834.719	555.616	66.5632	646.04	375.386	1227.42	56.6333	3067.95
			m/z 744.49	vehicle #2	6.2107e+06	246066	885.836	353.044	39.8543	883.337	684.244	1135.53	19.7236	1964.53
PC(30:1)	C38H74NO8P	[M+H]+	m/z 704.52	vehicle #1	7.31686e+06	215166	774.599	618.43	79.8388	588.153	366.913	1073.92	11.2108	7134.89
			m/z 704.52	FASNi #1	6.23917e+06	184392	663.812	394.009	59.3555	586.189	420.731	785.607	12.3852	4098.21
			m/z 704.52	FASNi #2	1.33287e+06	71775.5	258.392	121.355	46.9654	258.171	169.536	334.93	4.32088	722.402
			m/z 704.50	vehicle #2	3.39022e+06	134320	483.55	199.37	41.2304	448.924	339.324	596.586	60.273	1984.53
		[M+Na]+	m/z 726.49	vehicle #1	1.42004e+07	417591	1503.33	744.252	49.5069	1386.94	948.747	1872.77	238.264	4759
			m/z 726.50	FASNi #1	1.33129e+07	393449	1416.42	657.477	46.4183	1463.11	1048.47	1810.61	9.7858	4939.36
			m/z 726.50	FASNi #2	4.41895e+06	237962	856.662	324.229	37.848	789.116	608.782	1053.66	199.54	2663.32
			m/z 726.51	vehicle #2	7.15611e+06	283523	1020.68	568.47	55.6952	938.694	586.28	1352.39	19.9816	3644.15
PC(32:0)	C40H80NO8P	[M+H]+	m/z 734.56	vehicle #1	5.77846e+07	1.69927e+06	6117.36	4698.2	76.8012	4744.15	3038.97	8148.08	57.1561	38715.8
			m/z 734.57	FASNi #1	3.77822e+07	1.11661e+06	4019.81	1715.48	42.6756	3922.66	2734.7	4797.33	486.186	21512.3
			m/z 734.58	FASNi #2	1.92224e+07	1.03513e+06	3726.47	1393.28	37.3888	3571.01	2719.18	4657.69	652.249	9686.59
			m/z 734.56	vehicle #2	5.35875e+07	2.12312e+06	7643.22	3198.88	41.8525	8037.16	5476.41	9813.59	142.764	20236.5
		[M+Na]+	m/z 756.55	vehicle #1	6.91495e+07	2.03347e+06	7320.51	3656.42	49.9477	7487.75	5133.74	9604.78	73.9901	21023.5
			m/z 756.55	FASNi #1	4.76249e+07	1.40751e+06	5067.02	1776.49	35.0598	5120.14	4147.35	6123.72	132.34	10670.1
			m/z 756.56	FASNi #2	1.98622e+07	1.06959e+06	3850.51	1199.01	31.139	3797.1	3056.28	4541.49	585.688	9031.69
			m/z 756.56	vehicle #2	5.12614e+07	2.03096e+06	7311.46	3090.3	42.2666	7222.27	4430.36	9159.51	1293.86	20040.7
		[M+K]+	m/z 772.52	vehicle #1	4.91533e+07	1.44545e+06	5203.61	3417.11	65.6681	5507	1864.04	8040.9	72.1494	15491.2
			m/z 772.54	FASNi #1	5.59642e+07	1.65396e+06	5954.27	2523.11	42.3749	5566.1	3786.24	7916.74	1190.61	14073.2
			m/z 772.53	FASNi #2	1.54777e+07	833481	3000.53	1750.65	58.3447	2577.91	1596.39	4221.86	282.997	10500.2
			m/z 772.53	vehicle #2	1.75275e+07	694433	2499.96	958.191	38.3282	2472.87	1994.92	3073.43	67.4506	5578.02
PC(32:1)	C40H78NO8P	[M+H]+	m/z 732.56	vehicle #1	4.85058e+07	1.42641e+06	5135.06	4445.94	86.5799	4023.59	2450.47	6688.68	79.0605	62536.5
			m/z 732.55	FASNi #1	1.96976e+07	582143	2095.71	1063.38	50.7407	1835.46	1274.56	2712.21	228.169	10421.5
			m/z 732.56	FASNi #2	1.14533e+07	616762	2220.34	1679.69	75.6502	1771.79	1164.59	2800.3	143.119	22153.5
			m/z 732.56	vehicle #2	2.98085e+07	1.181e+06	4251.61	2325.86	54.7055	3749.2	2601.94	5871.66	81.1106	12624.3
		[M+Na]+	m/z 754.53	vehicle #1	5.73268e+07	1.6858e+06	6068.89	3740.03	61.6262	5690.18	3560.96	8007.05	42.9247	31737.1
			m/z 754.54	FASNi #1	1.98513e+07	586686	2112.07	976.424	46.2307	2030.91	1428.63	2683.04	86.5506	6444.06
			m/z 754.54	FASNi #2	1.12807e+07	607468	2186.88	1206.97	55.1912	1978.29	1399.89	2750.31	147.903	12536.5
			m/z 754.53	vehicle #2	2.40138e+07	951416	3425.1	1884.73	55.0271	2903.63	1883.55	4619.96	704.387	12102.9
		[M+K]+	m/z 770.50	vehicle #1	4.47179e+07	1.31502e+06	4734.06	3959.83	83.6457	4118.43	1536.81	6864.96	80.5639	30594.1
			m/z 770.50	FASNi #1	2.06646e+06	61072.1	1299.86	573.062	44.0864	1302.91	889.413	1673.88	30.3249	3044.25
			m/z 770.51	FASNi #2	1.0919e+07	587992	2116.77	1605.81	75.8611	1583.55	939.663	2967.4	168.088	13931.6
			m/z 770.49	vehicle #2	1.9539e+07	774128	2786.86	1537.27	55.1614	2332.67	1564.62	3804.86	612.535	8725.88
PC(32:2)	C40H76NO8P	[M+H]+	m/z 730.53	vehicle #1	7.25032e+06	213210	767.555	565.842	73.7201	649.546	430.662	973.117	9.47745	8921.95
			m/z 730.52	FASNi #1	3.708e+06	109586	394.51	216.577	54.8978	336.224	243.021	492.507	69.0442	1983.09
			m/z 730.54	FASNi #2	1.78986e+06	96384.2	346.983	189.367	54.5752	298.806	221.632	425.457	58.1201	2136.88
			m/z 730.54	vehicle #2	5.28069e+06	209219	753.188	471.683	62.6249	627.554	396.07	1055.77	17.3572	2686.47
		[M+Na]+	m/z 752.52	vehicle #1	9.55788e+06	281068	1011.84	507.328	50.1389	1025.26	657.317	1329.1	26.1171	3715.49
			m/z 752.54	FASNi #1	8.56966e+06	253268	911.763	457.996	50.2319	834.496	546.532	1184.51	140.463	3245.96
			m/z 752.54	FASNi #2	2.27702e+06	122618	441.426	179.512	40.6663	421.038	313.063	537.782	56.5947	1737.17
			m/z 752.54	vehicle #2	5.07941e+06	201244	724.48	233.02	32.1637	743.41	626.813	855.647	14.4244	1687.36
		[M+K]+	m/z 768.48	vehicle #1	1.10403e+07	324662	1168.78	606.584	51.8988	1245.23	607.079	1636.66	28.8525	3239.15
			m/z 768.50	FASNi #1	8.82861e+06	260920	939.314	346.045	36.8402	953.784	746.241	1174.1	24.6602	2105.24
			m/z 768.50	FASNi #2	3.03934e+06	163669	589.209	244.922	41.568	559.897	419.245	717.134	80.1377	2231.25
			m/z 768.49	vehicle #2	1.06369e+07	421431	1517.15	693.607	45.7177	1523.58	859.43	1988.65	317.335	4173.48
PC(34:1)	C42H82NO8P	[M+H]+	m/z 760.58	vehicle #1	1.03281e+08	3.03716e+06	10933.8	8767.25	80.1849	9002.12	5710.43	13448.6	67.1259	70701.3
			m/z 760.58	FASNi #1	5.9907e+07	1.77049e+06	6373.77	2985.39	46.8388	5787.2	3830.64	8450.01	763.866	25065.9
			m/z 760.58	FASNi #2	2.30633e+07	1.24196e+06	4471.07	2644.11	59.1381	3817.3	2607.65	5842.74	397.852	22114.2
			m/z 760.58	vehicle #2	9.91075e+07	3.9266e+06	14135.8	6656.68	47.0911	14073.1	9529.14	18719	258.274	34447.8
		[M+Na]+	m/z 782.55	vehicle #1	1.56181e+08	4.5928e+06	16534.1	9277.3	56.1101	17295.7	9618.92	22044.9	143.642	46727.1
			m/z 782.56	FASNi #1	9.83401e+07	2.90634e+06	10462.8	3622.9	34.6265	10752	8627.75	12819	304.518	21437.2
			m/z 782.56	FASNi #2	2.90035e+07	1.56185e+06	5622.64	2638.31	46.9229	5324.9	3567.55	7346.16	395.703	19503.1
			m/z 782.56	vehicle #2	8.63562e+07	3.4214e+06	12317.1	6353.57	51.5835	11634.6	6425.94	16444.8	1945	43362.2
		[M+K]+	m/z 798.53	vehicle #1	9.48861e+07	2.79031e+06	10045.1	7406.76	73.735	9974.72	2813.82	16492.1	98.8891	33960.1
			m/z 798.54	FASNi #1	3.83645e+07	1.13382e+06	4081.76	1784.48	43.7184	4023.61	3060.52	4908.78	134.202	10483.6
			m/z 798.55	FASNi #2	2.54254e+07	1.36916e+06	4928.99	3228.83	65.5068	4124.93	2145.26	7409.15	383.367	17998.7
			m/z 798.53	vehicle #2	6.28403e+07	2.48971e+06	8962.95	5164.03	57.6152	6832.4	4978.05	12692.6	1314.09	26375.2
PC(34:2)	C42H80NO8P	[M+Na]+	m/z 780.54	vehicle #1	5.52818e+07	1.62567e+06	5852.4	3071.95	52.4903	6009.78	3662.38	7911.86	54.3038	20594.4
			m/z 780.55	FASNi #1	6.44351e+07	1.90431e+06	6855.52	3933.97	57.384	5922.34	3719.53	9077.23	1238.8	26293.6
			m/z 780.55	FASNi #2	8.08522e+06	435392	1567.41	919.718	58.6776	1387.15	889.007	2014.76	124.309	7129.64
			m/z 780.55	vehicle #2	3.55082e+07	1.40682e+06	5064.56	2033.51	40.1518	5077.26	3773.61	6342.93	138.729	13320.1
		[M+K]+	m/z 796.52	vehicle #1	3.97976e+07	1.17032e+06	4213.17	2944.54	69.889	4379.98	1375.69	6411.25	65.7678	17658.6
			m/z 796.52	FASNi #1	5.10748e+07	1.50946e+06	5434.07	3078.06	56.6437	4493.99	3001.23	7447.4	983.43	17724.3
			m/z 796.53	FASNi #2	7.35381e+06	396005	1425.62	995.38	69.821	1197.79	633.423	1986.47	100.16	7853.65
			m/z 796.52	vehicle #2	1.8862e+07	747307	2690.3	1123.63	41.7659	2722.74	1962.28	3405.88	73.3912	6264.52
PC(34:3)	C42H78NO8P	[M+Na]+	m/z 778.53	vehicle #1	6.42481e+06	188934	680.162	305.301	44.8865	707.076	495.976	880.337	17.2176	2371
			m/z 778.53	FASNi #1	1.08405e+07	320379	1153.36	749.546	64.9878	911.304	612.884	1500.05	145.204	5908.68
			m/z 778.54	FASNi #2	4.31434e+06	232329	836.383	452.623	54.1167	785.933	466.642	1115.3	26.6749	3151.24
			m/z 778.54	vehicle #2	4.54178e+06	179944	647.798	182.234	28.1313	634.625	516.863	765.26	172.096	1387.57
		[M+K]+	m/z 794.49	vehicle #1	5.92373e+06	174199	627.115	349.907	55.7963	647.92	297.394	901.997	30.9777	1937.12
			m/z 794.50	FASNi #1	1.1662e+07	344659	1240.77	732.004	58.9958	1048.05	649.652	1710.66	196.836	5002.1
			m/z 794.52	FASNi #2	3.19902e+06	172268	620.166	248.964	40.1448	604.147	455.21	777.97	32.8905	1825.73
			m/z 794.50	vehicle #2	3.49607e+06	138513	498.647	150.313	30.1441	487.425	392.708	590.05	104.427	1254.15
PC(34:4)	C42H76NO8P	[M+Na]+	m/z 776.52	vehicle #1	5.50535e+06	161895	582.824	297.762	51.0896	603.751	337.049	785.858	20.0583	2975.72
			m/z 776.52	FASNi #1	8.24151e+06	243569	876.849	471.904	53.8181	846.92	464.289	1153.47	128.88	2675.78
			m/z 776.52	FASNi #2	6.25736e+06	336960	1213.06	436.623	35.9936	1168.99	876.863	1538.5	207.844	2719.59
			m/z 776.53	vehicle #2	4.17388e+06	165368	595.324	238.915	40.132	592.791	467.589	728.441	13.7176	1915.44
PC(36:1)	C44H86NO8P	[M+H]+	m/z 788.61	vehicle #1	2.05379e+07	603955	2174.24	1322.29	60.816	1978.17	1216.15	2718.66	203.944	13067.4
			m/z 788.62	FASNi #1	1.90585e+07	563253	2027.71	1476.22	72.8021	1801.74	1071.75	2629.09	17.2516	12901.1
			m/z 788.62	FASNi #2	8.19741e+06	441433	1589.16	700.872	44.1033	1504.4	1086.48	2002.69	189.268	5115.26
			m/z 788.62	vehicle #2	3.37355e+07	1.33659e+06	4811.72	2187.56	45.4631	5470.01	2940.67	6394.12	65.4719	11970.3
		[M+K]+	m/z 826.57	vehicle #1	1.80406e+07	530519	1909.87	1354.92	70.9432	1999.93	546.385	3025.04	26.0645	6394.07
			m/z 826.57	FASNi #1	1.55783e+07	460400	1657.44	736.774	44.4525	1651.57	999.211	2240.27	196.838	4410.08
			m/z 826.58	FASNi #2	7.70216e+06	414764	1493.15	558.673	37.4157	1550.07	1214.12	1863.8	23.0749	3047.41
			m/z 826.57	vehicle #2	2.01675e+07	799029	2876.5	1271.61	44.2069	2738.2	1783.34	3764.12	419.567	7813.79
PC(36:2)	C44H84NO8P	[M+H]+	m/z 786.60	vehicle #1	3.37875e+07	993587	3576.91	2657.41	74.2934	3039.01	2076.82	4437.88	28.2746	24447
			m/z 786.60	FASNi #1	4.42703e+07	1.30836e+06	4710.11	2201.69	46.7439	4641.64	2813.64	5850.92	520.87	23736.6
			m/z 786.60	FASNi #2	8.92105e+06	480401	1729.44	1047.22	60.5524	1462.01	1013.81	2165.12	218.577	9756.15
			m/z 786.60	vehicle #2	8.17124e+07	3.23742e+06	11654.7	5770.91	49.5157	11889.1	7212.32	16004.2	157.355	30992.2
		[M+K]+	m/z 824.55	vehicle #1	2.91751e+07	857950	3088.62	2128.15	68.9031	3421.93	908.374	4863.93	22.9892	10061.3
			m/z 824.57	FASNi #1	5.89722e+07	1.74286e+06	6274.3	3149.73	50.2004	5274.88	3679.3	8575.64	1072.2	16760.5
			m/z 824.57	FASNi #2	7.60265e+06	409405	1473.86	899.741	61.0467	1320.42	735.789	2033.91	137.812	6429.58
			m/z 824.56	vehicle #2	2.14147e+07	848445	3054.4	1207.3	39.5266	3087.14	2425.44	3738.23	41.4889	7389.11
PC(36:3)	C44H82NO8P	[M+K]+	m/z 822.54	vehicle #1	1.66738e+07	490324	1765.17	1214.6	68.8096	1838.37	564.865	2721.01	22.1522	6682.51
			m/z 822.55	FASNi #1	3.54028e+07	1.04629e+06	3766.65	2546	67.5932	2978.46	1780.06	5297.97	393.42	13224
			m/z 822.55	FASNi #2	3.6757e+06	197938	712.575	464.838	65.2336	603.451	352.924	964.088	64.5149	3406.24
			m/z 822.54	vehicle #2	1.20636e+07	477954	1720.64	912.06	53.0072	1661.31	967.103	2381.15	28.4468	5538.86
PC(36:4)	C44H80NO8P	[M+Na]+	m/z 804.55	vehicle #1	7.85422e+06	230968	831.487	549.019	66.0286	643.059	466.994	1029.35	101.7	4679.78
			m/z 804.55	FASNi #1	2.9998e+07	886561	3191.62	1947.95	61.0334	3205.12	1507.82	4601.66	19.7662	11534.1
			m/z 804.55	FASNi #2	1.35017e+07	727069	2617.45	1529.83	58.4472	2304.61	1381.95	3522.75	383.361	10567.6
			m/z 804.54	vehicle #2	1.22582e+07	485664	1748.39	723.079	41.3568	1750.92	1314.96	2148.48	42.1349	6066.03
		[M+K]+	m/z 820.52	vehicle #1	1.00428e+07	295327	1063.18	454.146	42.7159	1096.24	741.888	1367.22	18.336	2647.61
			m/z 820.52	FASNi #1	2.32797e+07	688006	2476.82	1807.64	72.9823	2448.34	678.022	4007.87	28.1925	9183.55
			m/z 820.52	FASNi #2	1.09313e+07	588651	2119.14	1404.16	66.2609	1758.12	1070.5	2905.24	273.666	12897.9
			m/z 820.52	vehicle #2	4.40385e+06	174479	628.125	495.689	78.9156	462.462	255.432	859.022	35.6145	3241.16
PC(36:5)	C44H78NO8P	[M+K]+	m/z 818.50	vehicle #1	1.91756e+06	56389.6	203.003	76.6191	37.7429	194.133	144.682	253.078	19.9381	610.796
			m/z 818.50	FASNi #1	4.52945e+06	133863	481.908	324.411	67.3181	424.743	274.597	584.529	70.8286	4312.33
			m/z 818.51	FASNi #2	2.01126e+06	108307	389.905	179.818	46.1184	398.622	230.599	527.146	38.6834	1055.55
			m/z 818.51	vehicle #2	1.88737e+06	74777	269.197	105.103	39.0432	268.172	206.904	329.572	6.37426	946.056
PC(38:4)	C46H84NO8P	[M+H]+	m/z 810.60	vehicle #1	4.45404e+07	1.3098e+06	4715.27	3012.66	63.8916	4555.04	2645.44	6189.64	29.8633	26105.9
			m/z 810.60	FASNi #1	5.47246e+07	1.61733e+06	5822.39	3058.1	52.5231	5658.77	3230.75	7356.5	606.59	31629
			m/z 810.61	FASNi #2	3.59396e+07	1.93536e+06	6967.29	2577.64	36.9962	7170.66	5641.79	8873.69	122.86	14914.3
			m/z 810.60	vehicle #2	1.70353e+07	674932	2429.75	1113.76	45.8383	2225.73	1627.06	3053.85	185.825	9522.05
		[M+Na]+	m/z 832.58	vehicle #1	2.54423e+07	748181	2693.45	1742.53	64.6951	2668.72	1163.7	3928.85	25.9858	10652
			m/z 832.58	FASNi #1	3.34062e+07	987285	3554.23	2060.94	57.9856	3331.01	1898.81	4653.17	628.996	18570.4
			m/z 832.56	FASNi #2	1.20058e+07	646517	2327.46	806.84	34.6661	2407.23	1947.04	2803.52	62.2822	5123.88
			m/z 832.58	vehicle #2	5.91354e+06	234292	843.453	626.997	74.337	644.5	437.943	1046	90.1111	7408.09
		[M+K]+	m/z 848.55	vehicle #1	1.95588e+07	575164	2070.59	1558.41	75.2643	2011.44	510.839	3353.82	22.6721	8691.61
			m/z 848.55	FASNi #1	2.45086e+07	724326	2607.57	1470.66	56.3997	2193.42	1406.49	3698.7	358.993	9089.77
			m/z 848.56	FASNi #2	6.63431e+06	357260	1286.14	512.988	39.886	1324.99	989.843	1621.07	11.0104	3095.18
			m/z 848.55	vehicle #2	4.2223e+06	167286	602.23	449.594	74.6549	453.629	262.086	825.256	42.5093	2834.06
PC(P-32:0/PC(O-32:1)	C40H80NO7P	[M+H]+	m/z 718.56	vehicle #1	3.90089e+06	114713	412.967	173.3	41.9646	384.874	291.497	504.921	50.97	1982.36
			m/z 718.56	FASNi #1	3.36557e+06	99465.9	358.077	226.464	63.2446	328.071	209.274	464.502	11.354	2291.21
			m/z 718.57	FASNi #2	1.34566e+06	72463.9	260.87	182.437	69.9339	217.546	137.544	319.043	30.212	1589.84
			m/z 718.57	vehicle #2	4.9015e+06	194196	699.104	510.763	73.0597	556.275	319.932	979.173	5.33642	3242.12
		[M+Na]+	m/z 740.55	vehicle #1	6.24775e+06	183727	661.418	321.232	48.5672	682.986	412.669	878.074	17.0207	2383.55
			m/z 740.54	FASNi #1	4.60218e+06	136013	489.646	184.522	37.6849	485.307	398.516	588.41	1.90947	1421.42
			m/z 740.54	FASNi #2	3.15124e+06	169695	610.904	238.172	38.9869	575.469	432.563	754.742	117.931	1989.85
			m/z 740.54	vehicle #2	4.42778e+06	175427	631.537	259.692	41.1206	656.859	393.768	805.502	116.923	1931.4
PC(P-38:4) /PC(O-38:5)	C46H84NO7P	[M+H]+	m/z 794.59	vehicle #1	6.85467e+06	201575	725.669	417.991	57.6008	756.572	361.456	987.564	14.1677	2928.35
			m/z 794.58	FASNi #1	9.37815e+06	277162	997.782	438.195	43.9169	1014.56	598.407	1253.97	188.734	3760.78
			m/z 794.60	FASNi #2	6.34271e+06	341557	1229.6	598.473	48.672	1178.22	832.373	1613.72	16.9895	3692.59
			m/z 794.59	vehicle #2	5.53036e+06	219111	788.8	261.822	33.1925	750.09	607.884	924.865	160.973	2770.35
PC(40:4)	C48H88NO8P	[M+H]+	m/z 838.62	vehicle #1	4.19538e+06	123373	444.143	277.832	62.5545	419.393	219.673	620.962	4.16965	2245
			m/z 838.63	FASNi #1	6.78304e+06	200466	721.677	303.636	42.0737	670.111	494.075	898.372	104.202	2428.95
			m/z 838.63	FASNi #2	3.52681e+06	189920	683.71	289.781	42.3836	715.436	502.133	868.431	16.4546	2144.37
			m/z 838.62	vehicle #2	5.04819e+06	200007	720.027	584.398	81.1634	519.32	331.53	839.821	62.2259	3687.73
		[M+Na]+	m/z 860.60	vehicle #1	2.38802e+06	70224.4	252.808	140.529	55.5873	241.913	145.334	338.372	10.221	1095.22
			m/z 860.61	FASNi #1	3.82786e+06	113128	407.262	193.924	47.6165	385.648	243.406	541.961	67.8895	1167.4
			m/z 860.60	FASNi #2	1.7092e+06	92040.9	331.347	136.869	41.3067	328.174	248.805	418.455	4.11137	878.411
			m/z 860.61	vehicle #2	1.43852e+06	56993.7	205.177	63.3341	30.868	199.705	159.195	243.359	31.5316	620.463
		[M+K]+	m/z 876.57	vehicle #1	2.32736e+06	68440.6	246.386	120.108	48.7477	241.644	147.474	325.724	18.9953	818.343
			m/z 876.58	FASNi #1	3.05183e+06	90193.8	324.698	166.978	51.4257	281.922	194.577	428.305	54.3717	999.465
			m/z 876.61	FASNi #2	1.03548e+06	55761	200.74	77.1169	38.4164	200.309	154.277	249.184	5.23092	496.84
			m/z 876.58	vehicle #2	1.04744e+06	41499.2	149.397	57.249	38.32	141.038	106.982	181.403	32.2544	592.507
PC(40:5)	C48H86NO8P	[M+H]+	m/z 836.61	vehicle #1	7.3613e+06	216473	779.303	437.403	56.1274	804.459	425.22	1047.92	17.5946	5325.21
			m/z 836.61	FASNi #1	1.44886e+07	428197	1541.51	891.862	57.8565	1397.06	832.364	1975.65	257.097	6190.87
			m/z 836.61	FASNi #2	6.67322e+06	359355	1293.68	490.448	37.9111	1312.92	1062.48	1587.91	17.2974	3806.86
			m/z 836.62	vehicle #2	3.84789e+06	152452	548.827	252.936	46.0867	499.227	371.398	655.881	101.756	2357.93
		[M+K]+	m/z 874.57	vehicle #1	2.44654e+06	71945.2	259.003	149.179	57.5977	250.212	126.317	364.692	13.6943	1177.97
			m/z 874.57	FASNi #1	4.70103e+06	138934	500.162	298.497	59.68	406.922	277.773	661.966	62.2827	2133.65
			m/z 874.57	FASNi #2	1.27074e+06	68429.6	246.347	112.245	45.5638	238.508	168.394	319.903	4.38327	751.111
			m/z 874.57	vehicle #2	1.15222e+06	45650.4	164.341	60.2443	36.658	156.125	119.721	201.279	26.787	465.42
PC(40:6)	C48H84NO8P	[M+K]+	m/z 872.56	vehicle #1	2.73181e+06	80334.1	289.203	155.307	53.7017	283.041	159.636	386.862	17.729	1271.3
			m/z 872.54	FASNi #1	4.62617e+06	136722	492.198	257.747	52.3664	415.677	300.878	639.168	92.5765	1682.55
			m/z 872.56	FASNi #2	1.43068e+06	77042.3	277.352	112.494	40.5598	275.778	211.359	347.551	5.48059	958.739
			m/z 872.55	vehicle #2	1.29662e+06	51371.5	184.937	64.2596	34.7467	176.773	137.812	224.88	35.3615	527.779
PC(42:1)	C50H98NO8P	[M+H]+	m/z 872.70	vehicle #1	2.14121e+06	62966.5	226.679	161.68	71.3252	176.939	118.784	272.877	15.4557	1318.48
			m/z 872.70	FASNi #1	1.06678e+06	31527.6	113.499	142.765	125.785	72.8001	47.5268	116.039	4.95479	3329.67
			m/z 872.73	FASNi #2	707510	38099.6	137.159	113.342	82.6356	95.4309	62.6847	167.433	5.09341	700.562
			m/z 872.70	vehicle #2	1.36348e+06	54020.7	194.475	122.743	63.1151	176.16	103.074	259.319	3.32499	865.776
PC(42:2)	C50H96NO8P	[M+Na]+	m/z 892.68	vehicle #1	1.82152e+06	53565.2	192.835	152.916	79.2991	139.062	87.4122	243.932	13.7475	971.693
			m/z 892.68	FASNi #1	1.16021e+06	34288.9	123.44	126.21	102.244	92.0734	60.7527	140.613	2.28615	1780.08
			m/z 892.68	FASNi #2	686376	36961.5	133.062	127.365	95.7187	90.0442	63.0476	146.355	10.2537	1147.4
			m/z 892.68	vehicle #2	1.39168e+06	55137.9	198.496	116.965	58.9254	176.977	116.175	263.137	2.23009	813.824
PC(42:6)	C50H88NO8P	[M+H]+	m/z 862.62	vehicle #1	1.92075e+06	56483.4	203.34	89.5518	44.0403	204.618	144.17	258.634	3.16011	829.27
			m/z 862.62	FASNi #1	2.32629e+06	68751.1	247.504	105.121	42.4725	240.251	163.734	313.053	41.8699	962.627
			m/z 862.63	FASNi #2	1.4845e+06	79940.8	287.787	153.57	53.3624	251.933	184.076	376.231	6.68609	954.651
			m/z 862.63	vehicle #2	1.00344e+06	39756	143.122	44.722	31.2476	139.27	110.778	170.508	28.0052	368.167
PC(O-34:1/PC(P-34:0)	C42H84NO7P	[M+H]+	m/z 746.59	vehicle #1	6.44755e+06	189603	682.57	434.354	63.6352	625.893	429.964	846.494	16.6724	3518.08
			m/z 746.59	FASNi #1	6.05914e+06	179072	644.658	283.216	43.9327	650.656	395.726	805.694	39.4686	2209.23
			m/z 746.59	FASNi #2	2.67882e+06	144255	519.319	244.096	47.0031	469.771	361.684	607.176	89.5507	2998.3
			m/z 746.58	vehicle #2	8.72578e+06	345713	1244.57	525.825	42.2497	1336.99	855.383	1621.93	21.9422	3352.14
		[M+Na]+	m/z 768.56	vehicle #1	1.48721e+07	437341	1574.43	702.251	44.6035	1657.05	867.509	2045.18	313.316	4173.48
			m/z 768.56	FASNi #1	1.37541e+07	406488	1463.36	839.118	57.3421	1454.88	844.209	1886.4	40.5238	5057.76
			m/z 768.57	FASNi #2	4.11227e+06	221447	797.209	334.548	41.965	733.452	577.603	939.156	140.521	3467.12
			m/z 768.56	vehicle #2	1.24374e+07	492767	1773.96	597.789	33.698	1887.44	1497.66	2161.48	43.3335	3352.57
PC(O-38:5)	C46H84NO7P	[M+H]+	m/z 794.59	vehicle #1	6.85467e+06	201575	725.669	417.991	57.6008	756.572	361.456	987.564	14.1677	2928.35
			m/z 794.58	FASNi #1	9.37815e+06	277162	997.782	438.195	43.9169	1014.56	598.407	1253.97	188.734	3760.78
			m/z 794.60	FASNi #2	6.34271e+06	341557	1229.6	598.473	48.672	1178.22	832.373	1613.72	16.9895	3692.59
			m/z 794.60	vehicle #2	5.5305e+06	219117	788.82	261.799	33.1888	750.09	608.053	924.865	160.973	2770.35
PE(30:1)	C35H68NO8P	[M+K]+	m/z 700.45	vehicle #1	4.29598e+06	126331	454.793	259.196	56.992	382.015	299.13	506.538	41.5474	1727.49
			m/z 700.44	FASNi #1	2.37186e+06	70098	252.353	85.9912	34.0758	236.79	190.768	296.865	70.711	777.222
			m/z 700.45	FASNi #2	602102	32423.4	116.724	38.3577	32.8618	113.583	90.3996	139.38	8.07735	380.232
			m/z 700.44	vehicle #2	1.67858e+06	66504.6	239.416	70.3291	29.3752	232.652	189.301	282.71	49.9448	572.895
PE(34:0)	C39H78NO8P	[M+H]+	m/z 720.55	vehicle #1	4.5569e+06	134004	482.415	304.873	63.1971	436.425	289.41	625.264	9.71343	3079.66
			m/z 720.56	FASNi #1	3.40862e+06	100738	362.658	220.971	60.9311	310.926	214.251	443.776	29.1125	1910.91
			m/z 720.56	FASNi #2	3.16479e+06	170425	613.531	294.08	47.9324	536.084	429.372	716.173	78.9652	3695.93
			m/z 720.56	vehicle #2	4.79619e+06	190023	684.084	337.722	49.3685	701.989	430	903.57	7.36196	2619.46
		[M+Na]+	m/z 742.53	vehicle #1	1.37434e+07	404150	1454.94	707.736	48.6437	1576	844.463	2012.46	29.8118	4098.64
			m/z 742.54	FASNi #1	1.06827e+07	315718	1136.58	430.631	37.8882	1131.76	930.632	1389.03	18.2714	2790.08
			m/z 742.55	FASNi #2	5.36324e+06	288812	1039.72	322.425	31.0106	984.821	826.796	1182.87	303.87	4171.14
			m/z 742.55	vehicle #2	1.27342e+07	504524	1816.29	638.017	35.1276	1861.56	1279.41	2265.51	364.152	4118.03
PE(34:1)	C39H76NO8P	[M+H]+	m/z 718.56	vehicle #1	3.3824e+06	99465.9	358.077	226.464	63.2446	328.071	209.274	464.502	11.354	2291.21
			m/z 718.55	FASNi #1	2.45417e+06	72530.3	261.109	182.224	69.7883	217.546	137.688	319.043	30.212	1589.84
			m/z 718.57	FASNi #2	2.13022e+06	114713	412.967	173.3	41.9646	384.874	291.497	504.921	50.97	1982.36
			m/z 718.56	vehicle #2	4.90158e+06	194199	699.116	510.748	73.0563	556.275	319.932	979.173	5.45673	3242.12
PE(34:2)	C39H74NO8P	[M+H]+	m/z 716.53	vehicle #1	1.64024e+06	48234.5	173.644	87.734	50.5252	165.48	114.648	220.421	8.40713	789.003
			m/z 716.53	FASNi #1	1.39425e+06	41205.5	148.34	76.0459	51.2647	133.085	98.1035	179.425	14.0797	819.965
			m/z 716.55	FASNi #2	835758	45005.8	162.021	76.1456	46.9974	145.682	108.635	197.363	21.2187	757.244
			m/z 716.55	vehicle #2	1.81323e+06	71839.7	258.623	154.746	59.8344	232.637	143.553	345.43	4.76807	1070.1
PE(36:0)	C41H82NO8P	[M+H]+	m/z 748.59	vehicle #1	6.50323e+06	191240	688.464	307.698	44.6934	618.505	455.273	872.08	150.81	2077.24
			m/z 748.58	FASNi #1	3.65083e+06	107896	388.427	213.269	54.9058	379.557	262.31	490.444	6.65437	1504.76
			m/z 748.59	FASNi #2	2.13261e+06	114841	413.429	199.84	48.3371	415.635	248.689	525.859	60.7613	1877.44
			m/z 748.59	vehicle #2	3.88847e+06	154060	554.616	225.856	40.723	581.036	405.101	711.219	11.0262	1549.65
PE(36:1)	C41H80NO8P	[M+H]+	m/z 746.58	vehicle #1	6.44753e+06	189602	682.567	434.358	63.6359	625.893	429.964	846.494	16.6724	3518.08
			m/z 746.58	FASNi #1	6.08579e+06	179859	647.493	283.195	43.7371	653.553	397.357	809.777	39.4686	2209.23
			m/z 746.59	FASNi #2	2.67882e+06	144255	519.319	244.096	47.0031	469.771	361.684	607.176	89.5507	2998.3
			m/z 746.59	vehicle #2	8.72579e+06	345713	1244.57	525.823	42.2495	1336.99	855.383	1621.93	22.6846	3352.14
PE(36:4)	C41H74NO8P	[M+K]+	m/z 778.46	vehicle #1	5.07257e+06	149169	537.007	244.115	45.4584	541.812	349.948	697.53	19.8945	1706.04
			m/z 778.48	FASNi #1	1.03198e+07	304990	1097.97	765.853	69.752	865.663	519.204	1469.52	143.05	5908.68
			m/z 778.48	FASNi #2	1.26871e+06	68320.3	245.953	101.092	41.1021	233.444	170.128	305.936	32.8919	873.854
			m/z 778.48	vehicle #2	5.56084e+06	220318	793.146	465.142	58.6452	750.598	405.984	1087.04	21.004	3151.24
PE(38:1)	C43H84NO8P	[M+H]+	m/z 774.60	vehicle #1	7.24943e+06	213183	767.46	410.821	53.53	804.924	408.421	1079.36	11.6672	2842.97
			m/z 774.60	FASNi #1	8.25225e+06	243887	877.993	370.967	42.2517	937.424	505.772	1154.15	167.418	2253.03
			m/z 774.60	FASNi #2	3.83799e+06	206677	744.038	296.277	39.8201	716.255	515.179	940.854	126.904	2119.93
			m/z 774.60	vehicle #2	5.85069e+06	231802	834.489	274.141	32.8513	874.414	728.158	1006.53	17.1624	1607.97
PE(38:2)	C43H82NO8P	[M+H]+	m/z 772.61	vehicle #1	5.35679e+06	157527	567.096	270.591	47.7152	592.704	358.116	768.032	4.49361	1391.99
			m/z 772.61	FASNi #1	7.03923e+06	208037	748.934	259.242	34.6147	764.06	532.037	938.312	161.437	1634.95
			m/z 772.61	FASNi #2	2.78861e+06	150168	540.604	223.645	41.3695	506.463	367.295	687.658	88.1939	1770.2
			m/z 772.60	vehicle #2	6.87241e+06	272282	980.217	319.279	32.5723	1017.1	864.185	1170.34	20.8939	2039.15
PE(38:4)	C43H78NO8P	[M+H]+	m/z 768.56	vehicle #1	1.38229e+07	406488	1463.36	839.118	57.3421	1454.88	844.209	1886.4	40.5238	5057.76
			m/z 768.57	FASNi #1	1.47981e+07	437341	1574.43	702.251	44.6035	1657.05	867.509	2045.18	313.316	4173.48
			m/z 768.57	FASNi #2	4.11227e+06	221447	797.209	334.548	41.965	733.452	577.603	939.156	140.521	3467.12
			m/z 768.57	vehicle #2	1.24374e+07	492767	1773.96	597.786	33.6978	1887.44	1497.66	2161.48	43.3335	3352.57
		[M+Na]+	m/z 790.54	vehicle #1	5.806e+06	170737	614.652	242.727	39.4901	583.478	442.51	751.44	105.327	2034.65
			m/z 790.54	FASNi #1	1.42738e+07	421847	1518.65	886.657	58.3845	1551.4	715.179	2158.69	32.0404	4669.39
			m/z 790.55	FASNi #2	8.33203e+06	448682	1615.26	833.281	51.5882	1559.94	833.159	2184.19	262.575	5957.81
			m/z 790.54	vehicle #2	7.82923e+06	310191	1116.69	374.281	33.517	1162.48	975.588	1332.49	16.8792	2757.46
PE(38:5)	C43H76NO8P	[M+H]+	m/z 766.54	vehicle #1	8.48255e+06	249446	898.005	490.601	54.6324	915.507	491.573	1212.05	19.4803	3678.6
			m/z 766.55	FASNi #1	1.06646e+07	315180	1134.65	541.183	47.6961	1164.68	598.206	1480.61	185.661	3337.9
			m/z 766.56	FASNi #2	7.11376e+06	383078	1379.08	604.374	43.8244	1331.36	1078.09	1642	8.17956	4243.48
			m/z 766.54	vehicle #2	4.71772e+06	186914	672.891	340.179	50.5548	584.231	438.638	814.046	128.738	3736.01
		[M+Na]+	m/z 788.52	vehicle #1	4.65211e+06	136804	492.495	202.544	41.1262	462.35	345.663	607.863	81.9338	2102.37
			m/z 788.51	FASNi #1	7.47444e+06	220899	795.238	407.719	51.2701	870.352	398.431	1125.29	25.7823	2118.43
			m/z 788.53	FASNi #2	5.96136e+06	321021	1155.68	643.592	55.6896	993.535	572.192	1676.53	164.479	4324.45
			m/z 788.51	vehicle #2	4.67044e+06	185041	666.148	223.432	33.5409	683.111	581.321	788.111	3.63029	1698.61
PE(38:6)	C43H74NO8P	[M+H]+	m/z 764.54	vehicle #1	2.98276e+06	87713.7	315.769	98.9111	31.3238	307.376	248.543	370.614	70.7892	947.62
			m/z 764.53	FASNi #1	6.54113e+06	193316	695.939	310.096	44.558	650.937	444.824	903.863	136.936	1961.87
			m/z 764.54	FASNi #2	2.4456e+06	131696	474.107	232.647	49.0706	503.523	269.826	648.038	10.9124	1256.05
			m/z 764.54	vehicle #2	3.14297e+06	124523	448.284	156.024	34.8048	457.799	380.887	537.986	14.0868	1265.71
		[M+Na]+	m/z 786.48	vehicle #1	4.50552e+06	132494	476.977	195.41	40.9684	500.854	312.016	628.586	30.6146	1161.78
			m/z 786.50	FASNi #1	5.88195e+06	173835	625.806	213.956	34.1889	652.193	440.588	768.986	171.625	2407.93
			m/z 786.51	FASNi #2	2.8691e+06	154502	556.207	309.283	55.6058	455.946	337.554	702.439	94.1408	2188.42
			m/z 786.51	vehicle #2	2.67695e+06	106060	1461.82	547.306	37.4401	1497.65	1173.56	1827.58	21.9818	2988.63
		[M+K]+	m/z 802.47	vehicle #1	2.49346e+06	73325	263.97	108.919	41.2619	249.331	178.173	339.589	40.1124	702.787
			m/z 802.48	FASNi #1	4.57128e+06	135099	486.358	183.328	37.6941	505.161	354.832	613.658	37.3161	1156.44
			m/z 802.48	FASNi #2	2.81505e+06	151591	545.728	322.571	59.1083	474.204	321.461	675.681	92.8144	3274.29
			m/z 802.47	vehicle #2	1.98844e+06	78781.3	283.613	153.976	54.291	263.823	173.169	369.865	6.03695	1372.8
PE(40:4)	C45H82NO8P	[M+H]+	m/z 796.59	vehicle #1	1.84419e+07	542320	1952.35	1230.73	63.0381	2060.52	781.477	2880.55	19.098	6977.65
			m/z 796.60	FASNi #1	1.6057e+07	474549	1708.37	762.564	44.6368	1553.98	1072.72	2292.17	326.305	4390.42
			m/z 796.61	FASNi #2	3.11117e+06	167537	603.134	228.246	37.8432	584.909	428.599	745.55	106.039	1723.82
			m/z 796.60	vehicle #2	1.33364e+07	528385	1902.19	750.662	39.4631	1948.88	1424.79	2402.37	33.1297	4280.68
		[M+K]+	m/z 834.52	vehicle #1	7.51865e+06	221100	795.961	411.597	51.7107	821.955	439.621	1076.38	33.8648	2685.64
			m/z 834.52	FASNi #1	9.6198e+06	284303	1023.49	436.637	42.6615	1035.49	630.114	1332.97	176.383	2798.39
			m/z 834.53	FASNi #2	6.92247e+06	372777	1342	474.313	35.3438	1368.81	1125.66	1632.11	24.1672	2802.03
			m/z 834.53	vehicle #2	2.89472e+06	114688	412.876	196.395	47.5675	369.191	273.364	513.661	61.2792	1647.75
PE(P-34:1)/PE(O-34:2)	C39H76NO7P	[M+K]+	m/z 702.54	vehicle #1	1.40523e+06	41323.4	148.764	83.4273	56.0802	137.217	92.8597	192.441	4.04885	1460.65
			m/z 702.54	FASNi #1	1.10077e+06	32532.2	117.116	59.7691	51.0342	108.408	75.2864	146.053	5.19211	887.654
			m/z 702.56	FASNi #2	629968	33924	122.126	46.014	37.6774	115.859	89.1358	147.816	20.4176	384.94
			m/z 702.56	vehicle #2	1.25601e+06	49762.8	179.146	96.6797	53.967	163.578	110.464	236.186	2.13532	711.892
PE(O-36:5)/PE(P-36:4)	C41H74NO7P	[M+K]+	m/z 762.47	vehicle #1	2.9612e+06	87079.7	313.487	151.103	48.2007	284.678	208.233	384.99	52.1659	1388.53
			m/z 762.48	FASNi #1	8.73487e+06	258150	929.34	563.594	60.6445	983.63	360.722	1427.73	30.7611	2406.71
			m/z 762.48	FASNi #2	3.19267e+06	171926	618.935	288.344	46.5872	575.993	366.935	854.885	124.614	2072.37
			m/z 762.48	vehicle #2	2.21825e+06	87886.2	316.39	112.85	35.6679	319.96	254.658	386.42	13.7954	815.482
PE(O-40:6)	C45H80NO7P	[M+H]+	m/z 778.61	vehicle #1	5.36414e+06	157743	567.874	371.892	65.4885	544.209	237.882	812.389	4.69159	3356.75
			m/z 778.61	FASNi #1	8.02987e+06	237315	854.333	485.928	56.8781	765.584	467.027	1137.82	113.176	3383.5
			m/z 778.61	FASNi #2	4.22332e+06	227427	818.736	232.118	28.3507	803.265	650.034	964.48	172.096	1923.82
			m/z 778.61	vehicle #2	3.60223e+06	142719	513.789	204.638	39.8292	505.277	398.343	627.518	11.6727	1620.52
PG(32:0)	C38H75O10P	[M+H]+	m/z 723.49	vehicle #1	2.19354e+07	645052	2322.19	1232.69	53.0833	2102.03	1260.22	3059.7	447.073	8360.45
			m/z 723.49	FASNi #1	9.06524e+06	267914	964.49	417.909	43.3296	930.718	655.152	1234.5	96.9033	3554.69
			m/z 723.50	FASNi #2	1.77661e+07	956707	3444.15	1838.34	53.3757	3694.01	1784.53	4829.79	35.0673	9557.41
			m/z 723.48	vehicle #2	8.24821e+06	326791	1176.45	521.004	44.2862	1112.31	847.399	1467.59	29.7859	3578.14
PS(38:0)	C44H86NO10P	[M+H]+	m/z 820.60	vehicle #1	3.77408e+06	110984	399.543	238.613	59.7215	398.178	187.839	581.478	2.43472	1243.62
			m/z 820.60	FASNi #1	7.34918e+06	217197	781.91	438.741	56.1114	690.023	426.04	1049.34	95.9652	3071.81
			m/z 820.60	FASNi #2	2.23789e+06	120511	433.839	240.948	55.5386	361.294	270.703	522.274	60.0155	1737.34
			m/z 820.60	vehicle #2	5.19525e+06	205834	741.003	311.26	42.0053	758.107	525.907	949.801	2.86751	1829.51
PS(40:3)	C46H84NO10P	[M+K]+	m/z 880.55	vehicle #1	1.90235e+06	55942.2	201.392	71.6032	35.5541	206.476	158.87	248.681	6.72252	509.848
			m/z 880.56	FASNi #1	1.91162e+06	56496	203.385	71.7148	35.2605	198.217	149.618	248.004	37.3222	593.15
			m/z 880.55	FASNi #2	957599	51567	185.641	65.5053	35.286	177.405	138.398	223.569	31.2652	478.719
			m/z 880.57	vehicle #2	1.23709e+06	49013	176.447	63.8806	36.2039	177.24	140.568	215.524	8.47911	461.207
PS(40:4)	C46H82NO10P	[M+H]+	m/z 840.56	vehicle #1	2.27721e+06	66965.9	241.077	91.3972	37.912	242.544	187.323	295.859	13.0539	734.079
			m/z 840.56	FASNi #1	2.37589e+06	70216.9	252.781	94.3393	37.3206	249.353	188.01	307.159	32.8991	1558.25
			m/z 840.56	FASNi #2	2.56361e+06	138051	496.983	219.425	44.1513	457.409	324.582	647.668	63.243	1318.94
			m/z 840.56	vehicle #2	1.62789e+06	64496.5	232.187	80.0655	34.4832	239.75	194.168	282.485	2.91034	702.843
PS(40:5)	C46H80NO10P	[M+K]+	m/z 838.56	vehicle #1	2.46023e+06	72347.8	260.452	93.94	36.0681	254.696	187.636	323.64	42.5802	758.399
			m/z 838.56	FASNi #1	3.71161e+06	109693	394.894	159.891	40.4897	395.3	290.586	505.072	6.8123	1380.82
			m/z 838.55	FASNi #2	5680.46	305.895	312.929	118.482	37.8622	296.235	225.594	386.328	42.3592	903.362
			m/z 838.55	vehicle #2	1.54159e+06	61077.1	219.877	76.6832	34.8754	222.579	172.444	265.964	19.9415	1264.04
PS(40:6)	C46H78NO10P	[M+Na]+	m/z 858.52	vehicle #1	2.71204e+06	79752.7	287.11	121.82	42.4299	283.961	209.339	365.407	5.57979	792.277
			m/z 858.52	FASNi #1	3.17271e+06	93766.1	337.558	160.277	47.4812	311.609	208.63	441.563	64.5679	1021.63
			m/z 858.51	FASNi #2	1.16185e+06	62565.9	225.237	93.1715	41.366	207.941	155.068	280.995	23.2014	625.796
			m/z 858.51	vehicle #2	2.0199e+06	80027.8	288.1	118.43	41.1071	275.985	208.964	351.78	25.5959	1004.81
		[M+K]+	m/z 874.56	vehicle #1	2.48899e+06	73193.6	263.497	146.04	55.4238	255.115	135.488	365.623	12.7852	1177.97
			m/z 874.56	FASNi #1	4.70149e+06	138948	500.212	298.439	59.6625	406.922	277.773	661.966	67.734	2133.65
			m/z 874.57	FASNi #2	861203	46376	166.954	59.8905	35.8725	159.388	122.977	204.05	23.6002	465.42
			m/z 874.57	vehicle #2	1.72716e+06	68429.6	246.347	112.245	45.5638	238.508	168.394	319.903	4.38327	751.111
PS(44:9)	C50H80NO10P	[M+K]+	m/z 908.54	vehicle #1	3.07749e+06	90499.6	325.799	111.981	34.3712	332.941	260.997	398.704	19.7428	761.298
			m/z 908.54	FASNi #1	2.23536e+06	66063.9	237.83	77.1403	32.4351	232.715	181.679	286.482	44.2033	590.317
			m/z 908.55	FASNi #2	1.03439e+06	55702	200.527	73.9012	36.8535	190.4	149.014	237.783	26.6393	575.764
			m/z 908.55	vehicle #2	1.46889e+06	58196.7	209.508	76.4414	36.4861	210.326	163.831	257.593	5.41376	523.157
PS(44:10)	C50H80NO10P	[M+K]+	m/z 906.53	vehicle #1	2.53489e+06	74543.3	268.356	84.5486	31.5061	267.827	214.424	321.864	25.7952	681.259
			m/z 906.53	FASNi #1	1.57882e+06	46660.4	167.977	53.993	32.143	162.264	129.146	200.98	31.05	441.834
			m/z 906.57	FASNi #2	810165	43627.6	157.059	58.8669	37.4806	148.416	115.031	188.899	31.6291	458.055
			m/z 906.52	vehicle #2	1.0328e+06	40919.2	147.309	54.0631	36.7005	144.577	112.452	180.01	10.7275	415.594
PG(34:1)	C40H77O10P	[M+K]+	m/z 787.47	vehicle #1	5.6391e+06	165829	596.983	282.584	47.3354	615.6	347.264	792.353	56.1965	1756.22
			m/z 787.48	FASNi #1	5.63355e+06	166494	599.378	342.245	57.1001	504.114	326.596	816.798	88.8942	2807.11
			m/z 787.48	FASNi #2	1.36639e+06	73580.3	264.889	92.2354	34.8204	251.39	199.433	316.74	29.7126	826.795
			m/z 787.52	vehicle #2	2.28337e+06	90466.5	325.679	134.223	41.2131	296.777	229.464	397.046	73.7722	1032.43
PI(38:4)	C47H83O13P	[M+Na]+	m/z 909.54	vehicle #1	6.56617e+06	193091	695.127	368.7	53.0406	677.079	447.819	895.484	29.1137	2385.25
			m/z 909.54	FASNi #1	5.91346e+06	174766	629.159	322.661	51.2845	595.653	363.778	818.096	68.7941	2215.07
			m/z 909.55	FASNi #2	1.31572e+06	70852.2	255.068	99.0142	38.8188	242.432	184.793	310.078	42.2094	887.156
			m/z 909.55	vehicle #2	4.06706e+06	161136	580.088	219.73	37.8788	592.539	469.31	717.405	10.4463	1443.08
		[M+K]+	m/z 925.51	vehicle #1	5.81132e+06	170893	615.215	312.789	50.8422	622.542	323.282	873.555	49.7543	1532.38
			m/z 925.52	FASNi #1	5.87458e+06	173617	625.022	289.633	46.3397	569.912	376.405	844.161	121.537	1743.13
			m/z 925.53	FASNi #2	1.30578e+06	70316.5	253.139	106.284	41.9864	235.558	178.691	307.631	34.0768	893.147
			m/z 925.53	vehicle #2	3.10788e+06	123133	443.279	144.887	32.6853	450.944	359.284	538.126	24.3325	1077.32
PI(38:5)	C47H81O13P	[M+Na]+	m/z 907.54	vehicle #1	2.49336e+06	73322.2	263.96	79.7216	30.2022	264.249	212.308	314.99	30.7105	652.733
			m/z 907.54	FASNi #1	2.23004e+06	65906.4	237.263	93.9761	39.6084	227.558	169.172	288.96	38.8463	856.448
			m/z 907.53	FASNi #2	721774	38867.7	139.924	43.4187	31.0303	135.003	109.679	165.518	28.7019	343.777
			m/z 907.54	vehicle #2	1.26561e+06	50142.8	180.514	72.4578	40.1397	177.174	132.766	224.703	7.43848	544.436
		[M+K]+	m/z 923.49	vehicle #1	2.59089e+06	76190.1	274.284	91.1944	33.2481	277.55	209.363	337.76	42.7989	643.584
			m/z 923.50	FASNi #1	2.58496e+06	76395.7	275.025	93.3568	33.9449	267.019	205.397	335.786	54.9723	680.099
			m/z 923.50	FASNi #2	730473	39336.2	141.61	47.6975	33.6823	135.865	107.243	168.631	25.6691	421.053
			m/z 923.50	vehicle #2	1.09329e+06	43315.7	155.936	58.8215	37.7215	150.281	114.865	191.683	6.19395	426.31
SM(d32:0)	C37H76N2O6P	[M+H]+	m/z 675.55	vehicle #1	1.06826e+06	31414.1	113.091	58.1954	51.459	106.047	72.1055	147.821	5.7436	503.451
			m/z 675.55	FASNi #1	1.40443e+06	41506.4	149.423	85.6501	57.3206	132.543	84.982	195.216	9.64043	633.582
			m/z 675.55	FASNi #2	631017	33980.5	122.33	66.0219	53.9705	106.527	79.7039	145.658	9.17473	748.47
			m/z 675.54	vehicle #2	1.34113e+06	53135.2	191.287	144.813	75.7045	146.542	94.6719	247.205	3.68065	1525.3
SM(d34:1)	C39H79N2O6P	[M+H]+	m/z 703.57	vehicle #1	1.58695e+07	466672	1680.02	1377.8	82.0107	1254.29	793.312	2337.11	13.8407	15555.9
			m/z 703.57	FASNi #1	1.39039e+07	410915	1479.29	881.328	59.5777	1318.85	936.97	1718.75	155.199	9986.5
			m/z 703.58	FASNi #2	6.29976e+06	339244	1221.28	504.719	41.3271	1123.82	852.9	1515.27	151.709	5217.36
			m/z 703.58	vehicle #2	8.56252e+06	339244	1221.28	504.719	41.3271	1123.82	852.9	1515.27	151.709	5217.36
		[M+Na]+	m/z 725.54	vehicle #1	3.28195e+07	965121	3474.44	1640.19	47.2074	3582.6	2594.89	4420.31	50.7375	14776.7
			m/z 725.55	FASNi #1	4.19616e+07	1.24013e+06	4464.47	2344.77	52.5206	4016.01	2758.44	5468.35	505.443	17750
			m/z 725.55	FASNi #2	1.09127e+07	587655	2115.56	880.148	41.6036	1938.71	1428.6	2657.94	444.88	6448.97
			m/z 725.54	vehicle #2	1.496e+07	592710	2133.76	1255.57	58.8432	1973.83	1122.44	2885.75	43.3528	8140.67
		[M+K]+	m/z 741.53	vehicle #1	2.30555e+07	677991	2.30555e+07	677991	2440.77	1468.93	60.183	2478	1108.03	3563.41
			m/z 741.53	FASNi #1	2.83784e+07	838694	3019.3	1272.59	42.1486	2822.97	1986.46	3862.81	490.453	8101.96
			m/z 741.53	FASNi #2	7.31158e+06	393731	1417.43	547.738	38.6431	1295.59	1027.27	1697.33	377.179	4383.7
			m/z 741.53	vehicle #2	9.30262e+06	368567	1326.84	712.647	53.7101	1227.79	831.871	1746.03	24.2672	4508.21
SM(d34:2)	C39H77N2O6P	[M+H]+	m/z 701.55	vehicle #1	1.54977e+06	45573.9	164.066	117.956	71.8956	127.728	84.9919	212.144	5.46886	1236.76
			m/z 701.55	FASNi #1	1.34666e+06	39799.1	143.277	65.9647	46.0401	131.386	97.4817	175.991	14.2788	653.852
			m/z 701.55	FASNi #2	662794	35691.6	128.49	40.659	31.6437	123.483	99.5543	151.81	20.1462	385.172
			m/z 701.55	vehicle #2	1.5022e+06	59516.8	214.261	121.744	56.8204	191.87	133.126	275.545	3.31363	831.138
SM(d40:1)	C45H91N2O6P	[M+H]+	m/z 787.67	vehicle #1	6.17012e+06	181444	653.199	472.206	72.2913	566.712	371.135	813.506	10.0835	4678.88
			m/z 787.67	FASNi #1	1.28213e+07	378921	1364.12	638.293	46.7917	1321.94	856.809	1690.88	150.421	6621.23
			m/z 787.68	FASNi #2	1.88212e+06	101352	364.869	179.107	49.088	331.24	243.152	438.087	32.1871	1783.31
			m/z 787.69	vehicle #2	5.59646e+06	221730	798.228	358.917	44.9642	853.885	520.341	1059.46	4.74447	2055.01
		[M+K]+	m/z 825.62	vehicle #1	8.11003e+06	238491	858.568	550.581	64.1279	920.791	302.025	1298.14	12.7604	2687.45
			m/z 825.62	FASNi #1	1.36691e+07	403977	1454.32	634.8	43.6493	1316.67	931.743	1923.64	221.436	3948.48
			m/z 825.63	FASNi #2	3.43381e+06	184912	665.681	314.877	47.3014	611.915	411.635	857.887	120.695	2338.85
			m/z 825.63	vehicle #2	5.83959e+06	231363	832.906	304.664	36.5784	857.402	691.344	1024.4	8.26253	1787.92
SM(41:1; O2)	C46H93	[M+H]+	m/z 801.68	vehicle #1	1.11951e+06	32921.2	111.247	118.516	71.6047	97.526	61.7423	151.219	3.06213	999.339
			m/z 801.68	FASNi #1	1.36534e+06	40351.2	145.264	86.7432	59.714	135.235	81.7178	189.439	11.5175	904.725
			m/z 801.68	FASNi #2	989070	53261.7	191.742	82.5508	43.053	180.043	131.201	239.167	18.51	675.15
			m/z 801.68	vehicle #2	1.91882e+06	76022.9	273.683	197.033	71.9932	233.96	132.169	354.38	3.50034	1834.27
SM(d42:1)	C47H95N2O6P	[M+H]+	m/z 815.70	vehicle #1	5.08461e+06	149523	538.281	470.672	87.4398	435.765	242.853	698.255	4.57655	8939.36
			m/z 815.70	FASNi #1	5.37642e+06	158894	572.02	566.583	99.0494	371.352	232.098	664.638	42.3054	5159.26
			m/z 815.70	FASNi #2	4.21926e+06	227208	817.95	352.2	43.0589	786.501	555.839	1024.14	43.2922	2642.17
			m/z 815.70	vehicle #2	1.05552e+07	418192	1505.49	1102.4	73.2253	1425.66	569.548	2025.68	10.8949	8134.64
		[M+K]+	m/z 853.65	vehicle #1	8.38199e+06	246488	887.358	681.584	76.8104	899.14	219.588	1335.63	10.3812	7669.39
			m/z 853.65	FASNi #1	1.03457e+07	305755	1100.72	735.23	66.7954	938.778	587.077	1331.28	113.272	9175.35
			m/z 853.65	FASNi #2	5.60346e+06	301748	1086.29	468.916	43.1666	986.708	749.247	1311.6	191.609	5071.29
			m/z 853.65	vehicle #2	5.51647e+06	218561	786.819	434.077	55.1686	698.709	510.498	1045.16	6.92903	2838.08
SM(d42:2)	C47H93N2O6P	[M+H]+	m/z 813.68	vehicle #1	6.01028e+06	176744	636.278	567.502	89.191	517.998	326.479	771.575	2.93468	9572.44
			m/z 813.69	FASNi #1	1.05805e+07	312695	1125.7	765.311	67.9853	962.401	613.962	1348.03	128.047	7101.55
			m/z 813.69	FASNi #2	3.23658e+06	174291	627.446	311.459	49.6391	569.253	413.597	762.588	69.2805	3406.24
			m/z 813.68	vehicle #2	2.0482e+07	811491	2921.37	1770.98	60.6214	3129.37	1266.72	4012.56	13.6994	12344
		[M+K]+	m/z 851.63	vehicle #1	8.65728e+06	254584	916.503	624.09	68.0947	999.184	262.334	1383.09	15.0689	5631.52
			m/z 851.64	FASNi #1	2.01208e+07	594648	2140.73	1077.95	50.3541	2040.56	1284.01	2790.8	191.4	14894
			m/z 851.64	FASNi #2	4.38364e+06	236061	849.818	384.081	45.1957	767.996	575.683	1043.29	176.081	3656.07
			m/z 851.63	vehicle #2	8.6555e+06	342928	1234.54	537.419	43.5319	1224.4	961.326	1539.85	16.612	3961.77
SM(d42:3)	C47H91N2O6P	[M+H]+	m/z 811.66	vehicle #1	9.69067e+06	284973	1025.9	669.831	65.2919	969.845	580.633	1339.84	3.97387	6007.9
			m/z 811.66	FASNi #1	2.24188e+07	662565	2385.23	1239.87	51.981	2298.64	1404.43	2984.24	278.896	12070.8
			m/z 811.66	FASNi #2	5.9271e+06	319176	1149.03	526.626	45.832	1059.67	768.027	1436.26	100.628	4400.18
			m/z 811.66	vehicle #2	2.14722e+07	850720	3062.59	1171.94	38.2662	3177.22	2400.19	3917.68	39.0938	6527.52
		[M+Na]+	m/z 833.66	vehicle #1	6.67397e+06	196261	706.539	422.852	59.8484	704.803	359.644	992.837	8.51908	2983.36
			m/z 833.66	FASNi #1	1.32063e+07	390298	1405.07	695.276	49.4834	1352.15	795.645	1794.04	246.346	4695.28
			m/z 833.66	FASNi #2	1.92942e+06	103900	374.04	218.362	58.3792	321.595	220.988	463.597	41.3114	2173.35
			m/z 833.65	vehicle #2	5.30873e+06	210330	757.188	301.069	39.7614	756.227	600.297	934.443	15.6762	2653.97
		[M+K]+	m/z 849.62	vehicle #1	7.65805e+06	225200	810.719	582.673	71.8712	792.577	228.304	1284.71	7.5232	3043.63
			m/z 849.62	FASNi #1	1.078e+07	318591	1146.93	535.401	46.6813	1056.05	716.578	1532.34	152.35	5172.18
			m/z 849.62	FASNi #2	1.92786e+06	103816	373.737	206.087	55.1423	316.743	221.661	471.014	34.9981	1608.07
			m/z 849.62	vehicle #2	3.98329e+06	157817	568.14	204.89	36.0633	585.109	473.826	694.794	4.86043	1290.26
TAG(48:0)	C51H98O6	[M+K]+	m/z 845.69	vehicle #1	1.86054e+06	54712.7	196.966	90.7337	46.0657	179.113	139.475	231.421	23.5667	3194.96
			m/z 845.69	FASNi #1	1.29706e+06	38333.3	138	97.5163	70.6642	121.012	66.9255	182.408	8.32501	2087.92
			m/z 845.69	FASNi #2	705805	38007.8	136.828	73.5675	53.7664	132.116	78.4053	183.033	7.64058	851.964
			m/z 845.69	vehicle #2	1.12306e+06	44495.3	160.183	74.2827	46.3736	156.634	104.599	207.325	14.4258	908.175
TAG(48:1)	C51H96O6	[M+K]+	m/z 843.67	vehicle #1	1.80177e+06	52984.5	190.744	111.117	58.2546	159.586	117.702	224.359	16.3595	923.639
			m/z 843.70	FASNi #1	1.05882e+06	31292.3	112.652	90.4473	80.2889	89.875	58.9732	135.422	2.59278	935.033
			m/z 843.69	FASNi #2	650168	35011.7	126.042	76.1525	60.4182	110.536	67.7457	170.493	3.87693	496.15
			m/z 843.68	vehicle #2	1.28171e+06	50781	182.812	99.0452	54.1789	176.662	110.886	237.594	2.29384	871.971
TAG(50:1)	C53H100O6	[M+Na]+	m/z 855.74	vehicle #1	6.19056e+06	182045	655.363	637.386	97.257	380.187	248.692	845.368	43.1875	5539.13
			m/z 855.74	FASNi #1	1.94332e+06	57432.9	206.759	373.907	180.842	88.9515	51.1221	179.792	2.03895	9649.02
			m/z 855.74	FASNi #2	1.22952e+06	66210.3	238.357	320.305	134.381	83.4959	48.9485	269.578	4.8774	2018.75
			m/z 855.73	vehicle #2	2.40873e+06	95433	343.559	372.466	108.414	207.883	121.122	423.292	4.20595	3663.48
		[M+K]+	m/z 871.70	vehicle #1	3.73275e+06	109769	395.167	305.934	77.419	295.652	193.728	471.301	42.0873	2558.07
			m/z 871.70	FASNi #1	1.54619e+06	45696	164.506	258.09	156.888	90.1436	53.5156	148.516	1.85984	2609.06
			m/z 871.71	FASNi #2	984344	53007.2	190.826	169.947	89.0588	126.665	78.8616	235.453	7.11859	979.529
			m/z 871.71	vehicle #2	1.71268e+06	67855.7	244.281	166.308	68.0808	212.633	131.024	313.066	2.0436	1527.07
TAG(50:2)	C53H98O6	[M+Na]+	m/z 853.73	vehicle #1	1.0092e+07	296775	1068.39	593.669	55.5666	924.535	688.166	1261.7	137.94	7396.44
			m/z 853.73	FASNi #1	3.22668e+06	95361.3	343.301	599.994	174.772	200.417	92.2912	355.199	3.62473	15293.4
			m/z 853.73	FASNi #2	2.80878e+06	151253	544.512	444.722	81.6734	385.796	238.729	694.538	19.4179	2971.54
			m/z 853.73	vehicle #2	3.89368e+06	154266	555.359	625.967	112.714	339.222	206.49	655.284	5.97734	5947.64
		[M+K]+	m/z 869.69	vehicle #1	4.16433e+06	122460	440.856	347.952	78.9265	335.833	257.767	469.712	81.7659	4068.27
			m/z 869.69	FASNi #1	2.25231e+06	66564.8	239.633	422.457	176.293	125.079	66.85	231.338	2.10183	4817.46
			m/z 869.69	FASNi #2	1.15715e+06	62312.6	224.325	192.223	85.6892	146.481	96.6057	289.073	14.9079	2022.62
			m/z 869.69	vehicle #2	2.05622e+06	81466.6	293.28	242.834	82.7995	226.797	145.891	348.216	3.41543	2140.32
TAG(50:4)	C53H94O6	[M+Na]+	m/z 849.69	vehicle #1	2.49272e+06	73303.2	263.891	159.642	60.4955	235.999	169.123	322.586	5.1548	1511.65
			m/z 849.70	FASNi #1	2.39614e+06	70815.4	254.935	99.1824	38.9049	242.419	184.556	310.078	32.8988	887.156
			m/z 849.70	FASNi #2	924222	49769.7	179.171	145.763	81.3543	155.806	84.9639	231.649	1.66249	1862.85
			m/z 849.70	vehicle #2	4.69002e+06	185817	668.941	332.053	49.6386	614.569	409.398	875.753	93.7022	4251.98
TAG(50:5)	C55H94O6	[M+H]+	m/z 825.69	vehicle #1	2.56977e+06	75569.2	272.049	170.083	62.5192	237.696	170.106	338.666	3.16155	1598.28
			m/z 825.70	FASNi #1	2.32204e+06	68625.6	247.052	143.629	58.1372	210.927	151.357	300.613	34.9981	1552.37
			m/z 825.70	FASNi #2	952663	51301.2	184.684	146.614	79.3865	154.739	84.4263	243.737	3.49484	2698.19
			m/z 825.70	vehicle #2	2.24795e+06	89063.1	320.627	140.124	43.7031	296.095	223.451	387.746	21.6971	1330.09
TAG(51:4)	C54H96O6	[M+Na]+	m/z 863.69	vehicle #1	2.5896e+06	76152.2	274.148	167.866	61.232	238.062	151.971	345.502	30.0271	1253.68
			m/z 863.70	FASNi #1	1.26451e+06	37371.2	134.536	77.6571	57.7221	131.901	67.9804	185.549	2.19874	576.975
			m/z 863.69	FASNi #2	752474	40521	145.875	62.5824	42.9012	134.708	97.9164	184.022	24.3123	523.948
			m/z 863.71	vehicle #2	1.47807e+06	58560.8	210.819	89.6897	42.5435	209.801	156.869	265.148	1.5516	647.156
TAG(52:1)	C55H104O6	[M+K]+	m/z 899.73	vehicle #1	2.24157e+06	65917.7	237.304	315.864	133.105	75.2894	45.7077	294.178	2.23071	1698.94
			m/z 899.72	FASNi #1	1.1191e+06	33073.7	119.065	198.674	166.861	49.0561	32.758	90.7725	3.48912	1714.06
			m/z 899.74	FASNi #2	1.05872e+06	57012.5	205.245	168.679	82.1843	146.08	79.3585	299.493	2.35678	1382.13
			m/z 899.73	vehicle #2	2.84357e+06	112661	405.581	295.287	72.8059	330.448	184.698	523.535	18.4247	1848.72
TAG(52:2)	C55H102O6	[M+Na]+	m/z 881.74	vehicle #1	8.12131e+06	238823	859.761	1053.05	122.481	333.025	189.634	1208.28	42.0938	7243.03
			m/z 881.76	FASNi #1	4.51047e+06	133302	479.888	731.352	152.4	87.8917	47.7258	616.153	4.11296	4199.93
			m/z 881.75	FASNi #2	1.73641e+06	93506.2	336.622	901.399	267.778	79.1866	47.7877	198.986	6.30999	21525.1
			m/z 881.75	vehicle #2	4.91119e+06	194580	700.487	878.968	125.48	346.16	147.833	838.461	4.60063	6658.38
		[M+K]+	m/z 897.73	vehicle #1	2.7381e+06	80519.2	289.869	386.286	133.262	95.1769	58.9863	394.908	7.81774	3625.16
			m/z 897.73	FASNi #1	2.46012e+06	72706.3	261.743	677.901	258.995	72.257	44.3911	151.522	2.39696	6988.31
			m/z 897.74	FASNi #2	1.88009e+06	101243	364.476	395.508	108.514	219.367	127.586	429.488	3.96355	3578.28
			m/z 897.72	vehicle #2	3.45363e+06	136832	492.594	541.209	109.869	275.766	172.586	584.247	40.8646	4711.12
TAG(52:3)	C55H100O6	[M+K]+	m/z 895.72	vehicle #1	4.75604e+06	139860	503.497	845.469	167.919	197.575	128.847	475.207	16.0759	8164.19
			m/z 895.71	FASNi #1	3.61786e+06	106922	384.92	1181.45	306.933	101.002	61.548	183.376	2.30777	13051
			m/z 895.74	FASNi #2	1.70932e+06	92047.4	331.371	466.867	140.89	131.686	85.1277	439.022	11.0447	6945.28
			m/z 895.71	vehicle #2	3.45006e+06	136690	492.084	635.682	129.182	256.885	161.219	451.626	2.01377	6029.16
		[M+Na]+	m/z 879.72	vehicle #1	1.01473e+07	298401	1074.24	1630.96	151.824	445.515	201.483	924.255	5.98217	16375.6
			m/z 879.74	FASNi #1	4.69269e+06	138688	499.275	1609.23	322.313	101.768	60.1948	230.795	4.9676	35284.3
			m/z 879.74	FASNi #2	2.64621e+06	142499	512.998	761.462	148.434	120.599	71.1122	679.292	10.0818	6559.71
			m/z 879.72	vehicle #2	6.08821e+06	241213	868.365	1516	174.581	259.635	141.197	944.114	26.4828	16745.7
TAG(52:5)	C55H96O6	[M+K]+	m/z 891.68	vehicle #1	1.64653e+06	48419.4	174.31	204.162	117.126	98.9448	66.2142	191.581	11.2667	1642.69
			m/z 891.68	FASNi #1	1.00195e+06	29611.7	106.602	181.264	170.038	62.8539	42.7523	93.7136	2.03516	2165.65
			m/z 891.68	FASNi #2	888781	47861.1	172.3	160.284	93.026	106.025	71.9115	209.754	8.34086	1479.42
			m/z 891.68	vehicle #2	1.30132e+06	51557.7	185.608	142.264	76.6476	147.033	96.9654	226.92	3.33901	1451.64
TAG(52:6)	C55H94O6	[M+H]+	m/z 851.71	vehicle #1	7.54455e+06	221862	435.978	425.21	97.5302	392.866	152.985	558.847	5.41014	7510.14
			m/z 851.72	FASNi #1	6.03591e+06	178385	623.193	417.913	67.06	533.893	389.861	763.135	4.93094	4450.76
			m/z 851.72	FASNi #2	2.24892e+06	121105	642.186	381.257	59.3687	572.669	375.099	795.568	51.3955	3873.15
			m/z 851.72	vehicle #2	4.36928e+06	173109	798.703	394.556	49.3996	715.051	526.973	977.955	115.084	4137.13
		[M+Na]+	m/z 873.71	vehicle #1	1.93088e+06	56781.3	143.407	141.456	98.6401	81.315	53.9381	174.565	2.07794	1841.19
			m/z 873.71	FASNi #1	1.33459e+06	39442.6	154.59	98.5474	63.7477	134.159	80.4644	208.786	2.52168	815.468
			m/z 873.72	FASNi #2	534362	28775.6	103.592	107.227	103.509	69.3956	44.6484	114.076	8.62721	810.344
			m/z 873.71	vehicle #2	1.08385e+06	42941.6	203.794	135.96	66.7141	164.694	109.422	255.668	16.0526	1400.48
TAG(54:2)	C55H106O6	[M+K]+	m/z 925.72	vehicle #1	3.43896e+06	101129	364.065	566.111	155.497	73.4768	42.8562	397.4	3.58701	3121.4
			m/z 925.73	FASNi #1	1.1731e+06	34669.9	124.812	206.754	165.653	54.0395	36.1239	94.6116	2.24687	1840.01
			m/z 925.73	FASNi #2	1.34134e+06	72231.7	260.034	251.923	96.8808	147.85	67.7256	407.677	1.68153	1784.39
			m/z 925.73	vehicle #2	2.71099e+06	107409	386.671	422.218	109.193	204.319	120.564	514.89	14.9773	3916.21
TAG(54:4)	C55H94O6	[M+K]+	m/z 921.73	vehicle #1	3.07994e+06	90571.7	326.058	970.848	297.753	80.2849	50.4221	148.736	3.22329	10099.9
			m/z 921.72	FASNi #1	4.26054e+06	125916	453.297	868.665	191.633	123.968	79.4247	558.727	6.60169	12861.8
			m/z 921.74	FASNi #2	2.708e+06	145827	524.975	776.128	147.841	188.385	115.112	606.749	11.1693	5710.2
			m/z 921.73	vehicle #2	3.6035e+06	142769	513.97	736.045	143.208	246.23	130.105	552.383	4.21286	8504.54
TAG(54:6)	C57H98O6	[M+K]+	m/z 917.70	vehicle #1	1.25395e+06	36874.9	132.75	238.541	179.692	70.85	45.9719	111.833	2.54558	2651.72
			m/z 917.70	FASNi #1	2.3684e+06	69995.5	251.984	318.68	126.469	100.84	65.8535	309.689	7.41324	2348.23
			m/z 917.71	FASNi #2	1.26512e+06	68126.9	245.257	295.305	120.406	127.721	91.0389	259.216	22.4438	2152.83
			m/z 917.71	vehicle #2	1.52273e+06	60330	217.188	213.018	98.08	142.604	86.518	278.328	2.47045	2153.12
TAG(54:8)	C57H94O6	[M+H]+	m/z 875.70	vehicle #1	2.66151e+06	78266.8	281.761	362.446	128.636	129.035	84.4611	332.024	20.0963	4456.47
			m/z 875.71	FASNi #1	1.11724e+06	33019	118.868	251.502	211.58	47.4851	32.1107	83.1612	2.87738	3603.54
			m/z 875.71	FASNi #2	1.10613e+06	59565.5	214.436	299.272	139.562	68.2945	41.4642	247.408	6.57981	1705.57
			m/z 875.71	vehicle #2	1.73399e+06	68699.9	247.32	309.406	125.104	130.433	70.3793	275.406	2.53582	3069.87
TAG(54:7)	C57H96O6	[M+H]+	m/z 877.73	vehicle #1	5.95992e+06	175263	630.946	1099.04	174.188	184.165	100.323	704.081	19.5284	13319.3
			m/z 877.73	FASNi #1	3.04892e+06	90107.8	332.582	1015.39	305.306	71.0058	45.6241	158.128	2.26154	20262.9
			m/z 877.73	FASNi #2	2.17503e+06	117126	421.653	608.224	144.247	116.16	69.8501	520.856	10.546	5056.22
			m/z 877.73	vehicle #2	5.20683e+06	206293	742.653	1139.83	153.48	301.72	138.558	665.588	3.59447	12586.5
TAG(56:5)	C59H104O6	[M+K]+	m/z 947.73	vehicle #1	2.78007e+06	81753.2	294.312	404.61	137.477	92.0556	57.7989	327.599	7.79559	2109.64
			m/z 947.74	FASNi #1	920911	27216.6	97.9797	107.28	109.492	61.6694	41.9815	97.4252	2.58635	981.723
			m/z 947.74	FASNi #2	967331	52091.1	187.528	158.029	84.2698	132.613	75.8477	255.147	2.29416	1209.09
			m/z 947.74	vehicle #2	1.8299e+06	72500.1	261	279.39	107.046	127.81	81.9237	342.625	13.3453	1574.25
TAG(56:7)	C59H104O6	[M+K]+	m/z 943.73	vehicle #1	2.30361e+06	67742	243.871	321.96	132.021	90.638	57.4237	256.576	7.13577	1885.28
			m/z 943.73	FASNi #1	740059	21871.7	78.7381	74.1641	94.1909	55.2751	35.9111	87.3503	2.21816	739.007
			m/z 943.72	FASNi #2	857307	46166.3	166.199	114.109	68.6585	143.598	84.804	218.599	1.61493	828.227
			m/z 943.72	vehicle #2	1.52222e+06	60309.9	217.116	188.593	86.863	140.791	99.9243	257.874	23.2545	1517.35
TAG(56:6)	C59H102O6	[M+K]+	m/z 945.72	vehicle #1	2.90538e+06	85438.2	307.577	442.976	144.021	86.4378	55.7558	331.316	6.64252	2200.35
			m/z 945.71	FASNi #1	951687	28126.1	101.254	95.2539	94.0741	71.7717	47.49	111.642	2.08697	929.818
			m/z 945.75	FASNi #2	1.01172e+06	54481.3	196.133	177.519	90.5099	125.847	71.624	273.489	2.72112	1279.25
			m/z 945.73	vehicle #2	1.66855e+06	66107.5	237.987	250.479	105.249	125.133	82.6347	301.064	11.4338	1689.82
TAG(57:3)	C60H110O6	[M+K]+	m/z 965.69	vehicle #1	1.60149e+06	47094.8	169.541	75.5635	44.5693	155.952	113.208	209.983	25.5403	680.99
			m/z 965.70	FASNi #1	1.1942e+06	35293.2	127.056	72.8205	57.3139	116.85	70.437	170.458	3.10181	478.12
			m/z 965.69	FASNi #2	623738	33588.5	120.919	101.361	83.8255	83.6998	56.6548	140.767	5.21365	827.957
			m/z 965.69	vehicle #2	1.14008e+06	45169.4	162.61	73.5168	45.2105	160.738	116.825	203.944	2.46784	677.486
TAG(58:7)	C61H104O6	[M+K]+	m/z 971.73	vehicle #1	1.8485e+06	54358.8	195.692	225.472	115.218	92.6061	61.5113	204.972	5.33807	1468.47
			m/z 971.74	FASNi #1	837636	24755.5	89.1197	56.1712	63.0289	77.2145	49.7537	114	3.93386	624.691
			m/z 971.74	FASNi #2	793244	42716.4	153.779	108.303	70.4278	129.783	81.6794	191.743	2.02394	1038.24
			m/z 971.73	vehicle #2	1.17712e+06	46637	167.893	149.148	88.835	111.897	78.6277	193.084	13.6642	1388.9
TAG(58:9)	C61H100O6	[M+Na]+	m/z 951.73	vehicle #1	2.55962e+06	75270.6	270.974	416.255	153.614	67.5814	41.1936	277.573	3.69199	2703.86
			m/z 951.74	FASNi #1	817069	24147.6	86.9315	77.9436	89.6609	61.7967	42.0659	98.7749	1.77891	966.655
			m/z 951.73	FASNi #2	1.0671e+06	57463.8	206.87	192.423	93.0167	132.983	70.7871	292.581	2.11504	1713.87
			m/z 951.74	vehicle #2	1.64989e+06	65367.9	235.324	261.756	111.232	125.916	85.3806	282.208	11.3217	2534.13
TAG(58:10)	C61H98O6	[M+H]+	m/z 927.73	vehicle #1	4.06673e+06	119590	430.524	719.983	167.234	66.5141	37.961	414.297	4.59952	3858.77
			m/z 927.74	FASNi #1	861884	25472.1	91.6995	128.905	140.574	43.3217	29.3006	74.3717	2.31995	1470.99
			m/z 927.74	FASNi #2	1.51796e+06	81742.8	294.274	301.027	102.295	155.301	66.3663	457.629	4.18445	1861.75
			m/z 927.73	vehicle #2	2.73523e+06	108369	390.128	462.271	118.492	192.488	116.723	468.678	19.8258	3794.56
PC(32:0)-OOH	C40H81NO10P	[M+H]+	m/z 790.62	vehicle #1	6.27329e+06	184478	664.121	222.445	33.4946	646.853	505.009	807.123	106.385	1543.69
			m/z 790.62	FASNi #1	6.59952e+06	195042	702.151	299.59	42.6675	730.924	505.404	915.93	13.8371	1744.13
			m/z 790.62	FASNi #2	3.71155e+06	199868	719.526	340.9	47.3784	753.917	391.816	940.418	83.7782	2165.74
			m/z 790.64	vehicle #2	3.34861e+06	132671	477.615	270.199	56.5725	468.987	287.138	641.647	2.83794	2223.89
