# Supplementary material for: Targeting de novo lipogenesis and the Lands cycle induces ferroptosis in KRAS-mutant lung cancer
Source: Nat Commun. 2022 Jul 26;13:4327. doi: 10.1038/s41467-022-31963-4 (PMC9325712; doi:10.1038/s41467-022-31963-4)
Supplement: Supplementary file 15 — Supplementary Data 9 [file 41467_2022_31963_MOESM15_ESM.xlsx]

## Sheet: custom siRNA sequences
Target gene	Sense/Antisense	Sequence
ABCC1	ABCC1-1	GUUCCAAGGUGGAUGCGAA[dT][dT]
	ABCC1-1_AS	UUCGCAUCCACCUUGGAAC[dT][dT]
	ABCC1-2	GACAUCACUUUCUACGUCU[dT][dT]
	ABCC1-2_AS	AGACGUAGAAAGUGAUGUC[dT][dT]
ACSL1	ACSL1-1	CAUUGCACCCUGAAUUAUU[dT][dT]
	ACSL1-1_AS	AAUAAUUCAGGGUGCAAUG[dT][dT]
	ACSL1-2	GGAACUAUUUCAGGUCGCA[dT][dT]
	ACSL1-2_AS	UGCGACCUGAAAUAGUUCC[dT][dT]
ACSL3	ACSL3-1	GUAUAAUUGGCUUUCCUAU[dT][dT]
	ACSL3-1_AS	AUAGGAAAGCCAAUUAUAC[dT][dT]
	ACSL3-2	CUGUGUAACAGUUGUGAAA[dT][dT]
	ACSL3-2_AS	UUUCACAACUGUUACACAG[dT][dT]
ACSL4	ACSL4-1	CAGAGUACCCUGAAGGAUU[dT][dT]
	ACSL4-1_AS	AAUCCUUCAGGGUACUCUG[dT][dT]
	ACSL4-2	GGGAAAUCCUAAGUGAAGA[dT][dT]
	ACSL4-2_AS	UCUUCACUUAGGAUUUCCC[dT][dT]
AKR1B1	AKR1B1-1	CCAGUACUGCCAGUCCAAA[dT][dT]
	AKR1B1-1_AS	UUUGGACUGGCAGUACUGG[dT][dT]
	AKR1B1-2	CAAACCUGGCUUGAAGUAU[dT][dT]
	AKR1B1-2_AS	AUACUUCAAGCCAGGUUUG[dT][dT]
ANGPTL4	ANGPTL4-1	CAGUUGACCCGGCUCACAA[dT][dT]
	ANGPTL4-1_AS	UUGUGAGCCGGGUCAACUG[dT][dT]
	ANGPTL4-2	CCAGUUGACCCGGCUCACA[dT][dT]
	ANGPTL4-2_AS	UGUGAGCCGGGUCAACUGG[dT][dT]
ARNT2	ARNT2-1	GUAUCAGUGUGAUUGGCUA[dT][dT]
	ARNT2-1_AS	UAGCCAAUCACACUGAUAC[dT][dT]
	ARNT2-2	CACUGUACAGGAUACAUCA[dT][dT]
	ARNT2-2_AS	UGAUGUAUCCUGUACAGUG[dT][dT]
DHCR24	DHCR24-1	CUGGAUGAGGCUGUCAUUA[dT][dT]
	DHCR24-1_AS	UAAUGACAGCCUCAUCCAG[dT][dT]
	DHCR24-2	GGUAGCAAGACCUUCAUGU[dT][dT]
	DHCR24-2_AS	ACAUGAAGGUCUUGCUACC[dT][dT]
ELOVL6	ELOVL6-1	GGAAGUUUGCCAUGUUCAU[dT][dT]
	ELOVL6-1_AS	AUGAACAUGGCAAACUUCC[dT][dT]
	ELOVL6-2	CGGAAGUUUGCCAUGUUCA[dT][dT]
	ELOVL6-2_AS	UGAACAUGGCAAACUUCCG[dT][dT]
FA2H	FA2H-1	GACAGAUCCUGCUAUGGAA[dT][dT]
	FA2H-1_AS	UUCCAUAGCAGGAUCUGUC[dT][dT]
	FA2H-2	GCACUAAAUUGUGGGAUUA[dT][dT]
	FA2H-2_AS	UAAUCCCACAAUUUAGUGC[dT][dT]
GLIPR1	GLIPR1-1	GCACUAGCCCAAAUUGCAA[dT][dT]
	GLIPR1-1_AS	UUGCAAUUUGGGCUAGUGC[dT][dT]
	GLIPR1-2	CGCUCUUUCCAAUGGAGCA[dT][dT]
	GLIPR1-2_AS	UGCUCCAUUGGAAAGAGCG[dT][dT]
GPX1	GPX1-1	GAUGUUGCCUGGAACUUUG[dT][dT]
	GPX1-1_AS	CAAAGUUCCAGGCAACAUC[dT][dT]
	GPX1-2	GAGAUUCUGAAUUCCCUCA[dT][dT]
	GPX1-2_AS	UGAGGGAAUUCAGAAUCUC[dT][dT]
GPX4	GPX4-1	CCGAUACGCUGAGUGUGGU[dT][dT]
	GPX4-1_AS	ACCACACUCAGCGUAUCGG[dT][dT]
	GPX4-2	GCCUUUGCCGCCUACUGAA[dT][dT]
	GPX4-2_AS	UUCAGUAGGCGGCAAAGGC[dT][dT]
IDI1	IDI1-1	GAAUGUAACUUUGAAUCCA[dT][dT]
	IDI1-1_AS	UGGAUUCAAAGUUACAUUC[dT][dT]
	IDI1-2	GAAUCAGUUUGUUGACCAU[dT][dT]
	IDI1-2_AS	AUGGUCAACAAACUGAUUC[dT][dT]
LIPH-1	LIPH-1	CCACAUAUCUGGGUUUGUU[dT][dT]
	LIPH-1_AS	AACAAACCCAGAUAUGUGG[dT][dT]
	LIPH-2	GAUUUAAUCAAGAUCUGGA[dT][dT]
	LIPH-2_AS	UCCAGAUCUUGAUUAAAUC[dT][dT]
LPCAT1	LPCAT1-1as	AUCACGAUGGAGGACAUCG[dT][dT]
	LPCAT1-1s	CGAUGUCCUCCAUCGUGAU[dT][dT]
	LPCAT1-2as	UUUCUGAGUAUCUGUCCAG[dT][dT]
	LPCAT1-2s	CUGGACAGAUACUCAGAAA[dT][dT]
LPCAT3	LPCAT3-1as	UGAAGCACAAUACACAGCA[dT][dT]
	LPCAT3-1s	UGCUGUGUAUUGUGCUUCA[dT][dT]
	LPCAT3-2as	AGAAGUAGGAGAAACCAGC[dT][dT]
	LPCAT3-2s	GCUGGUUUCUCCUACUUCU[dT][dT]
LPIN1	LPIN1-1	CAGUGUAGUCCAGACAGCA[dT][dT]
	LPIN1-1_AS	UGCUGUCUGGACUACACUG[dT][dT]
	LPIN1-2	CAUAUCAACAGUUUGUGGA[dT][dT]
	LPIN1-2_AS	UCCACAAACUGUUGAUAUG[dT][dT]
LPIN2	LPIN2-1	CCCAAAUGAUGUUGUGUUU[dT][dT]
	LPIN2-1_AS	AAACACAACAUCAUUUGGG[dT][dT]
	LPIN2-2	GACUUAUAGACAAUCCUAA[dT][dT]
	LPIN2-2_AS	UUAGGAUUGUCUAUAAGUC[dT][dT]
NPC1	NPC1-1	GCAUUAACGGCAGUGCCUA[dT][dT]
	NPC1-1_AS	UAGGCACUGCCGUUAAUGC[dT][dT]
	NPC1-2	GCUACAUUGGGUUGCCCUU[dT][dT]
	NPC1-2_AS	AAGGGCAACCCAAUGUAGC[dT][dT]
NPC2	NPC2-1	CUUACAGCGUCAAUGUCAC[dT][dT]
	NPC2-1_AS	GUGACAUUGACGCUGUAAG[dT][dT]
	NPC2-2	CCCAGUUCCCUUUCCCAUU[dT][dT]
	NPC2-2_AS	AAUGGGAAAGGGAACUGGG[dT][dT]
PITPNM2	PITPNM2-1	CCAAGAAGGGCGAUGCUAA[dT][dT]
	PITPNM2-1_AS	UUAGCAUCGCCCUUCUUGG[dT][dT]
	PITPNM2-2	CCAAGGACGUGGCGGUGUA[dT][dT]
	PITPNM2-2_AS	UACACCGCCACGUCCUUGG[dT][dT]
PLA2G12B	PLA2G12B-1as	UUUGUUGGCACCGCAAGUG[dT][dT]
	PLA2G12B-1s	CACUUGCGGUGCCAACAAA[dT][dT]
	PLA2G12B-2as	UGCUGGAAUGCCCAAGUCC[dT][dT]
	PLA2G12B-2s	GGACUUGGGCAUUCCAGCA[dT][dT]
PLA2G4C	PLA2G4C-1as	CUCAUUUGUCCAAUAUGAAdTdT
	PLA2G4C-1s	UUCAUAUUGGACAAAUGAGdTdT
	PLA2G4C-2as	GGCAUUUGCGCUUCAAAGUdTdT
	PLA2G4C-2s	ACUUUGAAGCGCAAAUGCCdTdT
PLPP3	PLPP3-1	CAAGCACCAUCAAGCCUUA[dT][dT]
	PLPP3-1_AS	UAAGGCUUGAUGGUGCUUG[dT][dT]
	PLPP3-2	GACUGUCUCGCGUAUCAGA[dT][dT]
	PLPP3-2_AS	UCUGAUACGCGAGACAGUC[dT][dT]
PNPLA3	PNPLA3-1	GAGGAUAUUUGGAUGCAUU[dT][dT]
	PNPLA3-1_AS	AAUGCAUCCAAAUAUCCUC[dT][dT]
	PNPLA3-2	GAUAUGCCUUCGAGGAUAU[dT][dT]
	PNPLA3-2_AS	AUAUCCUCGAAGGCAUAUC[dT][dT]
PPARG	PPARG-1	AAGUAACUCUCCUCAAAUA[dT][dT]
	PPARG-1_AS	UAUUUGAGGAGAGUUACUU[dT][dT]
	PPARG-2	GUAACUCUCCUCAAAUAUG[dT][dT]
	PPARG-2_AS	CAUAUUUGAGGAGAGUUAC[dT][dT]
PTGES	PTGES-1	GCACCCAUCCGCUCCGUGA[dT][dT]
	PTGES-1_AS	UCACGGAGCGGAUGGGUGC[dT][dT]
	PTGES-2	CUUUCUGGGUCCUAACCCU[dT][dT]
	PTGES-2_AS	AGGGUUAGGACCCAGAAAG[dT][dT]
SH3KBP1	SH3KBP1-1	GAAGUUACCUGCAACUACA[dT][dT]
	SH3KBP1-1_AS	UGUAGUUGCAGGUAACUUC[dT][dT]
	SH3KBP1-2	GAAAUGCUUCCAAACAGAA[dT][dT]
	SH3KBP1-2_AS	UUCUGUUUGGAAGCAUUUC[dT][dT]
SPHK1	SPHK1-1	CUGUGCAGCUGGCGUCAUG[dT][dT]
	SPHK1-1_AS	CAUGACGCCAGCUGCACAG[dT][dT]
	SPHK1-2	CAGGCAUAUGGAGUAUGAA[dT][dT]
	SPHK1-2_AS	UUCAUACUCCAUAUGCCUG[dT][dT]
STARD4	STARD4-1	GUCAGCUUUGGAAUAUAAU[dT][dT]
	STARD4-1_AS	AUUAUAUUCCAAAGCUGAC[dT][dT]
	STARD4-2	CAAGCACUUUAACCAACUU[dT][dT]
	STARD4-2_AS	AAGUUGGUUAAAGUGCUUG[dT][dT]
TNFRSF21	TNFRSF21-1	GAAAUGCCAUGACUGUAGU[dT][dT]
	TNFRSF21-1_AS	ACUACAGUCAUGGCAUUUC[dT][dT]
	TNFRSF21-2	GACUGAGGAUGUGCGGUGU[dT][dT]
	TNFRSF21-2_AS	ACACCGCACAUCCUCAGUC[dT][dT]

## Sheet: primer sequences
Oligo name	Sequence 5'-3'
ACSL1 Forward	TTGGATGGCTGGAGAGTGTT
ACSL1 Reverse	AGTCAGAAGGCCATTGTCGA
ACSL3 Forward	GCAAACGTAACTTTCTGGTTCA
ACSL3 Reverse	GGCGATGTTGGTCTTTGGTT
ACSL4 Forward	TTCATGGTTGCGTTGTCTGG
ACSL4 Reverse	TCTACTGATTGCATGCTGTGA
PLA2G4C Forward	AGAGGCTGAGCTGGATTTGT
PLA2G4C Reverse	GCATGGACTAATACAGGTGGC
LPCAT3 Forward	GGACGGTGGGAGTGTAAAAA
LPCAT3 Reverse	TACCACAGTCCCCTGCCTAC
LIPH Forward	CTTACCAGTGACTTGCAGGC
LIPH Reverse	TCCTGAGCTTGTACCTTGGG
ELOVL6 Forward	GGGGAGGTTGGTTCATGACT
ELOVL6 Reverse	CCAGCAGAAGACCAGGTAGT
AKR1B1 Forward	CTGTATGGGGTAGGGAGGGA
AKR1B1 Reverse	CCAAGTGACACAGGAGCATG
PITPNM2 Forward	TCCTGAAGCTGCTCATCTCC
PITPNM2 Reverse	GCCCACGATGTAGATCTGCA
ABCC1 Forward	CTTTCCCTGGGCTTGTTGTC
ABCC1 Reverse	TCCTTCTGTGGGGACTTGAC
STARD4 Forward	ACAGATCTGCGTGGGATGAT
STARD4 Reverse	CAGGCCATGTAGCTGAGAGA
FA2H Forward	GTTCCCCACCCTTGACTTCT
FA2H Reverse	GTGGGGTTTCTCTGGAGTGA
SH3KBP1 Forward	CTCCTAGGCACCACTGAGAG
SH3KBP1 Reverse	TCTGTGGGTATTCTGGACTAGC
PTGES Forward	GATGCACTTCCTGGTCTTCC
PTGES Reverse	AGGAACATCAAGTCCCCAGG
NPC2 Forward	AGGAAGTGAATGTGAGCCCA
NPC2 Reverse	TCATGACTGCCAATTCCCCT
PPARG Forward	CTTTCAGGGCTGCCAGTTTC
PPARG Reverse	CCCTTGTCATGAAGCCTTGG
DI1 Forward	GTCTGATGGTATCTGGGGTGA
DI1 Reverse	TTTCACCACTGGCTGCTTTT
PLPP3 Forward	CATGATGGCCTTCTACACGG
PLPP3 Reverse	AGACACCAAGCAGAGGACAG
LPIN2 Forward	GCAGAAAAATTCATGGAGCA
LPIN2 Reverse	CATTGCCCACTGGCTAATTT
PNPLA3 Forward	GTGCTGGGAGAGATATGCCT
PNPLA3 Reverse	TTGAGCAACACAAGGAAGGC
TNFRSF21 Forward	ACAGAAGGCCTCGAATCTCA
TNFRSF21 Reverse	AGTCAAGGCAGCACAAGGTA
LPIN1 Forward	GGTGCGGCCTTTACAAATACA
LPIN1 Reverse	GGTCATCGATAATAGCGGGG
SPHK1 Forward	AGATGTTTGCTGCACCCATG
SPHK1 Reverse	ACCACGGGCACATATACCAA
DHCR24 Forward	CTGAGATCCGCATCATCCCT
DHCR24 Reverse	TGCCTCATCTGTCATGACCC
ARNT2 Forward	TGCCAGAGGAGTCATCAACA
ARNT2 Reverse	GTATGAGCAGCACCCAGTTC
NPC1 Forward	TGATTGTGTCTGTCGCCTCT
NPC1 Reverse	ATGCTGAGCCCTGTGAGAAT
GLIPR1 Forward	CCTTTCAGGTTGTTTGGGCA
GLIPR1 Reverse	GGCGTTTCCTATAAACCGGT
GPX1 Forward	GCCCAACTTCATGCTCTTCG
GPX1 Reverse	ATGTCAATGGTCTGGAAGCG
GPX4 Forward	GTCTGACCAATGAGCGCTCT
GPX4 Reverse	CTAGCTCACCATGGTCCCG
ANGPTL4 Forward	CTGGACCACAAGCACCTAGA
ANGPTL4 Reverse	GACAAGGAGAGGACCAGCAA
