# Supplementary material for: Targeting de novo lipogenesis and the Lands cycle induces ferroptosis in KRAS-mutant lung cancer
Source: Nat Commun. 2022 Jul 26;13:4327. doi: 10.1038/s41467-022-31963-4 (PMC9325712; doi:10.1038/s41467-022-31963-4)
Supplement: Supplementary file 17 — Source Data [file 41467_2022_31963_MOESM17_ESM.xlsx]

## Sheet: Fig. 1A
Lipid Class	healthy lung								TetO-EGFRL858R								TetO-KrasG12D
CE	1.343	0.753	1.5151	1.6228	2.0013	2.9172	2.9836	1.213	30.6432	9.9012	10.3896	7.9896	13.7544	9.6448	16.3016	8.9	3.2559	3.3604	1.4913	3.1808	2.8441	3.3997	4.7054	2.4982
DAG	20.9233	17.95	25.9026	22.2787	24.2306	16.5854	26.9858	22.6655	7.0014	8.57755	12.4231	20.9343	18.2342	12.6808	8.88289	14.8062	10.6036	7.4888	14.0607	16.8078	19.8658	16.2878	19.5425	10.6036
TAG	14.6706	10.896	13.3805	14.2368	12.2975	16.876	16.9351	12.468	18.716	7.2935	6.4652	6.0495	8.6974	7.6441	9.7358	5.4512	20.3982	17.0101	30.455	39.5498	17.5804	17.5846	20.8746	22.4975
Cer	3.3643	3.9452	2.1182	11.3858	7.1203	9.3212	3.795	2.372	3.3168	1.8084	1.5396	1.2162	1.3596	1.6908	1.9332	1.0062	5.2212	2.4435	1.0707	3.1991	3.5254	1.8499	2.86	5.8604
LysoPC	2.4381	4.9936	7.9807	6.413	7.1555	6.8755	4.3121	2.0951	10.3302	3.99172	3.22642	3.5826	3.9476	3.02062	7.72364	3.14982	4.4872	2.0872	3.7021	3.5996	2.5371	6.4164	2.4614	5.4477
SM	5.913	1.5236	5.3017	6.1076	7.2094	5.5616	6.7413	7.6111	6.35788	2.06011	1.99904	2.23731	2.82647	1.5938	4.8308	1.71276	7.3914	6.7286	7.8174	5.628	12.9696	9.6933	10.3603	10.0903
PC	24.4413	20.1072	26.2753	32.6264	25.2288	25.594	26.8223	18.0495	34.6801	25.1654	30.7657	47.8248	42.8002	30.5952	32.7227	34.2421	39.2522	44.023	50.279	41.4741	51.6897	52.6045	52.1618	40.0246
PE	2.0484	3.3382	3.0585	3.3114	3.5948	3.1587	3.282	3.199	14.2824	3.5088	2.6388	2.4318	4.8006	2.772	8.0472	2.697	5.3235	3.8441	3.7556	3.8814	4.2339	4.2757	5.0608	4.6074
PI	0.1553	0.1787	0.2334	0.2097	0.1463	0.2328	0.2139	0.2175	18.309	2.4753	2.5974	1.9974	3.4386	2.4112	4.0754	2.225	0.3528	0.1386	0.1083	0.1436	0.3349	0.2871	0.1701	0.2535

## Sheet: Fig. 1B
Lipid class	P value	Mean of TetO-EGFRL858R	Mean of healthy lung	Difference	SE of difference	Adjusted P Value
CE	0.0002	1.836	13.44	-11.6	2.358	0.0014
DAG	0.0018	21.32	12.94	8.377	2.22	0.0147
TAG	0.0022	14.38	8.757	5.623	1.542	0.0151
Cer	0.0135	4.969	1.734	3.235	1.165	0.0637
LysoPC	0.8517	5.091	4.872	0.219	1.153	0.8517
SM	0.0131	5.478	2.952	2.526	0.905	0.0637
PC	0.0074	25.13	34.85	-9.716	3.167	0.0434
PE	0.1663	3.243	5.147	-1.904	1.313	0.3049
PI	0.0276	0.1996	4.691	-4.492	1.841	0.0804
Lipid class	P value	Mean of TetO-KrasG12D	Mean of healthy lung	Difference	SE of difference	Adjusted P Value
CE	0.0046	1.836	3.092	-1.256	0.3813	0.0272
DAG	0.0055	21.32	14.41	6.912	2.133	0.0272
TAG	0.0035	14.38	23.24	-8.864	2.59	0.0242
Cer	0.1892	4.969	3.254	1.715	1.251	0.467
LysoPC	0.1949	5.091	3.842	1.248	0.9226	0.467
SM	0.0053	5.478	8.835	-3.356	1.041	0.0272
PC	<0.0001	25.13	46.44	-21.3	2.867	<0.0001
PE	0.0006	3.243	4.373	-1.129	0.2635	0.0045
PI	0.486	0.1996	0.2236	-0.02405	0.03366	0.486

## Sheet: Fig. 1C
Lipid species	Log10 (KM/Healthy lung)
DAG(42:8) NL-20:5	-0.516966
DAG(42:7) NL-20:4	-0.470752
DAG(42:6) NL-20:4	-0.447455
LysoPC(18:2)	-0.430617
DAG(42:7) NL-20:5	-0.386118
DAG(30:2) NL-16:2	-0.383961
DAG(42:6) NL-20:5	-0.325679
DAG(42:8) NL-20:4	-0.316089
PC36:3(18:2,18:1)	-0.305358
DAG(40:1) NL-24:0	-0.290272
DAG(42:5) NL-20:4	-0.266557
PC(38:3)	-0.256354
DAG(42:5) NL-20:3	-0.243246
Cer(24:0)	-0.242449
DAG(42:6) NL-20:3	-0.238948
DAG(40:7) NL-20:0	-0.228879
DAG(42:7) NL-22:5	-0.22646
PC31:0(16:0,15:0)	-0.214022
SM(34:1)	-0.20401
Cer(16:0)	-0.202208
LysoPC(18:0)	-0.190601
DAG(42:7) NL-24:6	-0.18647
DAG(38:1) NL-22:0	-0.172621
Cer(24:1)	-0.171579
DAG(36:3) NL-20:1	-0.168488
PG38:6(20:4,18:2)	-0.166118
DAG(34:2) NL-20:1	-0.165879
DAG(38:4) NL-22:2	-0.161302
PE(34:3)	-0.160895
PS33:2(18:1,15:1)	-0.154074
PC40:4(22:2,18:2)	-0.152363
DAG(34:0) NL-18:0	-0.150299
DAG(34:0) NL-16:0	-0.143979
PC40:5(20:4,20:1)	-0.143324
PC40:4(20:4,20:0)	-0.142821
DAG(38:4) NL-20:4	-0.134055
PI31:0(16:0,15:0)	-0.130393
PC36:2(20:2,16:0)	-0.128021
DAG(33:3) NL-17:1	-0.126776
DAG(36:0) NL-18:0	-0.12405
PE36:2(18:2,18:0)	-0.118974
PE36:2(18:0,18:2)	-0.107034
HexCer(24:0)+H	-0.105379
PG36:4(20:3,16:1)	-0.104573
DAG(32:0) NL-16:0	-0.10407
DAG(35:0) NL-18:0	-0.103957
DAG(36:2) NL-20:1	-0.0976912
DAG(32:0) NL-18:0	-0.093548
DAG(32:0) NL-14:0	-0.0933787
DAG(38:2) NL-22:1	-0.0875808
PE(36:3)	-0.0659409
PG36:2(20:2,16:0)	-0.0255254
PC38:4(20:3,18:1)	0.0312253
PE36:2(20:1,16:1)	0.0389698
PE36:1(20:0,16:1)	0.0474453
TAG(46:0) NL-16:0	0.0769491
TAG(50:3) NL-18:1	0.0813797
TAG(52:3) NL-16:1	0.0875855
TAG(50:1) NL-18:0	0.0926243
TAG(50:2) NL-16:0	0.0936843
PC36:4(18:4,18:0)	0.0943508
TAG(54:1) NL-18:1	0.0986995
TAG(49:0) NL-16:0	0.102789
TAG(48:2) NL-16:0	0.103947
PS38:1(22:1,16:0)	0.10698
PC38:3(20:2,18:1)	0.108957
TAG(49:1) NL-16:0	0.117787
TAG(48:3) NL-16:1	0.118152
TAG(50:3) NL-16:1	0.118696
TAG(48:1) NL-18:1	0.119841
TAG(50:2) NL-18:1	0.123319
TAG(48:0) NL-18:0	0.124261
TAG(48:1) NL-14:0	0.127658
TAG(54:1) NL-18:0	0.129145
PC(36:0)	0.130583
TAG(46:0) NL-14:0	0.13817
TAG(49:2) NL-16:1	0.138763
PC36:3(20:2,16:1)	0.13934
PC38:3(22:3,16:0)	0.139796
TAG(52:2) NL-18:1	0.140092
TAG(46:2) NL-16:1	0.140675
PC40:6(18:2;22:4)	0.14701
PC34:1(18:1,16:0)	0.147761
PC38:5 (20:4,18:1)	0.150191
TAG(48:2) NL-16:1	0.150651
TAG(46:1) NL-16:1	0.151905
CE(18:2)	0.154891
TAG(48:1) NL-16:1	0.165904
TAG(52:3) NL-18:1	0.169332
CE(24:4)	0.170296
TAG(50:2) NL-16:1	0.170914
CE(16:0)	0.175938
PC36:2(20:2,16:0)	0.17941
TAG(52:1) NL-18:1	0.179603
TAG(52:1) NL-18:0	0.185119
CE(22:5)	0.186778
TAG(52:1) NL-16:0	0.189065
TAG(50:1) NL-16:0	0.191784
PC36:3(20:3,16:0)	0.199441
PC32:2(16:1,16:1)	0.205715
TAG(48:1) NL-16:0	0.207163
PE36:5(20:4,16:1)	0.209846
PC40:6(20:2,20:4)	0.212519
TAG(50:1) NL-18:1	0.213363
PC34:2(16:1,18:1)	0.217932
PC36:4(20:3,16:1)	0.22302
PE38:5(20:4,18:1)	0.224706
CE(22:4)	0.230981
PE38:4(20:4,18:0)	0.235729
PE(36:4)	0.245867
PC32:0(16:0,16:0)	0.255562
PC32:1(16:0,16:1)	0.285287

## Sheet: Fig. 1F
Lipid Species	LOG diff	negLOG Adj P value
DG(37:5/24:7)	-2.113	6
DG(18:3/13:1)	-2.083	6
DG(16:1/10:0)	-1.263	5.52288
DG(35:1/20:4)	-2.293	5.39794
PC(28:3/24:2)	-2.745	5.39794
DG(34:6/22:6)	-2.291	5.30103
DG(32:0/24:0)	-1.869	5.30103
DG(38:2/24:7)	-1.665	5.30103
DG(22:0/24:0)	-1.776	5
DG(9:0/23:2)	-3.051	4.82391
DG(8:0p/22:5)	-1.117	4.65758
DG(24:0/20:4)	-2.189	4.63827
DG(24:5/23:0)	-1.567	4.46852
DG(11:0/22:3)	-2.233	4.4318
DG(6:0/23:6)	-1.177	4.38722
TG(16:1/10:0/18:2)	-1.087	4.34679
DG(17:1/19:1)	-3.08	4.27572
DG(36:1/20:4)	-1.947	4.0655
DG(8:0e/22:6)	-1.215	4.05552
DG(8:0p/19:0)	-1.238	3.99568
DG(14:0e/13:1)	-1.239	3.9914
DG(19:0/10:0)	-1.344	3.97881
TG(18:1p/13:0/13:0)	0.9728	3.95078
TG(18:2e/13:0/13:0)	0.9728	3.95078
DG(16:0e/24:0)	-1.225	3.9431
TG(18:1/22:6/24:2)	0.4816	3.92812
TG(18:1p/24:7/24:7)	0.4816	3.92812
TG(18:2e/24:7/24:7)	0.4816	3.92812
TG(19:3/22:6/24:7)	0.4625	3.90309
TG(8:0/14:1/16:2)	-0.8314	3.89279
TG(19:1/18:2/18:2)	-1.956	3.88273
DG(36:3/24:2)	-1.86	3.82681
DG(22:0/23:0)	-1.343	3.81248
TG(4:0/11:0/11:0)	0.5623	3.767
DG(36:6/24:7)	-1.758	3.70333
DG(26:6/22:6)	-1.665	3.69897
TG(8:0/12:0/16:2)	1.04	3.68825
DG(10:0p/22:3)	-0.7925	3.67572
DG(20:0e/14:0)	-1.542	3.66154
DG(15:0/21:1)	-2.027	3.6517
DG(16:1e/16:2)	-1.604	3.64207
DG(25:6/20:3)	-2.563	3.5867
TG(18:1p/23:0/24:7)	0.4785	3.5867
TG(18:2e/23:0/24:7)	0.4785	3.5867
DG(37:0/24:1)	-1.269	3.58336
TG(11:0/9:0/23:2)	1.261	3.57349
TG(4:0/13:1/20:3)	-1.592	3.52871
DG(12:0p/23:6)	-4.017	3.52143
DG(12:0e/18:0)	-3.435	3.50446
TG(11:0/9:0/15:0)	0.3322	3.45842
TG(18:0/15:0/21:0)	-0.7363	3.44855
DG(10:0e/9:0)	-2.875	3.4045
TG(26:3/22:6/23:0)	0.5256	3.39041
DG(12:0/21:6)	-3.241	3.36051
TG(20:5/14:1/21:6)	-1.116	3.35458
TG(25:5/20:5/23:6)	0.3892	3.34294
TG(28:4/19:0/20:5)	0.3892	3.34294
DG(26:3/24:2)	-1.191	3.33442
DG(26:0/22:6)	-1.471	3.31966
TG(4:0/13:1/20:4)	0.5182	3.31966
PC(26:3/21:4)	-0.6322	3.30539
TG(28:4/22:6/22:6)	0.5301	3.30452
PC(18:0/18:1)	1.926	3.29585
DG(17:0/8:0)	-2.34	3.28316
DG(31:3/19:0)	-1.241	3.28233
DG(11:0/18:0)	-3.199	3.2668
DG(12:0e/22:3)	-2.274	3.25337
DG(22:1/23:0)	-1.302	3.23284
DG(18:0/17:3)	-0.7551	3.19791
TG(12:0e/9:0/9:0)	-1.639	3.19044
PC(18:0/15:2)	-1.458	3.17849
DG(37:6/22:6)	-1.659	3.17653
TG(28:0/22:6/24:6)	0.5027	3.16941
DG(38:4/24:7)	-1.333	3.15614
PC(10:0/22:1)	2.067	3.1549
DG(16:0/22:6)	-1.213	3.15181
TG(18:0e/18:1/18:2)	-1.72	3.1512
TG(30:6/22:6/23:6)	0.4705	3.14874
DG(35:6/24:7)	-1.898	3.1209
TG(28:6/23:6/24:7)	0.4925	3.07314
DG(36:1/18:2)	-1.579	3.065
TG(4:0/17:3/21:2)	1.05	3.04624
DG(31:6/16:1)	-1.041	3.03198
TG(19:0/15:2/18:1)	-2.385	3.03105
TG(16:0/9:0/18:1)	-1.724	2.99697
TG(17:0/8:0/14:1)	-0.3944	2.9897
TG(6:0/13:0/16:2)	0.3504	2.95664
DG(18:0p/18:0)	-1.109	2.95429
DG(36:0/18:1)	-1.219	2.95078
DG(8:0e/18:0)	-2.349	2.92555
PC(20:0/24:6)	-0.9461	2.90274
TG(25:3/15:0/24:6)	0.3598	2.90136
TG(15:0/18:2/20:4)	0.3529	2.89928
DG(33:0/22:6)	-1.998	2.89688
DG(31:2/13:0)	-1.706	2.89517
TG(6:0/16:0/18:0)	0.8215	2.89347
TG(4:0/16:1/23:4)	1.272	2.89143
TG(19:0/18:2/20:4)	-1.214	2.88606
DG(28:1/23:0)	-1.163	2.88506
TG(6:0/8:0/14:1)	0.833	2.88174
DG(11:0/18:3)	-2.179	2.8687
TG(16:0p/9:0/10:0)	3.399	2.85981
TG(16:1e/9:0/10:0)	3.399	2.85981
DG(20:3/23:5)	-1.319	2.85824
DG(24:6/23:6)	-1.14	2.85356
DG(33:3/22:6)	-1.263	2.85232
DG(36:0/18:2)	-1.266	2.84924
DG(33:0/24:0)	-2.201	2.84466
DG(12:0/22:5)	-2.064	2.84375
DG(25:0/8:0)	-2.844	2.83654
DG(20:0e/23:3)	-1.447	2.82974
DG(20:0p/23:2)	-1.447	2.82974
DG(18:1/24:2)	-1.435	2.82915
DG(17:4/20:3)	-1.419	2.8216
DG(18:2/18:2)	-0.8272	2.79102
DG(16:0p/13:1)	-1.286	2.78861
DG(16:1e/13:1)	-1.286	2.78861
DG(17:4/15:1)	-0.8533	2.78781
DG(22:2/17:3)	-0.9257	2.77211
TG(12:0e/22:6/22:6)	-1.055	2.7597
TG(12:0p/20:4/24:7)	-1.055	2.7597
TG(4:0/14:1/15:1)	0.4716	2.75895
TG(16:0p/19:0/20:4)	-1.049	2.75548
TG(16:1e/19:0/20:4)	-1.049	2.75548
TG(16:0e/22:6/23:6)	-1.08	2.75056
TG(16:0p/22:6/23:5)	-1.08	2.75056
TG(8:0/12:0/22:5)	1.383	2.74909
PE(20:1p/11:0)	-2.762	2.74861
DG(15:1/16:2)	-1.397	2.72909
DG(36:0/24:2)	-1.684	2.724
DG(28:0/18:2)	-1.287	2.71738
DG(18:0/22:6)	-1.167	2.7167
DG(22:6/23:3)	-1.317	2.71467
DG(18:0e/22:5)	-1.473	2.70686
DG(12:0p/18:2)	-1.283	2.69789
DG(14:0p/20:0)	-1.658	2.69789
TG(12:0e/22:6/24:7)	0.427	2.68719
TG(14:0p/22:6/22:6)	0.427	2.68719
DG(10:0e/13:1)	-1.23	2.68677
DG(26:3/22:6)	-1.647	2.68613
TG(10:0/10:0/23:5)	-0.5408	2.6749
DG(24:1/23:0)	-1.162	2.66918
TG(18:1/18:3/22:0)	0.5981	2.66776
TG(24:4/19:0/21:5)	0.41	2.66595
DG(28:0/18:1)	-1.036	2.65463
TG(16:1p/22:6/24:7)	0.4134	2.64532
TG(8:0/13:0/22:2)	0.8707	2.64512
DG(4:0/18:2)	-1.246	2.63489
TG(12:0e/13:1/18:3)	0.4404	2.62507
TG(12:0p/13:1/18:2)	0.4404	2.62507
TG(6:0/18:2/18:2)	0.4263	2.62415
TG(16:1/16:2/20:4)	-1.826	2.6059
TG(19:1/22:6/23:1)	0.8578	2.60241
DG(17:1/20:5)	-1.412	2.5904
TG(9:0/18:1/18:1)	-1.9	2.58519
TG(16:1/13:1/20:4)	0.4716	2.57316
DG(16:0/15:2)	-1.268	2.56848
DG(17:4/21:5)	-0.736	2.56815
DG(10:0/22:3)	-0.7995	2.56352
DG(16:0/8:0)	-1.173	2.5613
TG(11:0/22:6/24:7)	0.4173	2.55988
DG(16:0/19:0)	-1.199	2.55331
TG(11:0/11:0/19:0)	1.305	2.55114
DG(35:0/22:1)	-1.124	2.55083
TG(27:3/15:0/16:0)	0.6349	2.54699
DG(9:0/9:0)	-1.47	2.54016
TG(4:0/19:4/20:1)	-0.5413	2.53745
DG(35:0/18:1)	-1.123	2.53655
TG(4:0/9:0/22:6)	0.3591	2.53655
DG(6:0/22:1)	-2.784	2.53136
TG(20:0/18:2/22:6)	0.424	2.52886
DG(16:0/12:0)	-1.316	2.52812
TG(15:0/16:0/16:1)	0.3654	2.52404
TG(20:0/18:2/18:2)	-2.275	2.52404
TG(25:1/20:5/21:4)	0.1978	2.51613
TG(6:0/13:0/17:2)	0.7098	2.51187
DG(17:1/13:1)	-1.557	2.5064
DG(34:0/24:2)	-1.364	2.49771
TG(17:4/8:0/9:0)	0.3549	2.49648
TG(12:0e/8:0/17:3)	0.4392	2.49607
TG(4:0/13:1/18:1)	0.4164	2.49539
DG(16:0/20:3)	-2.497	2.48919
TG(25:2/15:0/24:6)	0.479	2.48559
DG(28:6/23:6)	-0.9688	2.48439
TG(18:0/18:1/23:0)	0.4259	2.47886
TG(11:0/9:0/19:0)	0.4541	2.4716
DG(10:0p/23:5)	-1.215	2.47083
DG(16:0e/14:0)	-2.421	2.46865
DG(24:4/15:1)	-1.082	2.46483
PC(17:1/24:7)	-1.125	2.46369
DG(18:0p/23:0)	-1.041	2.46231
DG(18:1e/23:0)	-1.041	2.46231
DG(15:1/8:0)	-1.43	2.4613
DG(18:1p/23:0)	-1.233	2.4588
DG(18:2e/23:0)	-1.233	2.4588
TG(29:2/15:0/19:0)	0.3773	2.45568
DG(38:0/22:1)	-1.268	2.45544
TG(18:0e/18:1/20:4)	-1.201	2.45519
TG(25:3/15:0/20:3)	0.5214	2.45051
TG(4:0/11:0/18:3)	-0.8003	2.44928
DG(24:2/23:0)	-1.45	2.44177
TG(16:0e/9:0/9:0)	1.502	2.43914
TG(16:0e/15:0/18:2)	0.3757	2.43581
TG(16:0p/15:0/18:1)	0.3757	2.43581
DG(25:5/22:5)	-1.232	2.41851
TG(16:1p/21:6/22:6)	0.5711	2.41839
DG(4:0/18:1)	-1.168	2.41623
DG(20:0/24:6)	-1.174	2.41308
TG(16:1e/21:0/24:7)	0.4369	2.41206
TG(16:1p/22:6/23:0)	0.4369	2.41206
TG(15:0/18:2/24:7)	0.7884	2.41039
TG(16:0/8:0/20:3)	1.503	2.40384
DG(16:0e/23:6)	-1.047	2.40066
TG(18:0e/11:0/12:0)	-0.3856	2.39968
TG(16:0/14:0/14:0)	0.3527	2.39957
TG(11:0/17:2/24:6)	0.2887	2.39881
TG(6:0/15:1/16:1)	0.9267	2.39577
TG(18:1p/19:2/24:6)	0.529	2.39373
TG(18:2e/19:2/24:6)	0.529	2.39373
DG(16:0p/8:0)	-1.257	2.39362
DG(16:1e/8:0)	-1.257	2.39362
TG(16:0e/8:0/20:4)	-1.002	2.38945
TG(16:1p/10:0/18:2)	-1.002	2.38945
PE(4:0/24:6)	1.165	2.38563
PC(20:0e/23:6)	-1.495	2.37428
PC(20:0p/23:5)	-1.495	2.37428
TG(10:0/10:0/20:2)	0.535	2.36906
TG(18:0/16:2/18:1)	-1.853	2.36886
DG(18:1p/23:6)	-1.042	2.36866
DG(18:2e/23:6)	-1.042	2.36866
TG(4:0/15:1/21:4)	2.011	2.36673
TG(28:2/23:6/24:7)	0.6375	2.36331
DG(32:1/22:6)	-1.912	2.36211
DG(37:0/16:0)	-1.912	2.36211
TG(4:0/10:0/10:0)	1.193	2.35882
TG(9:0/9:0/21:0)	0.3397	2.35853
PC(18:2p/14:1)	1.122	2.35684
TG(20:5/21:5/24:6)	0.3165	2.34304
DG(18:0e/24:1)	-1.278	2.34151
TG(12:0e/18:2/20:4)	0.4239	2.33857
TG(16:1p/16:2/18:2)	0.4239	2.33857
PE(18:4/15:1)	1.417	2.33771
PE(19:4/14:1)	1.417	2.33771
DG(18:0p/24:0)	-1.277	2.33686
ChE(28:0)	0.4145	2.33573
DG(12:0p/16:0)	-1.35	2.3305
TG(15:2/18:3/20:5)	-1.188	2.32873
DG(8:0p/15:0)	-1.169	2.32615
DG(14:1/17:2)	-0.6915	2.31976
TG(12:0p/17:3/22:6)	0.4745	2.31785
TG(8:0/20:4/22:6)	0.4122	2.31194
DG(16:1p/17:0)	-1.238	2.30583
TG(16:0e/19:0/22:6)	0.3283	2.30434
TG(16:1p/20:4/21:0)	0.3283	2.30434
DG(18:0e/23:6)	-1.147	2.30103
DG(18:0p/23:5)	-1.147	2.30103
DG(18:2e/15:0)	-1.23	2.30025
TG(18:2e/8:0/24:7)	0.3992	2.29835
DG(16:0p/22:1)	-1.301	2.29388
PC(18:1e/16:1)	2.044	2.29379
DG(20:0e/23:6)	-1.263	2.29175
DG(20:0p/23:5)	-1.263	2.29175
DG(18:1/23:0)	-1.274	2.28853
DG(16:1p/16:0)	-1.943	2.28609
DG(8:0e/22:3)	-1.217	2.28575
DG(8:0p/16:0)	-1.468	2.28391
DG(4:0/17:3)	-1.278	2.27712
DG(20:0/22:6)	-1.367	2.27466
DG(8:0p/21:5)	-1.132	2.27173
DG(16:1/15:2)	-1.223	2.27067
DG(37:3/13:1)	-1.83	2.26906
TG(18:0e/22:6/23:5)	0.4625	2.26857
TG(18:0p/22:6/23:4)	0.4625	2.26857
DG(10:0/22:6)	-1.331	2.26632
TG(16:1p/8:0/13:1)	0.4287	2.2536
DG(8:0e/16:1)	-1.461	2.25298
DG(16:0p/23:5)	-1.161	2.25011
DG(10:0e/18:1)	-1.34	2.24603
TG(11:0/9:0/9:0)	-1.19	2.24504
TG(12:0e/19:5/20:5)	0.4576	2.24359
DG(8:0e/11:0)	-1.209	2.24169
DG(35:0/24:0)	-1.613	2.24116
DG(24:6/22:6)	-1.208	2.23943
DG(8:0p/22:6)	-1.233	2.23792
DG(20:1p/22:6)	-1.28	2.23672
TG(28:3/22:6/24:2)	0.5406	2.2365
DG(31:0/12:0)	-0.9966	2.23344
TG(20:1/20:4/22:6)	0.4532	2.23307
DG(22:6/24:7)	-1.084	2.23277
PC(20:0/22:6)	-1.356	2.22988
DG(18:4/23:6)	-1.186	2.22563
DG(28:0/24:1)	-1.315	2.22461
DG(16:0/16:1)	-1.102	2.22352
DG(16:0e/22:2)	-1.206	2.22265
DG(16:0e/20:3)	-1.182	2.22141
TG(28:0/8:0/20:5)	-1.503	2.22033
TG(6:0/17:0/20:2)	1.106	2.21796
TG(25:4/19:0/20:5)	0.3554	2.21488
TG(20:0/10:0/16:0)	0.4295	2.21197
TG(22:4/22:6/22:6)	0.5764	2.2119
TG(6:0/12:0/21:5)	1.519	2.21134
DG(19:0/24:2)	-1.323	2.21
DG(20:0e/24:2)	-1.325	2.20579
DG(20:0p/24:1)	-1.325	2.20579
DG(18:0p/16:2)	-1.249	2.20537
DG(18:1e/16:2)	-1.249	2.20537
TG(16:0/8:0/19:5)	0.5878	2.20252
TG(15:0/16:2/17:0)	-0.4061	2.20149
TG(4:0/13:0/15:1)	0.412	2.19818
PE(17:4/12:0)	-0.956	2.19172
TG(12:0e/8:0/9:0)	0.4293	2.18735
TG(4:0/16:1/17:1)	0.6466	2.18442
DG(6:0/22:5)	-1.236	2.1823
TG(6:0/8:0/18:0)	0.3852	2.17875
TG(20:0e/9:0/11:0)	0.5507	2.17568
TG(24:3/15:0/19:0)	0.6348	2.17555
DG(37:0/24:0)	-1.046	2.17457
DG(16:1/23:0)	-1.198	2.17186
DG(19:0/9:0)	-1.03	2.17089
TG(18:4/8:0/8:0)	0.39	2.17037
TG(28:0/23:0/24:0)	0.4576	2.1696
TG(18:0/20:4/23:0)	0.469	2.16915
DG(6:0/22:2)	-2.03	2.16896
TG(16:0e/18:2/20:4)	0.309	2.16165
TG(16:0p/18:1/20:4)	0.309	2.16165
DG(18:2e/19:0)	-1.338	2.16065
TG(6:0/8:0/17:0)	-2.869	2.16027
TG(4:0/17:3/19:5)	0.5574	2.15515
DG(21:6/24:7)	-1.165	2.15472
DG(19:3/24:7)	-1.323	2.15372
TG(16:0p/22:1/24:2)	0.8584	2.14285
TG(18:0e/20:4/24:0)	0.8584	2.14285
DG(16:0p/24:0)	-1.2	2.14182
DG(18:0e/22:1)	-1.2	2.14182
DG(24:0/22:6)	-1.219	2.14182
TG(15:0/8:0/20:4)	-0.8916	2.13882
TG(15:0/22:6/24:7)	0.3223	2.13853
TG(16:0e/22:6/24:7)	0.3223	2.13853
TG(18:0p/22:6/22:6)	0.3223	2.13853
DG(18:2p/19:0)	-0.9794	2.13715
TG(15:2/17:3/20:5)	1.06	2.1368
PE(8:0p/23:5)	0.7281	2.13419
DG(38:0/24:0)	-1.592	2.131
TG(28:1/18:2/23:0)	0.4019	2.13053
TG(4:0/14:0/20:3)	0.5898	2.12808
TG(4:0/15:2/22:5)	0.3568	2.12784
DG(6:0/18:1)	-0.9787	2.12779
DG(18:3/21:2)	-0.9304	2.1254
PC(20:1p/14:0)	-1.327	2.12297
DG(11:0/16:1)	-1.348	2.12045
DG(24:2/13:0)	-1.569	2.12039
DG(6:0/13:1)	-1.395	2.1193
DG(24:6/24:7)	-1.212	2.11884
TG(16:0/13:0/17:0)	0.4807	2.11719
DG(22:6/23:0)	-1.047	2.11464
DG(22:5/23:0)	-1.186	2.11014
TG(29:4/15:0/20:4)	0.4233	2.10902
DG(16:0p/20:4)	-1.253	2.10791
DG(16:1e/20:4)	-1.253	2.10791
TG(18:0/16:1/18:3)	-1.599	2.10696
TG(18:1p/9:0/10:0)	1.173	2.10259
TG(18:2e/9:0/10:0)	1.173	2.10259
DG(28:0/22:1)	-1.099	2.10204
TG(18:0p/18:2/22:1)	0.5446	2.1004
DG(20:0/23:0)	-1.386	2.0992
TG(4:0/15:1/19:1)	-0.7677	2.08486
TG(16:0/20:0/12:0)	-0.6164	2.08113
DG(10:0p/13:1)	-1.157	2.07557
DG(31:6/18:3)	-1.199	2.07248
DG(38:0/24:1)	-1	2.07099
TG(15:0/15:0/16:0)	0.283	2.06966
TG(25:6/20:4/20:5)	0.5936	2.06895
DG(10:0/12:0)	-1.588	2.06748
TG(30:6/15:0/21:4)	0.3542	2.06198
DG(38:6/22:6)	-1.265	2.06173
DG(8:0e/17:3)	-1.129	2.06028
DG(8:0p/17:2)	-1.129	2.06028
TG(8:0/10:0/21:5)	0.8324	2.05799
TG(17:0/9:0/9:0)	0.384	2.05616
TG(11:0/16:0/23:0)	1.185	2.05557
DG(35:3/24:2)	-1.241	2.05522
TG(10:0/24:7/24:7)	0.518	2.05453
TG(4:0/17:0/20:5)	0.5144	2.05379
DG(22:1/13:1)	-1.413	2.0536
PC(32:4/22:6)	-0.4481	2.05296
TG(28:6/20:5/20:5)	0.3343	2.04808
TG(24:5/15:0/20:5)	1.097	2.04716
DG(8:0e/14:1)	-1.188	2.04581
TG(25:2/19:0/20:5)	-1.706	2.04528
DG(26:6/24:7)	-1.285	2.04494
DG(12:0/24:7)	-1.272	2.04489
DG(31:5/20:4)	-1.444	2.04431
DG(26:6/23:6)	-0.9242	2.04077
DG(8:0p/14:0)	-1.189	2.03203
TG(15:1/18:2/22:6)	0.5064	2.03119
TG(16:0p/18:2/22:6)	0.5064	2.03119
TG(16:1e/18:2/22:6)	0.5064	2.03119
TG(12:0p/9:0/17:2)	2.12	2.02821
DG(18:0p/18:3)	-1.332	2.02632
TG(12:0e/13:1/18:2)	0.4383	2.02632
TG(12:0p/13:0/18:2)	0.4383	2.02632
TG(29:3/15:0/20:5)	0.3717	2.0259
TG(18:0/17:1/20:3)	0.5969	2.02429
TG(19:1/18:2/20:4)	0.4675	2.02109
DG(37:0/24:2)	-1.529	2.02063
TG(15:0/13:1/19:0)	0.5758	2.01552
TG(28:4/16:0/20:5)	0.2879	2.01372
DG(20:0e/24:0)	-1.396	2.01269
DG(16:1/8:0)	-1.092	2.0122
TG(6:0/16:2/19:0)	0.6739	2.0122
TG(8:0/10:0/17:3)	0.3625	2.01135
DG(10:0p/16:0)	-1.203	2.00612
DG(8:0e/18:1)	-1.203	2.00612
TG(9:0/13:1/13:1)	0.3961	2.00502
DG(4:0/10:0)	-1.225	2.00467
TG(4:0/13:0/17:1)	0.2884	2.00415
TG(29:4/15:0/20:5)	0.3497	2.00327
TG(12:0e/20:4/24:7)	0.6576	2.00309
TG(14:0p/20:4/22:6)	0.6576	2.00309
TG(11:0/13:1/16:1)	1.342	1.99788
DG(8:0/13:1)	-1.179	1.9977
PC(4:0/21:6)	-0.1925	1.99667
TG(15:0/14:0/16:0)	0.3527	1.99473
PE(10:0p/21:1)	-1.816	1.99418
DG(26:6/23:0)	-0.8836	1.99341
DG(11:0/14:0)	-1.283	1.99306
TG(6:0/12:0/16:1)	0.6715	1.9883
TG(24:4/22:6/22:6)	0.4825	1.9875
TG(16:0p/20:4/22:2)	0.4632	1.9846
TG(18:0e/18:1/22:6)	0.4632	1.9846
TG(9:0/9:0/12:0)	0.7725	1.98443
DG(12:0e/13:1)	-1.088	1.98368
DG(8:0p/17:0)	-1.089	1.98355
DG(18:4/21:1)	-0.901	1.98267
TG(16:0e/8:0/17:0)	1.071	1.98155
TG(16:1p/17:0/24:7)	0.4212	1.98117
TG(18:2e/15:0/24:7)	0.4212	1.98117
DG(12:0e/18:2)	-1.196	1.97823
DG(12:0p/18:1)	-1.196	1.97823
DG(17:4/16:1)	-1.218	1.97753
TG(6:0/13:0/17:1)	0.9373	1.97465
TG(18:0/13:0/14:0)	-0.7759	1.97428
DG(9:0/24:7)	-1.204	1.97037
DG(10:0e/23:6)	-1.152	1.96936
TG(8:0/13:1/14:1)	0.6314	1.96859
TG(20:0e/9:0/12:0)	-0.5046	1.96449
TG(15:0/8:0/9:0)	0.2837	1.96051
TG(4:0/9:0/15:0)	0.6298	1.95805
TG(16:1/18:1/18:1)	0.2247	1.9553
DG(31:4/20:4)	-1.962	1.95476
TG(19:0/24:2/24:7)	0.4793	1.95374
TG(20:0e/24:2/24:7)	0.4793	1.95374
TG(20:0p/24:2/24:6)	0.4793	1.95374
TG(15:2/17:2/20:5)	-1.543	1.95343
PC(19:1/24:2)	-0.5475	1.95335
TG(18:0/12:0/16:0)	0.2906	1.95226
DG(9:0/22:3)	-0.327	1.95179
TG(16:0e/20:4/22:2)	-1.088	1.94904
TG(16:0p/20:4/22:1)	-1.088	1.94904
DG(20:0e/9:0)	-1.066	1.94405
TG(16:1/20:4/22:6)	0.473	1.94104
DG(18:0/18:1)	-1.46	1.93923
DG(15:0/18:2)	-1.216	1.93817
TG(18:0p/19:2/20:5)	-1.969	1.93764
TG(18:1e/19:2/20:5)	-1.969	1.93764
DG(15:0/13:0)	-1.192	1.93629
PE(15:1/22:1)	-0.5541	1.93558
DG(4:0/19:4)	-1.334	1.93401
TG(4:0/8:0/9:0)	0.2752	1.93233
DG(8:0/21:0)	-0.9556	1.92963
PC(14:0p/20:1)	0.7932	1.92959
DG(8:0p/12:0)	-1.348	1.92952
TG(6:0/11:0/17:0)	-1.28	1.92893
DG(15:1/10:0)	-1.128	1.92691
TG(6:0/14:1/17:2)	2.076	1.92625
TG(20:0e/11:0/16:0)	0.7336	1.92464
TG(28:2/8:0/18:3)	-0.2894	1.92456
TG(12:0p/22:6/24:7)	0.5162	1.92292
PC(16:0e/23:4)	-0.2327	1.92042
TG(12:0p/8:0/19:5)	0.3828	1.91945
DG(16:0p/19:5)	-1.205	1.91887
DG(16:1e/19:5)	-1.205	1.91887
TG(20:0/8:0/9:0)	0.3601	1.91822
TG(6:0/16:0/21:5)	0.3963	1.91783
TG(17:4/8:0/10:0)	-1.093	1.91686
DG(10:0p/22:5)	-1.13	1.91261
DG(17:0/20:4)	-0.9695	1.91073
TG(18:0/12:0/14:0)	0.3394	1.91041
TG(11:0/16:0/17:2)	-1.195	1.90925
TG(16:0/13:1/18:2)	0.4471	1.90904
TG(19:0/24:2/24:6)	1.624	1.90584
TG(20:0e/24:2/24:6)	1.624	1.90584
TG(20:0p/24:0/24:7)	1.624	1.90584
DG(20:1/14:1)	-1.413	1.90504
DG(19:2/24:7)	-1.238	1.90368
TG(8:0/9:0/17:1)	0.291	1.90319
TG(6:0/11:0/17:1)	0.2908	1.90285
TG(9:0/12:0/21:6)	0.5281	1.90201
TG(20:0p/18:3/19:2)	0.6589	1.89836
TG(20:1e/18:3/19:2)	0.6589	1.89836
TG(12:0p/14:0/14:0)	-0.3416	1.89794
DG(10:0e/24:7)	-1.173	1.89726
DG(18:0/24:2)	-1.192	1.89555
TG(12:0p/21:6/22:6)	0.3413	1.89517
TG(6:0/14:0/17:1)	1.304	1.89408
DG(20:1p/24:7)	-1.202	1.89252
DG(16:1p/21:3)	-1.468	1.89177
DG(8:0p/17:3)	-1.327	1.89116
DG(20:0e/23:2)	-1.19	1.89056
DG(20:1p/23:0)	-1.19	1.89056
TG(4:0/8:0/22:4)	0.4355	1.88877
TG(4:0/18:2/20:3)	0.6114	1.88739
TG(4:0/14:0/17:2)	0.6902	1.88676
TG(18:0/17:2/24:6)	0.4513	1.88656
TG(18:1/19:2/22:0)	0.4513	1.88656
TG(4:0/16:1/18:1)	0.9776	1.88519
TG(6:0/10:0/19:4)	-1.558	1.88339
LPC(15:1)	-0.6499	1.88273
TG(6:0/15:2/15:2)	-1.325	1.88263
PC(19:1/20:4)	-0.4926	1.88137
DG(4:0/17:2)	-1.263	1.88048
DG(24:0/23:0)	-1.395	1.87785
TG(16:0/20:4/24:2)	0.3377	1.87644
TG(16:0e/22:6/23:0)	0.3377	1.87644
TG(16:0p/22:5/23:0)	0.3377	1.87644
DG(18:0/22:1)	-0.9692	1.87638
PC(16:0p/23:3)	-0.2304	1.87341
TG(16:0p/16:0/18:2)	0.4674	1.87086
DG(16:0e/19:0)	-1.294	1.87047
TG(9:0/24:7/24:7)	0.4197	1.86976
DG(18:0e/23:3)	-1.375	1.86832
DG(18:2p/23:0)	-1.375	1.86832
TG(25:5/15:0/19:5)	0.5918	1.86515
DG(20:0e/10:0)	-1.081	1.8641
DG(12:0/22:6)	-0.8509	1.86249
DG(14:0e/20:4)	-1.156	1.86182
DG(19:0/14:0)	-1.029	1.86176
DG(26:2/23:0)	-1.162	1.8616
ChE(25:0)	0.414	1.8604
DG(18:1/22:6)	-1.109	1.85714
TG(4:0/22:6/22:6)	0.4553	1.85387
DG(8:0/20:4)	-1.759	1.85205
DG(19:1/14:0)	-1.049	1.84949
TG(16:0/20:4/21:0)	0.4532	1.84701
TG(16:0e/21:5/22:6)	0.4532	1.84701
TG(16:0p/20:4/23:6)	0.4532	1.84701
DG(24:4/23:6)	-1.008	1.8467
DG(8:0p/10:0)	-1.141	1.844
LPC(29:1)	-0.4282	1.84348
TG(6:0/13:0/13:1)	0.3506	1.84303
DG(10:0p/15:0)	-1.685	1.84263
TG(25:5/15:0/20:1)	0.2936	1.84227
DG(16:0e/20:0)	-1.174	1.84016
TG(16:0e/18:2/24:7)	0.6317	1.83821
TG(18:0p/18:2/22:6)	0.6317	1.83821
TG(4:0/13:0/21:5)	0.9049	1.83812
TG(24:0/24:0/24:0)	0.742	1.83809
DG(18:0e/18:2)	-1.109	1.83788
TG(14:0e/11:0/13:1)	0.6353	1.83419
DG(24:6/23:0)	-1.212	1.83333
DG(16:0p/21:6)	-1.158	1.8333
DG(16:1e/21:6)	-1.158	1.8333
DG(16:0e/23:3)	-1.248	1.83283
DG(18:2p/21:0)	-1.248	1.83283
DG(20:0/24:1)	-1.255	1.83221
DG(18:0/10:0)	-1.127	1.83177
DG(8:0p/14:1)	-1.272	1.83171
DG(36:0/22:6)	-1.841	1.83053
TG(16:0p/13:1/24:7)	0.4131	1.82962
TG(16:1e/13:1/24:7)	0.4131	1.82962
TG(6:0/14:1/23:1)	-0.6049	1.82871
TG(23:3/16:2/16:2)	0.8036	1.82429
DG(9:0/20:4)	-1.178	1.82405
DG(8:0e/17:0)	-1.263	1.82382
TG(16:1/8:0/13:1)	0.3585	1.82379
TG(16:0e/14:0/16:0)	0.3591	1.82333
DG(18:0p/18:2)	-1.091	1.82249
LPC(12:0e)	-0.4532	1.82226
TG(4:0/11:0/21:5)	0.5944	1.82197
TG(15:2/15:2/19:5)	-0.838	1.81818
PC(18:0e/22:5)	-0.469	1.81796
PC(18:0p/22:4)	-0.469	1.81796
TG(11:0/13:0/11:0)	0.4507	1.81627
TG(15:0/16:1/18:2)	0.453	1.81494
DG(26:0/24:2)	-1.377	1.81208
PE(4:0/22:0)	1.662	1.80847
DG(31:6/22:6)	-1.124	1.80777
TG(4:0/22:6/24:7)	0.4104	1.80688
DG(17:4/22:6)	-1.206	1.80657
TG(16:0/14:0/16:0)	0.3207	1.80438
TG(4:0/13:1/22:4)	0.7831	1.8003
TG(6:0/14:1/19:4)	1.321	1.79994
TG(30:5/9:0/16:2)	0.6643	1.79659
TG(28:1/22:6/22:6)	0.4925	1.79642
DG(4:0/21:5)	-1.059	1.79631
TG(11:0/8:0/16:0)	0.3192	1.79599
DG(18:0/8:0)	-1.289	1.79404
TG(11:0/10:0/20:2)	1.238	1.79196
LPC(20:4)	-0.5799	1.79099
DG(28:4/22:6)	-1.668	1.79081
DG(16:1p/14:0)	-1.271	1.79059
TG(16:1/21:0/22:6)	0.2791	1.79043
DG(4:0/16:2)	-1.249	1.79027
DG(23:6/24:7)	-1.185	1.79022
DG(8:0p/9:0)	-1.229	1.78052
DG(16:0e/19:5)	-1.215	1.77987
TG(8:0/22:6/24:7)	0.3207	1.77958
DG(10:0e/22:6)	-1.103	1.77734
DG(4:0/16:1)	-1.02	1.77695
PE(15:2/13:1)	-1.21	1.77666
DG(8:0p/15:2)	-1.216	1.77508
DG(9:0/22:6)	-1.105	1.77492
TG(4:0/16:2/21:5)	1.249	1.7741
TG(10:0/10:0/15:2)	0.2516	1.77312
DG(38:2/24:2)	-1.486	1.76861
TG(15:0/14:0/18:3)	0.3868	1.76711
DG(34:1/24:2)	-1.165	1.76672
TG(4:0/13:0/24:7)	0.3	1.7665
PC(10:0/24:6)	-1.199	1.76553
DG(10:0p/20:4)	-1.188	1.76465
DG(15:0/20:4)	-1.448	1.76105
TG(6:0/15:0/15:2)	1.249	1.76078
TG(25:5/20:5/20:5)	0.3996	1.7604
DG(26:1/22:6)	-1.305	1.76008
DG(18:0e/24:6)	-1.138	1.75843
DG(20:0p/22:5)	-1.138	1.75843
DG(36:0/22:1)	-1.322	1.75791
DG(6:0/20:0)	-1.238	1.75684
DG(16:0/22:1)	-1.212	1.75619
TG(4:0/17:1/20:1)	0.2586	1.75582
DG(31:5/22:6)	-1.048	1.75496
TG(28:0/20:4/24:1)	0.5629	1.74982
DG(20:0/8:0)	-1.241	1.74914
TG(11:0/10:0/14:1)	0.74	1.74778
PC(35:1/18:2)	-0.5396	1.74739
DG(18:1e/13:1)	-1.294	1.74627
TG(16:1/20:4/23:0)	-0.9099	1.74519
TG(18:0e/20:4/22:1)	-0.9099	1.74519
TG(18:0p/18:2/24:2)	-0.9099	1.74519
DG(18:0e/24:2)	-1.235	1.74451
DG(18:0p/24:1)	-1.235	1.74451
TG(18:0/16:0/17:0)	0.5638	1.74273
DG(10:0e/20:4)	-1.161	1.74271
DG(8:0p/22:3)	-1.161	1.74271
ChE(26:0)	-0.8673	1.7422
DG(18:1/20:4)	-1.238	1.74129
DG(20:0e/24:1)	-1.26	1.74062
DG(20:0p/24:0)	-1.26	1.74062
DG(20:1/23:0)	-1.26	1.74062
DG(20:0e/24:6)	-1.116	1.74014
PE(18:0e/18:3)	-0.78	1.73964
TG(16:0/13:1/14:0)	0.2404	1.73959
DG(20:0/14:0)	-1.079	1.73924
DG(17:0/24:2)	-1.331	1.73712
DG(18:1p/24:7)	-1.049	1.73688
DG(18:2e/24:7)	-1.049	1.73688
DG(16:0/24:2)	-1.118	1.73667
TG(26:4/8:0/15:0)	1.004	1.73667
TG(16:1/24:2/24:2)	0.5356	1.7357
TG(4:0/10:0/13:0)	0.1816	1.73511
TG(16:0e/16:1/18:2)	0.4513	1.73504
TG(20:0/22:6/24:2)	1.427	1.73426
TG(19:0/22:6/24:7)	0.6063	1.73339
PE(26:0/22:1)	1.35	1.73316
TG(8:0/8:0/18:1)	0.3839	1.73306
TG(12:0p/10:0/11:0)	0.9968	1.73229
DG(28:1/18:2)	-1.151	1.73222
TG(12:0p/8:0/17:3)	0.3342	1.73121
TG(16:0e/18:2/24:2)	0.4587	1.73102
TG(8:0/9:0/22:4)	0.7363	1.73095
DG(16:0e/17:0)	-1.158	1.73049
DG(16:1/20:5)	-1.14	1.72965
DG(18:0/24:1)	-1.173	1.72941
DG(31:6/20:5)	-2.28	1.72913
TG(22:6/23:0/24:7)	1.259	1.72776
DG(16:2/20:5)	-1.144	1.72772
DG(12:0/14:0)	-1.281	1.72499
DG(16:1/14:0)	-1.035	1.72381
DG(17:1/24:2)	-1.098	1.7223
DG(16:0e/17:3)	-1.219	1.72134
DG(18:2p/15:0)	-1.219	1.72134
TG(4:0/13:1/14:1)	0.7968	1.71706
DG(16:0p/15:0)	-1.154	1.71679
DG(16:1e/15:0)	-1.154	1.71679
TG(24:3/15:0/21:3)	0.6677	1.71616
DG(37:4/22:6)	-1.154	1.71449
DG(8:0/22:6)	-0.9968	1.71426
DG(25:5/14:0)	-1.5	1.7137
DG(17:1/18:2)	-1.064	1.71354
TG(18:0p/18:1/18:1)	-1.044	1.71352
PC(10:0e/15:0)	2.112	1.71318
TG(14:0e/16:0/17:0)	0.3922	1.71292
TG(8:0/9:0/22:5)	0.9776	1.71019
DG(16:0p/23:0)	-1.222	1.70979
DG(16:1e/23:0)	-1.222	1.70979
DG(6:0/22:3)	-1.198	1.70801
DG(4:0/13:1)	-1.114	1.7065
TG(25:5/16:0/23:4)	0.3454	1.70496
TG(25:5/19:0/20:4)	0.3675	1.70276
DG(16:1/16:2)	-1.231	1.70224
TG(18:1/12:0/22:1)	0.4901	1.70209
DG(20:0p/23:0)	-1.164	1.7018
DG(20:1e/23:0)	-1.164	1.7018
TG(12:0p/11:0/14:1)	-1.482	1.70065
DG(15:2/23:4)	-1.356	1.69971
TG(8:0/8:0/19:3)	0.6185	1.69951
DG(19:3/22:6)	-1.096	1.69908
TG(4:0/10:0/16:1)	0.4393	1.69825
TG(19:1/10:0/14:1)	1.036	1.6975
LPC(31:4)	-0.5252	1.69745
TG(15:1/13:1/19:4)	0.8869	1.69674
TG(19:1/17:0/19:2)	-1.228	1.69672
TG(21:4/20:5/21:5)	0.3644	1.6965
TG(15:1/14:0/16:0)	0.3155	1.69334
DG(16:0e/19:4)	-1.175	1.69272
DG(16:0p/19:3)	-1.175	1.69272
DG(19:0/24:6)	-1.142	1.69231
TG(16:1p/10:0/13:1)	0.4807	1.69112
TG(18:2e/8:0/13:1)	0.4807	1.69112
DG(20:0p/14:0)	-1.088	1.68882
DG(20:1e/14:0)	-1.088	1.68882
TG(30:0/19:0/21:4)	1.553	1.68748
TG(16:0/10:0/10:0)	1.069	1.68717
TG(6:0/20:4/24:7)	-1.409	1.68698
DG(11:0/20:5)	-1.305	1.68437
DG(8:0p/24:7)	-1.283	1.68422
PE(35:0/22:1)	0.5995	1.68311
PE(36:2/22:6)	0.5995	1.68311
DG(26:1/23:0)	-1.175	1.68233
TG(17:0/10:0/10:0)	-0.8117	1.6801
DG(8:0e/24:7)	-1.367	1.67514
TG(19:1/24:2/24:7)	0.5436	1.6749
DG(19:1/15:2)	-1.176	1.67407
DG(18:2p/24:2)	-1.144	1.67248
DG(33:1/20:4)	-0.9191	1.67207
DG(20:0e/22:5)	-1.131	1.66953
DG(21:6/23:6)	-1.099	1.66686
DG(8:0e/15:2)	-1.137	1.66653
PC(8:0e/13:1)	-0.1688	1.66524
PC(8:0p/13:0)	-0.1688	1.66524
DG(38:0/18:2)	-1.148	1.66482
TG(16:0/14:0/24:0)	0.6643	1.66404
DG(20:0/22:5)	-1.13	1.66258
DG(11:0/17:0)	-1.173	1.66109
TG(15:0/21:4/23:6)	0.3255	1.65872
TG(20:0/24:0/24:0)	0.5451	1.65695
DG(16:1p/13:1)	-1.178	1.65447
DG(8:0e/21:3)	-1.178	1.65447
TG(16:0/19:3/20:5)	0.3339	1.65441
TG(18:0/23:0/24:1)	0.908	1.65396
PE(17:4/23:3)	0.2873	1.65382
TG(20:3/20:5/21:5)	0.4805	1.65376
DG(16:0e/22:5)	-1.142	1.65271
DG(18:0p/20:4)	-1.142	1.65271
DG(11:0/23:6)	-0.9514	1.65164
PE(10:0e/13:0)	1.194	1.64911
PE(9:0/13:0)	1.194	1.64911
DG(20:5/20:5)	-1.275	1.64905
DG(18:0p/24:2)	-1.091	1.64888
DG(18:1e/24:2)	-1.091	1.64888
DG(28:1/22:6)	-1.787	1.64844
PC(31:6/24:7)	-0.2401	1.64325
TG(8:0/9:0/21:5)	1.166	1.64174
TG(16:0p/9:0/19:1)	1.617	1.64009
TG(16:1e/9:0/19:1)	1.617	1.64009
TG(12:0e/9:0/20:4)	0.2794	1.63903
TG(12:0p/13:1/16:2)	0.2794	1.63903
TG(28:0/22:6/24:2)	0.6194	1.63791
DG(31:2/20:4)	-1.601	1.63763
DG(8:0/22:3)	-0.9588	1.63708
DG(15:2/14:0)	-1.214	1.6365
TG(15:0/20:3/20:5)	0.2992	1.63511
DG(20:5/18:0)	-0.802	1.63404
PC(16:1p/19:4)	-1.02	1.63326
TG(4:0/13:0/17:3)	0.3272	1.63145
TG(4:0/11:0/17:0)	0.3987	1.6314
DG(8:0p/13:0)	-1.04	1.63065
LPC(13:0)	-0.4443	1.62986
TG(16:1/22:6/24:7)	0.4337	1.62934
DG(16:1p/19:0)	-1.128	1.62866
DG(8:0e/20:4)	-1.26	1.62564
DG(8:0p/20:3)	-1.26	1.62564
DG(15:1/18:2)	-2.077	1.62531
PC(16:1p/13:1)	-0.2915	1.62479
PC(8:0e/21:3)	-0.2915	1.62479
TG(16:0/12:0/19:0)	0.84	1.62456
TG(16:2/17:2/19:5)	0.662	1.62392
DG(25:5/11:0)	-0.9553	1.62388
TG(16:1p/13:1/22:5)	0.4942	1.6234
DG(18:1p/24:2)	-1.417	1.62286
DG(18:2e/24:2)	-1.417	1.62286
TG(15:0/15:0/15:0)	0.3116	1.62147
PC(26:5/23:0)	-0.4154	1.61964
DG(9:0/16:2)	-1.206	1.61883
DG(18:0p/16:0)	-1.121	1.61824
DG(8:0p/23:4)	-1.281	1.61804
DG(18:0p/23:6)	-1.101	1.61658
DG(18:1e/23:6)	-1.101	1.61658
TG(16:1e/17:0/24:7)	0.449	1.61658
TG(16:1p/19:0/22:6)	0.449	1.61658
DG(20:0/19:5)	-0.9997	1.61556
DG(16:1/12:0)	-1.145	1.61529
TG(4:0/16:1/19:5)	1.636	1.61515
DG(18:0p/17:2)	-0.9388	1.61473
DG(18:1e/17:2)	-0.9388	1.61473
DG(16:0e/18:1)	-1.186	1.61106
DG(18:0e/11:0)	-1.181	1.61062
DG(28:4/23:0)	-0.9458	1.60906
DG(20:1/13:1)	-1.39	1.60873
DG(18:0/18:2)	-1.142	1.60869
TG(28:2/8:0/18:1)	0.3358	1.60864
DG(16:1p/15:0)	-1.186	1.60854
PC(20:0e/16:0)	-0.5737	1.60843
DG(19:1/20:4)	-1.407	1.60637
DG(16:0e/21:6)	-1.153	1.60595
DG(16:0p/21:5)	-1.153	1.60595
TG(8:0/9:0/24:2)	0.9745	1.6053
DG(28:6/24:7)	-1.594	1.60251
DG(6:0/22:6)	-0.9968	1.6019
DG(28:4/24:7)	-0.9407	1.60173
DG(20:0e/23:4)	-1.121	1.60156
DG(20:0p/23:3)	-1.121	1.60156
TG(6:0/10:0/23:5)	0.6152	1.59832
DG(9:0/20:3)	-1.216	1.59753
TG(25:5/15:2/24:2)	0.4562	1.59618
TG(9:0/10:0/16:2)	0.3941	1.59438
DG(29:6/24:7)	-0.9944	1.59337
DG(17:0/18:2)	-1.121	1.59173
DG(17:4/18:1)	-0.8937	1.58749
TG(16:1/13:1/16:1)	0.3759	1.58735
DG(16:0/13:1)	-1.311	1.58709
LPC(37:0)	-0.6176	1.58573
DG(15:0/18:1)	-1.264	1.58498
DG(16:1p/21:6)	-0.9782	1.58478
TG(8:0/12:0/14:0)	0.9242	1.58454
DG(16:2/13:1)	-1.123	1.58373
DG(17:1/15:2)	-0.7461	1.58359
TG(6:0/8:0/21:2)	0.3386	1.58338
LPC(18:3)	-0.3606	1.58157
TG(28:3/15:0/15:0)	0.4583	1.58009
PC(8:0e/20:3)	-0.2912	1.58008
DG(18:2e/17:0)	-1.19	1.57996
TG(17:0/10:0/16:2)	0.6561	1.57795
TG(24:5/22:6/22:6)	0.4714	1.57351
TG(8:0/9:0/18:3)	0.4122	1.57331
TG(8:0/9:0/17:3)	0.2765	1.57316
TG(14:0/14:0/18:3)	0.2721	1.57292
DG(12:0e/20:4)	-1.269	1.57253
DG(14:1/23:0)	-1.439	1.57199
DG(20:0/24:2)	-1.373	1.5712
TG(16:0p/18:2/24:0)	0.2991	1.57068
TG(18:0e/18:2/22:1)	0.2991	1.57068
TG(16:0p/15:0/20:4)	0.4469	1.56875
TG(16:1e/15:0/20:4)	0.4469	1.56875
TG(8:0/8:0/21:2)	0.7204	1.56868
TG(25:5/14:1/20:5)	0.3023	1.56817
TG(16:0e/20:4/23:6)	0.3227	1.56807
TG(18:2p/17:0/24:7)	0.3227	1.56807
TG(6:0/8:0/16:2)	0.6262	1.56766
TG(16:2/16:2/20:5)	0.7369	1.56762
TG(24:3/20:1/20:5)	0.5028	1.56663
DG(21:1/21:6)	-1.039	1.56532
TG(6:0/12:0/17:0)	0.2458	1.56522
TG(11:0/8:0/17:3)	1.119	1.56513
PC(24:1/22:6)	-0.3174	1.56511
TG(16:2/18:1/20:5)	0.1799	1.56505
TG(6:0/10:0/20:3)	1.067	1.56502
TG(22:0/23:0/24:0)	0.5593	1.56412
DG(18:4/17:1)	-0.8472	1.56366
DG(8:0/18:3)	-1.568	1.56312
DG(16:1/24:7)	-1.053	1.56253
DG(36:5/22:6)	-1.519	1.56189
DG(37:0/20:4)	-1.519	1.56189
PE(8:0/21:4)	-0.1564	1.56075
DG(4:0/23:4)	-1.312	1.5606
DG(8:0e/13:0)	-1.06	1.56041
DG(8:0p/15:1)	-1.245	1.55989
PC(36:0/20:4)	-0.3904	1.55884
DG(8:0e/18:2)	-1.201	1.55879
DG(8:0p/18:1)	-1.201	1.55879
TG(18:0/16:0/22:3)	0.5298	1.55879
DG(8:0e/23:6)	-1.108	1.55851
DG(8:0p/23:5)	-1.108	1.55851
TG(16:0/14:0/16:2)	0.2828	1.5584
LPC(31:6)	-0.5224	1.55685
TG(18:0/20:5/21:5)	2.648	1.55661
DG(34:2/10:0)	-0.9606	1.5558
DG(14:0/20:3)	-1.313	1.55399
DG(20:0/22:4)	-1.111	1.55382
DG(33:4/22:6)	-1.64	1.55292
DG(9:0/20:5)	-1.071	1.55235
TG(11:0/10:0/19:0)	0.1368	1.55035
DG(18:0e/23:0)	-1.281	1.55011
PC(27:6/24:7)	-0.2939	1.55004
TG(18:2p/18:1/19:0)	0.9655	1.54969
TG(18:1p/9:0/9:0)	0.3712	1.54886
TG(30:2/15:0/18:0)	0.6445	1.54855
TG(20:1/9:0/14:1)	0.5456	1.54788
DG(4:0/22:5)	-1.692	1.54659
DG(4:0/20:3)	-1.005	1.54641
TG(18:2e/9:0/9:0)	0.3709	1.54636
TG(16:0e/9:0/11:0)	0.3579	1.54406
DG(4:0/19:2)	-0.9813	1.54391
TG(26:0/22:6/23:0)	0.5344	1.54253
DG(18:1p/22:6)	-1.783	1.54207
DG(18:2e/22:6)	-1.783	1.54207
PC(20:0/24:7)	-0.5437	1.54206
DG(16:0/24:0)	-1.247	1.541
DG(11:0/16:0)	-1.24	1.53909
DG(11:0/23:5)	-1.201	1.53876
PE(8:0e/23:6)	0.669	1.53867
TG(25:5/17:1/20:5)	0.6961	1.53792
TG(8:0/10:0/18:2)	0.5723	1.53751
DG(10:0p/14:0)	-1.245	1.53742
TG(16:1/8:0/18:2)	0.4228	1.53727
PC(19:2/14:0)	-1.055	1.53696
DG(36:6/22:6)	-1.696	1.5355
TG(8:0/9:0/22:0)	0.2896	1.53454
TG(19:2/13:1/17:1)	0.7445	1.53313
TG(16:2/17:1/21:5)	0.1766	1.53272
DG(12:0e/17:0)	-1.16	1.53159
TG(8:0/10:0/24:0)	1.058	1.52865
PC(32:6/24:7)	-0.3095	1.52853
TG(18:0/16:2/22:1)	0.4303	1.52774
TG(6:0/8:0/20:4)	0.3796	1.52581
PC(16:0/24:0)	-0.3604	1.52513
TG(15:2/20:5/22:5)	0.5498	1.5232
DG(24:4/23:0)	-1.136	1.52271
DG(16:0e/22:1)	-1.224	1.52162
DG(26:5/22:6)	-1.137	1.52156
TG(16:0/9:0/14:0)	0.3037	1.52094
DG(16:0p/19:0)	-0.9861	1.51952
DG(16:1e/19:0)	-0.9861	1.51952
DG(18:0p/22:1)	-1.029	1.51738
DG(18:1e/16:0)	-1.141	1.51683
TG(16:1/18:2/19:0)	-1.733	1.51496
LPC(31:2)	-0.4235	1.5134
TG(16:0p/20:0/24:0)	0.2835	1.51324
TG(18:0e/18:1/24:0)	0.2835	1.51324
TG(16:0p/23:6/24:7)	0.4195	1.51165
TG(16:1/22:6/23:0)	0.4195	1.51165
TG(16:1e/23:6/24:7)	0.4195	1.51165
TG(18:0e/22:1/22:6)	0.4195	1.51165
TG(18:0p/20:4/24:2)	0.4195	1.51165
DG(8:0e/20:5)	-0.9869	1.51124
DG(8:0e/21:6)	-1.001	1.51053
TG(4:0/15:1/19:4)	0.7078	1.51014
TG(10:0/10:0/10:0)	1.129	1.50919
DG(6:0/20:4)	-1.021	1.50846
TG(18:0/10:0/13:0)	0.792	1.50826
DG(22:6/23:1)	-1.207	1.50788
TG(15:0/16:2/23:6)	0.2217	1.50721
DG(28:0/24:2)	-1.036	1.5054
TG(4:0/11:0/14:0)	-1.452	1.50403
TG(8:0/10:0/17:2)	0.436	1.50329
TG(27:3/9:0/9:0)	0.4818	1.50295
PE(12:0p/17:1)	-0.4265	1.50067
DG(26:4/23:0)	-1.157	1.50005
TG(24:2/22:6/22:6)	0.5615	1.49908
DG(26:5/23:6)	-0.9768	1.49519
DG(37:0/18:1)	-1.133	1.49272
TG(8:0/10:0/14:0)	0.2645	1.49009
DG(37:1/18:2)	-1.077	1.48996
DG(4:0/11:0)	-1.183	1.48996
DG(26:5/16:2)	-1.157	1.48976
DG(8:0e/19:4)	-0.995	1.48883
DG(8:0p/19:3)	-0.995	1.48883
TG(18:0/12:0/22:0)	1.019	1.48817
PC(33:2/22:6)	-0.2489	1.48773
TG(18:4/19:5/22:6)	-0.5185	1.4872
TG(10:0/13:1/17:1)	0.3718	1.48601
DG(28:0/20:4)	-1.425	1.486
PE(10:0e/18:2)	0.4664	1.48598
PE(10:0p/18:1)	0.4664	1.48598
PE(24:1/24:2)	0.2394	1.48487
DG(37:0/22:1)	-1.407	1.48166
DG(16:0e/20:4)	-1.498	1.48009
TG(8:0/13:1/20:5)	0.9917	1.48009
TG(18:0e/9:0/13:1)	1.236	1.47963
DG(16:0e/23:5)	-1.145	1.47809
DG(16:0p/23:4)	-1.145	1.47809
TG(16:0e/18:1/23:0)	0.4077	1.47796
TG(18:0p/16:0/23:0)	0.4077	1.47796
DG(20:0/20:1)	-1.073	1.47788
DG(19:1/18:0)	-1.234	1.47644
TG(16:0e/15:0/16:0)	0.28	1.47603
DG(8:0p/20:5)	-1.208	1.47083
DG(8:0e/19:5)	-1.221	1.4694
DG(8:0p/19:4)	-1.221	1.46938
DG(10:0e/14:1)	-1.462	1.46908
TG(15:1/22:6/24:2)	-0.7967	1.46786
TG(16:0p/22:6/24:2)	-0.7967	1.46786
TG(16:1e/22:6/24:2)	-0.7967	1.46786
TG(18:2p/21:6/24:7)	-0.7967	1.46786
TG(25:3/19:0/20:5)	0.3396	1.46722
TG(4:0/22:3/22:6)	0.2635	1.46708
DG(18:1/24:7)	-1.201	1.46686
PC(17:4/19:5)	-0.5242	1.46686
TG(20:0e/23:4/24:7)	0.3293	1.46685
TG(20:0p/23:3/24:7)	0.3293	1.46685
TG(24:1/20:4/22:6)	0.3293	1.46685
DG(6:0/17:1)	-1.722	1.46652
PC(6:0/22:3)	-0.2752	1.46611
LPC(10:0)	-0.3489	1.46497
DG(16:1/13:1)	-1.111	1.46323
DG(4:0/23:6)	-1.195	1.46297
PC(20:1e/23:6)	-0.6169	1.46287
DG(8:0p/19:2)	-1.283	1.46274
TG(4:0/11:0/19:4)	0.4688	1.46257
DG(4:0/23:5)	-1.131	1.46198
DG(16:1/22:6)	-1.421	1.46124
TG(16:0p/19:2/23:2)	0.8378	1.46085
TG(16:1e/19:2/23:2)	0.8378	1.46085
TG(16:0e/14:0/15:0)	0.3162	1.46041
TG(12:0e/16:0/18:1)	0.4286	1.45951
TG(14:0p/16:0/16:0)	0.4286	1.45951
DG(8:0e/8:0)	-1.205	1.45861
DG(16:0p/19:4)	-1.141	1.4586
DG(15:1/17:1)	-1.423	1.4582
TG(8:0/9:0/24:7)	1.1	1.45314
DG(6:0/16:2)	-1.191	1.45236
DG(20:1/24:7)	-1.356	1.45227
TG(18:1p/8:0/10:0)	0.9932	1.4522
DG(24:5/22:6)	-1.176	1.4509
DG(20:1/12:0)	-1.483	1.45046
DG(12:0e/16:0)	-1.156	1.44983
DG(4:0/14:0)	-1.068	1.44722
DG(12:0e/18:1)	-1.257	1.44626
DG(24:4/18:3)	-1.584	1.44471
LPC(29:2)	-0.3906	1.44423
PC(26:0/24:2)	1.465	1.44407
TG(6:0/12:0/20:0)	0.7664	1.44259
TG(4:0/18:2/18:2)	0.2629	1.44253
DG(15:0/15:2)	-1.321	1.44241
TG(4:0/14:0/21:3)	-1.436	1.44022
LPC(14:1)	-0.7059	1.44008
DG(15:2/21:6)	-1.13	1.43873
LPC(31:3)	-0.5756	1.43761
TG(25:5/13:1/21:5)	0.3846	1.43718
TG(11:0/9:0/17:1)	0.397	1.43701
TG(15:1/20:5/21:2)	0.6178	1.43434
DG(16:1/21:0)	-1.182	1.43237
LPC(20:1p)	-0.3827	1.43175
LPC(32:3)	-0.5958	1.4294
TG(18:0e/24:6/24:6)	0.4656	1.4294
TG(18:2p/24:2/24:7)	0.4656	1.4294
DG(8:0e/21:0)	-0.9123	1.42932
TG(18:1e/9:0/10:0)	0.6968	1.42921
DG(17:1/20:4)	-1.125	1.42862
TG(20:0p/8:0/16:1)	1.227	1.42652
DG(8:0e/19:3)	-1.167	1.42633
TG(8:0/22:3/22:6)	0.528	1.42626
TG(19:0/9:0/17:3)	0.7532	1.42603
TG(25:5/13:1/15:0)	0.3142	1.42526
PE(15:1/17:1)	-0.5004	1.4238
TG(24:5/20:5/21:5)	0.4236	1.42375
PC(8:0p/8:0)	-0.3537	1.42349
TG(6:0/9:0/24:6)	0.8697	1.42254
LPC(16:1e)	-0.5955	1.41511
TG(4:0/16:1/22:6)	0.2451	1.41402
PC(9:0/18:3)	-0.3324	1.41394
TG(4:0/15:1/17:3)	1.117	1.41359
TG(4:0/11:0/22:6)	0.2954	1.41259
TG(11:0/8:0/17:2)	0.7773	1.41197
DG(16:0e/16:1)	-1.429	1.41165
DG(18:0/13:0)	-2.107	1.41021
TG(11:0/11:0/14:0)	0.3724	1.40841
DG(14:0p/16:0)	-1.244	1.40682
TG(29:2/15:2/20:5)	0.6109	1.40592
TG(16:0p/23:0/24:0)	0.378	1.40575
TG(18:0e/22:1/23:0)	0.378	1.40575
TG(11:0/20:4/24:7)	0.5298	1.4053
DG(8:0p/20:4)	-1.106	1.40463
DG(18:0e/24:7)	-1.268	1.40325
DG(18:0p/24:6)	-1.268	1.40325
DG(19:1/22:6)	-1.268	1.40325
TG(18:0p/18:1/21:4)	0.4041	1.40224
TG(18:1/17:1/21:4)	0.4041	1.40224
TG(18:1e/18:1/21:4)	0.4041	1.40224
DG(15:0/12:0)	-1.14	1.40215
TG(17:4/9:0/16:2)	0.7142	1.40083
TG(28:4/15:0/21:4)	0.3146	1.40082
TG(15:0/22:6/24:2)	-0.9507	1.4008
DG(16:0e/18:2)	-1.096	1.40053
PC(20:1/20:4)	-0.3312	1.40035
DG(19:5/24:7)	-0.8755	1.39911
TG(18:4/11:0/21:6)	0.7899	1.39841
DG(16:1/24:2)	-0.9924	1.39766
TG(16:0e/18:1/22:6)	0.4122	1.39496
TG(18:0p/18:2/20:4)	0.4122	1.39496
TG(4:0/14:1/16:0)	0.8003	1.39486
TG(4:0/15:0/17:2)	0.7577	1.39485
PE(36:3/22:6)	0.09023	1.39353
DG(34:0/20:4)	-1.038	1.39254
TG(18:0e/23:0/24:0)	0.4321	1.3922
TG(16:0/16:0/23:0)	-1.188	1.39168
DG(20:0/24:0)	-1.218	1.39058
TG(27:3/20:5/24:1)	0.8498	1.38867
PC(8:0e/18:3)	-0.1749	1.38839
TG(19:0/16:2/20:5)	0.2236	1.38836
PC(18:0e/24:7)	-0.3483	1.3863
PC(18:0p/24:6)	-0.3483	1.3863
DG(22:6/14:1)	-0.4474	1.38526
DG(6:0/12:0)	-1.824	1.38465
DG(16:0p/21:0)	-1.26	1.38464
DG(16:1e/21:0)	-1.26	1.38464
TG(4:0/19:5/22:6)	0.2823	1.38348
DG(16:0p/17:0)	-0.9608	1.38272
DG(16:1e/17:0)	-0.9608	1.38272
TG(25:5/8:0/19:4)	-0.02307	1.38183
TG(19:1/8:0/24:1)	-0.02307	1.38183
DG(16:0e/23:0)	-1.08	1.38114
PC(33:0/22:6)	-0.2216	1.37983
TG(4:0/11:0/17:1)	0.8632	1.3794
TG(8:0/9:0/20:2)	0.9426	1.37874
PE(36:1/20:4)	0.2074	1.37813
DG(12:0p/24:6)	-1.273	1.37812
DG(20:5/17:2)	-1.159	1.37741
DG(20:0/18:2)	-1.213	1.37712
TG(6:0/10:0/23:1)	0.5792	1.37643
TG(22:6/22:6/24:7)	1.1	1.37517
PC(25:2/8:0)	-1.449	1.37432
TG(4:0/14:1/18:0)	0.484	1.37312
DG(31:6/18:2)	-0.9928	1.37216
DG(19:3/13:0)	-1.295	1.37214
TG(16:0p/24:0/24:0)	0.5859	1.37212
TG(18:0e/22:1/24:0)	0.5859	1.37212
DG(12:0e/22:5)	-1.234	1.3721
DG(14:0p/20:4)	-1.234	1.3721
TG(19:1/18:2/22:6)	0.4684	1.37185
TG(15:0/16:0/18:3)	0.287	1.37165
TG(11:0/10:0/11:0)	0.9549	1.37118
TG(4:0/19:5/21:6)	0.351	1.37079
TG(6:0/12:0/14:0)	0.5123	1.37066
DG(4:0/19:1)	-1.266	1.36961
TG(16:1p/19:5/20:5)	0.4129	1.3695
TG(4:0/12:0/20:1)	0.8475	1.36945
TG(12:0p/9:0/22:6)	0.3093	1.3694
DG(24:0/24:2)	-1.063	1.36841
TG(15:0/18:2/22:6)	0.3068	1.3682
DG(16:1/18:3)	-1.054	1.36814
TG(20:1e/8:0/16:1)	1.146	1.3678
TG(12:0p/8:0/19:1)	-0.7859	1.36772
TG(4:0/13:0/19:1)	0.3265	1.36693
DG(16:1p/23:0)	-1.229	1.36671
DG(18:2e/21:0)	-1.229	1.36671
TG(9:0/12:0/19:2)	1.027	1.36619
TG(16:0e/22:3/22:6)	0.4684	1.36611
TG(16:0p/22:2/22:6)	0.4684	1.36611
DG(10:0e/19:0)	-0.9224	1.36547
DG(19:5/20:4)	-1.216	1.36405
TG(9:0/18:3/21:3)	0.7201	1.36398
TG(11:0/13:1/17:3)	0.3778	1.36376
DG(13:0/21:6)	-1.221	1.3623
DG(18:4/13:0)	-1.221	1.3623
TG(4:0/15:0/16:2)	0.336	1.36192
TG(15:1/11:0/14:1)	0.6528	1.3613
DG(30:6/24:7)	-1.11	1.36067
TG(18:1e/8:0/9:0)	0.3924	1.35863
LPC(19:3)	-0.3471	1.35758
DG(16:1p/24:7)	-1.194	1.35595
DG(18:1p/13:1)	-1.077	1.35498
DG(18:2e/13:1)	-1.077	1.35498
PE(6:0/18:2)	0.4027	1.35471
DG(16:0p/22:0)	-1.176	1.35415
TG(4:0/11:0/20:0)	0.2742	1.35378
DG(17:1/18:0)	-1.069	1.35366
DG(11:0/20:4)	-1.087	1.35319
DG(18:0/20:4)	-1.119	1.35307
DG(28:2/23:0)	-1.111	1.35067
TG(12:0p/10:0/14:1)	1.16	1.35061
TG(8:0/9:0/18:2)	0.2399	1.35035
DG(8:0e/13:1)	-0.9476	1.34692
TG(14:0e/8:0/14:0)	0.6103	1.34566
TG(11:0/11:0/13:0)	0.2521	1.34511
TG(10:0/10:0/19:5)	0.5223	1.34398
TG(11:0/9:0/19:4)	0.5938	1.3419
DG(6:0/20:3)	-0.9517	1.3415
TG(4:0/12:0/13:1)	0.3223	1.34131
TG(6:0/10:0/21:6)	0.8728	1.33842
LPC(18:4)	-0.5078	1.33605
TG(30:0/21:2/21:5)	0.6026	1.3358
PE(17:1/10:0)	1.089	1.33579
TG(16:0e/22:1/24:0)	0.5199	1.33527
TG(16:0p/22:0/24:0)	0.5199	1.33527
PC(15:1/16:2)	-0.3258	1.33388
DG(18:1/14:1)	-1.202	1.33335
TG(11:0/9:0/22:6)	-0.9196	1.33287
PC(18:0e/23:5)	-0.3092	1.3325
PC(18:0p/23:4)	-0.3092	1.3325
DG(18:1/22:0)	-0.7825	1.33196
TG(12:0p/8:0/13:0)	0.3035	1.33188
LPC(30:4)	-0.5727	1.3315
DG(15:1/16:1)	-1.034	1.33103
DG(22:6/17:2)	-1.58	1.33092
DG(10:0/17:3)	-0.3876	1.33021
TG(18:4/22:6/22:6)	-1.38	1.32991
TG(11:0/9:0/23:5)	-0.706	1.32937
DG(18:2p/13:1)	-1.105	1.32871
DG(19:0/18:2)	-1.702	1.3282
TG(24:5/19:0/21:4)	0.4844	1.32707
TG(12:0p/8:0/15:2)	0.3406	1.32672
TG(15:0/16:0/19:0)	0.676	1.32647
TG(16:0p/8:0/8:0)	0.4226	1.32533
TG(16:1e/8:0/8:0)	0.4226	1.32533
DG(22:5/22:6)	-0.9517	1.32409
LPC(15:0)	-0.3595	1.32379
PC(15:1/13:1)	0.4845	1.3235
DG(27:2/13:1)	-1.023	1.32098
DG(14:0/14:0)	-1.353	1.32058
DG(22:6/23:6)	-1.159	1.32003
TG(18:0e/24:6/24:7)	0.5815	1.31911
TG(18:0p/24:6/24:6)	0.5815	1.31911
PC(35:1/20:4)	-0.3365	1.319
DG(4:0/24:0)	-1.283	1.31898
TG(8:0/14:1/14:1)	0.5972	1.3182
TG(19:1/15:2/20:5)	0.5255	1.31811
PE(18:1p/24:2)	0.3498	1.31697
PE(18:2e/24:2)	0.3498	1.31697
TG(9:0/13:0/20:5)	-0.7756	1.31645
TG(18:0p/9:0/10:0)	0.6566	1.31589
TG(24:6/20:4/21:5)	0.5135	1.31568
TG(4:0/13:0/15:0)	0.3294	1.31531
LPC(32:5)	-0.5306	1.31472
TG(15:0/19:0/20:1)	0.6366	1.31413
DG(31:6/16:2)	-1.353	1.31408
TG(20:0/23:0/24:7)	0.4331	1.31368
TG(26:5/15:2/17:1)	0.493	1.31252
DG(20:0/24:7)	-1.171	1.31166
DG(18:4/17:3)	-1.188	1.31136
TG(25:1/15:0/20:5)	0.2805	1.31096
DG(17:4/20:5)	-1.495	1.31064
TG(4:0/12:0/23:6)	0.8394	1.31027
DG(12:0e/23:6)	-0.7529	1.30985
LPC(14:0e)	-0.645	1.30985
DG(10:0p/18:2)	-1.232	1.30982
DG(8:0e/20:3)	-1.232	1.30982
DG(35:3/22:6)	-0.9228	1.30966
DG(35:0/24:2)	-1.037	1.30894
TG(17:0/16:2/21:6)	0.253	1.30848
TG(9:0/9:0/21:5)	0.6821	1.30762
PE(8:0e/17:2)	0.4347	1.30758
TG(4:0/12:0/20:4)	0.4511	1.30582
DG(11:0/21:0)	-1.59	1.30506
PC(34:6/22:6)	-0.3298	1.30489
PE(11:0/16:2)	0.4101	1.30365
PC(16:0e/20:3)	-0.5773	1.3022
PC(18:0p/18:2)	-0.5773	1.3022
TG(12:0p/13:1/24:7)	0.2519	1.302
PC(16:0e/23:5)	-0.3217	1.30178
PC(16:0p/23:4)	-0.3217	1.30178
DG(14:1/23:6)	-1.095	1.30069
TG(4:0/9:0/14:0)	0.2654	1.29905
TG(16:0p/8:0/16:1)	0.4077	1.29755
TG(16:1e/8:0/16:1)	0.4077	1.29755
TG(25:5/20:5/21:1)	0.2567	1.29698
DG(22:6/23:2)	-1.184	1.29599
DG(24:5/14:0)	-0.6899	1.29589
DG(18:0e/18:1)	-1.151	1.29588
DG(16:1/16:1)	-0.832	1.29559
TG(4:0/13:1/21:4)	0.6979	1.2954
DG(20:0e/23:5)	-0.9355	1.29462
DG(20:0p/23:4)	-0.9355	1.29462
DG(26:1/14:0)	-0.7147	1.29388
DG(4:0/16:0)	-1.007	1.29376
TG(18:0/13:0/16:2)	1.111	1.29336
TG(16:0/12:0/18:3)	0.2501	1.29246
DG(35:6/22:6)	-0.5821	1.29121
TG(16:0/23:0/24:0)	1.026	1.29105
DG(19:0/22:6)	-1.058	1.29073
DG(16:0e/15:0)	-1.168	1.28924
DG(16:0p/20:0)	-1.144	1.2888
TG(4:0/16:2/16:2)	0.8111	1.28872
DG(16:0e/24:2)	-0.9718	1.28849
TG(8:0/10:0/10:0)	0.4691	1.28781
DG(14:0/18:2)	-1.024	1.28775
TG(4:0/20:0/11:0)	0.6724	1.28584
TG(6:0/16:0/24:0)	0.5757	1.28471
TG(6:0/8:0/21:5)	0.293	1.28362
TG(16:0e/16:1/16:1)	0.2396	1.28323
TG(16:0p/16:0/16:1)	0.2396	1.28323
DG(18:1p/20:5)	-1.201	1.28316
DG(18:2e/20:5)	-1.201	1.28316
LPC(20:0e)	-0.4043	1.28315
TG(19:0/22:6/24:6)	0.4332	1.28315
TG(20:0/22:6/23:0)	0.9482	1.28221
TG(28:3/22:6/23:6)	0.2148	1.2821
TG(15:2/13:1/22:5)	0.7065	1.28201
DG(8:0p/19:5)	-1.029	1.28126
TG(8:0/9:0/22:1)	1.435	1.2797
TG(8:0/12:0/12:0)	1.087	1.27949
TG(8:0/12:0/17:1)	0.4731	1.27944
LPC(19:2)	-0.3739	1.27927
TG(20:0p/24:2/24:7)	0.4824	1.27919
TG(20:1e/24:2/24:7)	0.4824	1.27919
DG(12:0e/24:7)	-1.148	1.27837
TG(16:0p/16:0/24:0)	0.4296	1.27819
TG(18:0e/16:0/22:1)	0.4296	1.27819
DG(31:1/20:4)	-1.801	1.27733
DG(26:5/14:0)	-0.98	1.27701
DG(14:0p/22:6)	-1.149	1.27554
TG(19:1/15:0/18:1)	0.7092	1.27491
TG(29:0/15:2/19:0)	0.793	1.27459
TG(19:1/20:4/22:6)	-0.7069	1.27435
TG(15:0/18:1/20:5)	0.268	1.27333
TG(6:0/13:1/14:1)	0.3866	1.27239
TG(4:0/14:0/20:4)	0.8754	1.27045
DG(20:1p/23:6)	-1.477	1.27011
DG(17:0/11:0)	-1.826	1.26961
TG(11:0/9:0/21:0)	0.2418	1.2692
DG(15:0/24:2)	-0.8734	1.26887
TG(22:6/23:6/24:7)	0.6709	1.26875
TG(6:0/10:0/14:0)	0.8051	1.26719
TG(6:0/16:1/21:1)	0.731	1.26592
PC(18:0/20:4)	-0.2245	1.26536
DG(26:2/24:2)	-0.9281	1.26483
TG(16:0/13:0/18:2)	0.2456	1.26451
TG(13:0/11:0/11:0)	0.5549	1.26446
TG(8:0/18:2/18:2)	0.278	1.26433
DG(10:0p/10:0)	-1.177	1.2642
PC(20:0e/23:0)	-0.3097	1.26394
TG(14:0/22:2/22:2)	0.4385	1.26359
PC(8:0p/18:2)	-0.1658	1.26322
TG(14:0/9:0/9:0)	0.6852	1.26208
TG(28:0/18:2/24:2)	0.5908	1.26182
TG(28:3/16:1/20:5)	0.8372	1.26053
TG(20:5/21:1/21:5)	0.5914	1.26017
DG(18:3/17:1)	-1.201	1.2601
PC(12:0e/14:0)	1.712	1.26001
TG(4:0/18:2/19:2)	0.1706	1.25903
TG(4:0/14:1/18:1)	1.166	1.25878
TG(6:0/8:0/13:0)	0.2316	1.25827
TG(15:0/14:0/20:3)	1.98	1.25824
TG(6:0/11:0/15:0)	0.3859	1.25823
DG(34:4/22:6)	-1.037	1.25767
DG(11:0/24:7)	-1.176	1.25715
TG(17:0/14:0/14:0)	0.5911	1.25634
TG(19:0/14:0/17:1)	0.3285	1.25623
LPC(35:5)	-0.545	1.25405
DG(14:0/13:1)	-0.9157	1.25217
TG(24:5/20:5/21:2)	0.6939	1.25176
DG(21:1/21:0)	-0.9723	1.25161
TG(18:4/16:2/21:1)	0.2022	1.25139
TG(11:0/11:0/23:4)	-0.5739	1.25127
PC(33:3/22:6)	-0.4357	1.25033
DG(6:0/22:0)	-1.26	1.2478
TG(26:1/20:4/23:0)	0.5681	1.24462
PE(16:1e/20:3)	-1.454	1.24437
DG(8:0p/16:1)	-0.9302	1.2443
DG(8:0e/16:2)	-0.928	1.24352
TG(20:0/22:6/24:7)	0.9752	1.24332
TG(16:2/13:0/21:0)	0.8381	1.24327
DG(26:4/22:6)	-1.493	1.24142
PE(10:0/24:7)	0.3007	1.24128
TG(8:0/8:0/9:0)	0.3279	1.24072
PC(16:1e/16:2)	-0.327	1.24058
PC(16:1p/16:1)	-0.327	1.24058
TG(28:2/23:0/24:7)	0.4711	1.24058
TG(11:0/12:0/15:0)	0.2945	1.24045
TG(18:2p/23:0/24:2)	0.4267	1.23885
TG(20:0e/22:5/23:0)	0.4267	1.23885
PC(6:0/19:4)	-0.1698	1.2379
TG(14:0p/15:0/15:1)	1	1.23748
PE(15:1/10:0)	0.4105	1.23582
LPC(12:0p)	-0.3035	1.23566
TG(28:0/20:4/22:6)	0.3285	1.23448
TG(8:0/14:1/17:2)	0.3741	1.23405
DG(16:1p/23:6)	-1.279	1.23251
DG(18:2e/21:6)	-1.279	1.23251
TG(9:0/9:0/14:1)	0.5107	1.23232
DG(16:0p/16:0)	-1.452	1.23208
TG(17:0/8:0/12:0)	-0.4965	1.23161
LPC(30:2)	-0.3719	1.23104
TG(18:0/14:0/14:0)	0.4026	1.23053
TG(16:0p/18:2/21:0)	0.3237	1.2305
TG(16:1e/18:2/21:0)	0.3237	1.2305
LPC(30:3)	-0.579	1.22958
TG(28:0/18:1/24:2)	0.4439	1.22949
TG(26:5/22:6/23:0)	0.5562	1.22935
TG(12:0e/24:7/24:7)	0.7944	1.2285
TG(19:1/18:0/19:2)	0.5533	1.22828
TG(16:0e/18:2/22:6)	0.275	1.22736
TG(16:0p/18:1/22:6)	0.275	1.22736
DG(15:1/18:3)	-1.419	1.22569
DG(14:0e/15:0)	-1.167	1.22447
DG(26:2/10:0)	-1.276	1.22439
TG(4:0/16:1/16:2)	0.2014	1.22257
TG(22:0/14:1/20:5)	-0.8641	1.22218
PC(37:0/18:1)	-0.242	1.22183
PE(35:6/22:6)	0.206	1.22171
TG(20:0/8:0/16:2)	0.6688	1.22156
TG(4:0/10:0/20:4)	0.229	1.2214
DG(16:0p/13:0)	-1.111	1.22072
DG(24:1/22:6)	-1.379	1.22061
DG(21:6/21:6)	-1.146	1.22034
DG(16:0e/13:1)	-1.109	1.22029
LPC(38:5)	-0.6345	1.21942
TG(20:0e/23:6/24:7)	0.9513	1.21928
TG(20:0p/23:5/24:7)	0.9513	1.21928
DG(14:0/22:0)	-1.255	1.21906
PC(18:0/23:0)	-0.4563	1.21862
DG(31:3/22:6)	-0.9644	1.21847
TG(16:0e/18:2/23:0)	0.7552	1.21821
TG(16:0p/18:1/23:0)	0.7552	1.21821
PE(18:0e/16:0)	-1.562	1.21815
DG(18:0e/16:0)	-1.26	1.217
DG(18:0/16:2)	-1.14	1.2166
TG(28:2/24:7/24:7)	0.4586	1.21588
TG(15:0/14:0/15:0)	0.2967	1.21498
PE(16:1p/19:5)	0.2978	1.21433
DG(20:3/13:1)	-0.6629	1.21332
TG(4:0/15:2/20:1)	0.942	1.21163
PE(26:4/23:6)	0.2273	1.21053
DG(38:3/22:6)	-0.9146	1.21037
DG(18:0e/20:4)	-1.142	1.21026
DG(11:0/22:5)	-1.246	1.20986
LPC(17:3)	-0.3261	1.20877
DG(19:5/19:5)	-0.8583	1.20865
TG(17:4/9:0/11:0)	0.551	1.20482
DG(13:1/14:1)	-0.9901	1.20413
DG(16:0/16:2)	-1.506	1.20307
PE(10:0p/16:0)	0.4369	1.20304
TG(20:0e/23:0/24:0)	0.2874	1.203
TG(4:0/18:0/18:0)	0.8153	1.2027
PC(18:0e/22:6)	-0.2631	1.20255
PC(18:0p/22:5)	-0.2631	1.20255
TG(4:0/13:1/15:0)	0.64	1.20226
DG(16:0p/22:3)	-1.098	1.20163
TG(25:3/14:1/19:0)	0.8899	1.20058
TG(14:0e/9:0/9:0)	0.775	1.19961
TG(9:0/9:0/17:3)	0.3944	1.19959
TG(15:0/20:4/20:4)	0.7695	1.19952
TG(18:0/18:2/24:0)	-1.186	1.19937
TG(11:0/8:0/22:4)	0.729	1.19914
PE(4:0/12:0)	0.2402	1.19837
TG(17:4/8:0/20:5)	-0.7524	1.19836
PE(12:0p/13:1)	0.4171	1.198
PC(17:0/22:6)	-0.2533	1.19661
DG(12:0p/24:7)	-1.007	1.1963
PC(4:0/10:0)	-0.2719	1.19596
TG(12:0e/20:5/20:5)	0.4986	1.1947
TG(12:0p/18:3/22:6)	0.4986	1.1947
DG(22:2/23:0)	-1.03	1.19446
DG(12:0p/12:0)	-0.9454	1.19444
PE(20:0/10:0)	0.7064	1.19434
TG(8:0/8:0/22:0)	-0.2774	1.1937
DG(20:4/22:6)	-1.079	1.19357
TG(15:0/8:0/17:3)	-0.6433	1.19311
DG(15:1/18:0)	-1.098	1.19288
ChE(36:1)	0.2546	1.1928
DG(26:3/23:0)	-1.089	1.19273
DG(4:0/15:0)	-1.361	1.19205
TG(11:0/13:1/21:4)	1.023	1.1916
DG(17:4/18:0)	-0.9733	1.19157
DG(20:1p/20:5)	-1.017	1.19078
TG(19:4/22:6/24:7)	0.5147	1.19034
DG(8:0p/8:0)	-1.226	1.19029
DG(33:5/22:6)	-1.111	1.19028
TG(15:0/15:0/17:1)	0.8915	1.18887
DG(8:0/24:7)	-1.532	1.18871
LPC(18:2p)	-0.3527	1.18854
PC(10:0/22:5)	-0.2242	1.18766
PC(4:0/13:1)	-0.3689	1.18695
TG(10:0/12:0/20:5)	0.3765	1.18511
TG(12:0e/13:0/20:4)	0.2599	1.18472
TG(16:1p/13:1/16:1)	0.2599	1.18472
TG(18:0e/24:0/24:6)	0.8975	1.18407
TG(18:1p/24:2/24:2)	0.8975	1.18407
DG(14:1/24:7)	-1.208	1.18255
DG(19:2/17:2)	-0.8599	1.18254
PC(19:1/22:6)	-0.3061	1.18104
TG(6:0/8:0/11:0)	0.282	1.17898
DG(22:0/14:1)	-0.9689	1.17893
TG(16:0/13:1/16:0)	0.3418	1.178
TG(18:0p/8:0/16:0)	0.5819	1.17796
TG(18:1e/8:0/16:0)	0.5819	1.17796
LPC(38:6)	-0.3878	1.17612
DG(26:0/23:0)	-1.795	1.17571
TG(28:0/22:1/22:6)	0.4378	1.17559
TG(6:0/13:0/17:3)	0.8131	1.17557
DG(4:0/22:3)	-1.372	1.1754
TG(18:0/8:0/9:0)	-0.7303	1.17468
TG(18:0/15:0/20:5)	0.5269	1.17452
DG(38:6/24:7)	-0.9805	1.17436
TG(6:0/13:1/19:3)	0.6922	1.17412
DG(20:1/22:6)	-1.872	1.17388
TG(27:4/8:0/10:0)	-1.37	1.17341
PE(8:0p/17:2)	0.4162	1.17334
DG(24:3/23:6)	-1.261	1.17322
TG(17:1/17:1/21:0)	0.5653	1.1727
TG(4:0/12:0/20:5)	0.2672	1.1722
TG(9:0/17:1/9:0)	0.6075	1.17197
DG(37:4/24:7)	-1.254	1.17157
TG(11:0/14:1/16:2)	-0.9447	1.17124
TG(6:0/14:0/23:6)	0.982	1.17083
DG(16:1p/16:2)	-1.33	1.17006
DG(26:0/22:1)	-1.32	1.16972
TG(12:0e/21:5/22:6)	0.3012	1.16872
TG(18:2p/13:1/24:7)	0.3012	1.16872
DG(20:2/23:6)	-1.12	1.16786
DG(36:2/24:2)	-1.201	1.16773
TG(8:0/14:1/18:1)	0.609	1.16738
TG(4:0/8:0/23:2)	0.3044	1.16731
TG(6:0/9:0/21:3)	-0.5963	1.16708
TG(29:1/15:0/19:0)	0.2951	1.16645
DG(16:0p/16:2)	-1.926	1.16541
DG(20:4/23:0)	-0.8948	1.16482
TG(6:0/11:0/19:1)	0.2892	1.16462
TG(15:0/16:0/22:6)	0.9408	1.16409
TG(6:0/9:0/17:1)	0.581	1.16328
PC(16:0e/24:7)	-0.2749	1.16289
PC(20:0/23:0)	-0.1688	1.16271
TG(16:0p/19:2/20:5)	0.4291	1.16092
TG(16:1e/19:2/20:5)	0.4291	1.16092
LPC(33:5)	-0.3943	1.15976
TG(8:0/8:0/22:5)	0.8653	1.15967
TG(16:0/18:2/24:0)	0.4027	1.15947
PC(26:1/22:6)	-0.6197	1.15917
DG(20:0e/24:7)	-1.172	1.15863
DG(20:0p/24:6)	-1.172	1.15863
TG(8:0/13:1/13:1)	0.6675	1.15862
DG(4:0/14:1)	-1.357	1.15834
PC(10:0e/23:5)	-0.2062	1.1583
PC(16:1p/17:3)	-0.2062	1.15785
TG(11:0/10:0/17:0)	0.7034	1.15752
TG(4:0/17:1/21:6)	0.8313	1.15705
PC(22:3/22:6)	-0.4568	1.1568
TG(15:0/9:0/16:2)	-0.6489	1.15674
TG(16:0e/17:0/22:6)	-0.7459	1.15649
TG(16:1p/19:0/20:4)	-0.7459	1.15649
DG(19:1/18:2)	-0.8728	1.15647
DG(17:1/11:0)	-0.6439	1.15463
TG(16:0e/8:0/13:0)	0.2543	1.15382
DG(4:0/21:6)	-1.005	1.15377
TG(11:0/14:0/10:0)	0.4679	1.15316
DG(15:0/22:6)	-1.169	1.15243
DG(18:1/17:3)	-1.19	1.15122
TG(16:0p/16:1/18:2)	0.2991	1.15054
TG(16:1e/16:1/18:2)	0.2991	1.15054
TG(11:0/9:0/16:2)	-0.5411	1.14963
TG(16:0/9:0/21:0)	0.2945	1.14949
DG(19:0/24:7)	-1.151	1.14903
LPC(18:0)	-0.4753	1.14799
TG(4:0/15:0/8:0)	0.8527	1.14695
PC(11:0/20:5)	-0.2044	1.14637
DG(20:5/13:1)	-1.439	1.14585
TG(6:0/9:0/23:5)	-0.2487	1.14541
TG(12:0e/9:0/16:2)	-1.445	1.1453
DG(25:5/9:0)	-1.038	1.14433
TG(26:5/15:2/16:2)	0.5052	1.14397
TG(10:0/18:1/24:1)	0.5853	1.14333
DG(19:2/20:5)	-0.9887	1.14317
DG(28:3/23:0)	-0.7497	1.14266
DG(20:1/16:2)	-1.648	1.14211
TG(6:0/10:0/18:1)	0.3649	1.14208
PE(26:0/24:2)	1.179	1.14187
TG(28:0/22:6/24:1)	-0.4038	1.14175
TG(9:0/8:0/10:0)	0.4555	1.14132
PE(8:0/18:2)	-0.8844	1.14119
TG(16:2/17:1/22:4)	0.1916	1.14107
TG(25:4/15:0/20:5)	0.2645	1.14051
DG(16:1p/16:1)	-1.629	1.14029
LPC(27:2)	-0.3562	1.14006
TG(18:0e/24:2/24:2)	0.5277	1.13911
TG(18:0p/24:1/24:2)	0.5277	1.13911
DG(31:4/22:6)	-1.488	1.13894
TG(15:2/13:1/20:2)	0.5897	1.1377
DG(37:0/24:7)	-1.11	1.13736
LPC(16:0e)	-0.3666	1.13696
DG(24:3/23:0)	-1.518	1.13637
TG(6:0/16:2/21:3)	0.4821	1.13523
TG(4:0/13:1/22:6)	0.3438	1.1351
TG(4:0/15:0/21:3)	-1.159	1.1345
DG(12:0/24:2)	0.8521	1.13407
DG(18:0/24:0)	-1.285	1.13368
TG(4:0/9:0/21:0)	-0.8044	1.13336
DG(20:1/18:1)	-0.9855	1.13278
TG(18:0/16:1/22:2)	0.48	1.13241
DG(16:1/22:1)	-0.9838	1.13087
LPC(16:0p)	-0.487	1.13083
TG(28:1/23:6/24:7)	-0.4028	1.13027
TG(20:5/13:1/22:6)	0.305	1.12978
DG(26:5/23:0)	-2.063	1.12965
PC(17:1/24:2)	-0.2709	1.12963
TG(6:0/14:1/19:2)	0.641	1.12871
LPC(34:3)	-0.6904	1.12861
DG(16:0e/22:3)	-0.9138	1.12838
DG(16:0p/22:2)	-0.9138	1.12838
PC(10:0p/18:2)	-0.3386	1.12808
DG(36:0/24:0)	-1.061	1.128
DG(38:0/24:6)	-1.061	1.128
DG(27:6/24:7)	-0.909	1.12754
TG(14:0e/20:4/22:6)	0.3251	1.12716
TG(16:1p/18:2/22:6)	0.3251	1.12716
TG(18:0/15:0/23:3)	0.4733	1.12711
DG(16:1/21:6)	-1.104	1.12703
TG(4:0/13:1/15:1)	-0.5505	1.12681
PE(18:0p/10:0)	0.7136	1.12669
DG(16:0/18:1)	-1.485	1.12633
DG(18:0/20:5)	-1.018	1.12594
DG(16:0e/22:6)	-1.048	1.12593
TG(16:0/10:0/14:0)	-0.4574	1.12552
TG(30:3/8:0/18:0)	0.1845	1.12513
LPC(10:0e)	-0.4852	1.1248
TG(6:0/15:1/15:1)	0.8252	1.12479
TG(26:5/9:0/21:6)	0.9814	1.12429
TG(6:0/10:0/20:1)	0.868	1.1242
TG(26:6/15:1/17:1)	0.4502	1.12416
TG(26:1/8:0/17:1)	0.7563	1.12331
TG(16:0e/13:0/18:1)	0.2932	1.12327
TG(16:0p/15:0/16:0)	0.2932	1.12327
DG(16:0/22:0)	-1.118	1.12295
DG(16:0p/22:6)	-0.9527	1.12179
DG(16:1e/22:6)	-0.9527	1.12179
TG(12:0e/16:1/18:2)	0.2872	1.12152
TG(12:0p/16:0/18:2)	0.2872	1.12152
PE(8:0/22:6)	0.2258	1.12115
DG(17:1/16:0)	-0.9527	1.11986
TG(18:1p/8:0/13:0)	-0.937	1.11984
TG(18:2e/8:0/13:0)	-0.937	1.11984
TG(25:3/15:0/20:2)	0.6278	1.11976
PC(35:0/24:0)	-0.762	1.11943
PC(38:1/22:6)	-0.762	1.11943
PC(28:6/23:6)	-0.2675	1.11835
TG(4:0/10:0/16:2)	0.5078	1.11823
TG(4:0/8:0/11:0)	0.2864	1.11814
TG(16:0e/16:0/21:0)	-1.209	1.11649
DG(17:1/16:2)	-0.9711	1.1164
DG(20:0p/24:2)	-1.47	1.11592
DG(20:1e/24:2)	-1.47	1.11592
PE(10:0p/21:2)	0.6357	1.1157
TG(30:6/12:0/20:5)	0.6497	1.11568
TG(15:0/13:0/16:0)	0.3	1.11555
DG(16:0p/23:6)	-1.116	1.11521
DG(16:1e/23:6)	-1.116	1.11521
TG(16:0p/8:0/10:0)	0.3186	1.11502
TG(16:1e/8:0/10:0)	0.3186	1.11502
TG(28:2/22:6/23:6)	0.4451	1.11501
PC(18:0p/22:6)	-0.2675	1.11425
DG(18:1/13:0)	-0.9524	1.11225
DG(16:0/21:0)	-1.149	1.11224
DG(38:0/24:7)	-0.9042	1.11143
DG(19:1/23:6)	-0.8793	1.11069
TG(4:0/17:1/18:2)	0.3278	1.10986
PC(20:0p/23:6)	-0.5218	1.10972
TG(4:0/13:0/15:2)	0.335	1.10861
TG(8:0/22:4/22:5)	0.6923	1.10858
DG(16:0p/22:5)	-1.051	1.10856
PC(4:0/20:5)	-0.1698	1.10835
TG(16:2/18:2/23:5)	0.5291	1.10794
DG(37:0/24:6)	-0.9392	1.10775
TG(12:0p/16:0/21:6)	0.459	1.10689
TG(16:1/8:0/10:0)	0.5213	1.10648
TG(18:0/20:4/22:1)	1.008	1.10548
TG(18:0e/22:6/22:6)	1.008	1.10548
TG(18:0p/20:4/24:7)	1.008	1.10548
DG(16:0p/17:3)	-0.8846	1.10503
DG(16:1e/17:3)	-0.8846	1.10503
TG(18:0/18:0/19:4)	0.427	1.10482
PE(8:0/20:4)	0.2084	1.10435
DG(19:0/20:4)	-0.971	1.10431
PC(17:1/22:6)	-0.2963	1.10425
PE(25:3/13:0)	-0.7819	1.10146
TG(15:0/8:0/14:1)	0.4717	1.10118
TG(8:0/13:1/20:4)	0.2916	1.09904
DG(8:0e/15:0)	-1.052	1.09847
PE(28:0/24:7)	0.2239	1.09756
PC(18:0p/24:2)	-0.2233	1.0969
DG(9:0/14:1)	-1.216	1.09616
DG(8:0e/22:5)	-0.956	1.09502
TG(11:0/11:0/16:0)	0.2665	1.09498
TG(16:2/16:2/23:3)	0.2228	1.09329
TG(16:0p/13:1/20:4)	0.4302	1.09309
TG(16:1e/13:1/20:4)	0.4302	1.09309
DG(10:0p/19:4)	-1.066	1.09287
DG(8:0e/21:5)	-1.066	1.09287
PE(8:0/18:3)	0.5175	1.09258
PC(19:1/14:1)	1.137	1.09205
DG(20:0e/23:0)	-1.125	1.0919
DG(34:2/22:6)	-1.028	1.09119
DG(20:1/20:4)	-1.063	1.09079
LPC(11:0)	-0.4904	1.09037
DG(19:4/13:1)	-1.099	1.08919
TG(6:0/9:0/16:2)	0.4596	1.08833
TG(16:1p/23:6/24:7)	-0.6869	1.08816
TG(18:2e/21:6/24:7)	-0.6869	1.08816
PC(16:2/24:7)	-0.1717	1.08622
TG(6:0/9:0/10:0)	0.5223	1.08587
TG(11:0/12:0/16:1)	0.3719	1.0855
DG(31:6/24:7)	-1.01	1.08526
PC(19:3/24:7)	-0.802	1.08377
TG(11:0/20:5/20:5)	0.3664	1.08294
PC(16:0/20:4)	-0.4754	1.08279
TG(4:0/14:1/15:2)	0.3591	1.08249
DG(22:4/23:0)	-1.09	1.08139
DG(20:2/13:0)	-0.9377	1.08123
DG(35:0/22:6)	-1.01	1.07997
TG(18:2e/16:0/19:0)	0.807	1.0797
TG(20:0/8:0/12:0)	0.5526	1.07867
TG(4:0/17:0/21:1)	0.09236	1.07824
DG(19:0/14:1)	-1.082	1.07708
TG(25:1/11:0/20:2)	0.6421	1.07708
DG(24:3/12:0)	-1.164	1.07581
TG(9:0/9:0/16:2)	0.3951	1.07557
PE(16:1/20:5)	0.2769	1.07544
PE(10:0p/17:1)	-0.572	1.07529
TG(4:0/16:1/20:4)	0.245	1.07478
TG(6:0/8:0/12:0)	0.4464	1.07435
TG(4:0/21:1/23:6)	0.1642	1.0743
TG(4:0/9:0/21:1)	0.3747	1.07407
TG(8:0/13:0/19:3)	-0.4639	1.07384
TG(15:0/14:0/17:0)	0.2831	1.07371
PC(17:1/18:2)	-0.471	1.07325
TG(11:0/13:0/13:1)	0.4371	1.073
TG(6:0/14:0/20:2)	0.6299	1.07284
PC(14:0e/18:2)	-1.201	1.07277
PC(18:2/13:0)	-1.201	1.07277
TG(6:0/10:0/16:0)	0.4096	1.07155
TG(15:0/20:2/20:5)	0.4858	1.07148
PC(18:1p/13:1)	-0.3122	1.07142
PC(18:2e/13:1)	-0.3122	1.07142
PC(16:0p/21:3)	-0.4645	1.07133
PC(16:1e/21:3)	-0.4645	1.07133
TG(18:0/18:1/22:0)	0.4471	1.07128
TG(12:0p/9:0/20:4)	0.2477	1.07123
TG(16:0/8:0/10:0)	0.7985	1.07106
PE(24:1/23:0)	0.2746	1.07046
TG(4:0/12:0/19:0)	0.6718	1.06911
DG(14:1/23:1)	-1.137	1.06823
DG(4:0/18:3)	-1.058	1.06817
DG(26:4/24:7)	-1.143	1.06797
PC(15:1/17:2)	0.768	1.06675
TG(8:0/12:0/17:3)	0.7703	1.06671
TG(20:0e/23:0/24:2)	0.2435	1.06641
TG(20:0p/23:0/24:1)	0.2435	1.06641
PC(37:3/24:7)	-0.4642	1.06639
DG(19:0/22:5)	-1.177	1.06627
DG(28:3/24:7)	-0.7598	1.06609
TG(11:0/8:0/19:5)	0.9184	1.06462
TG(26:5/16:0/16:0)	0.7975	1.06424
DG(20:1p/13:0)	-0.9546	1.06422
DG(10:0/18:2)	-1.379	1.06329
LPC(9:0)	-0.5077	1.06294
TG(4:0/13:0/13:0)	0.6971	1.06287
TG(22:6/22:6/23:6)	0.2521	1.06245
LPC(29:3)	-0.505	1.06224
TG(8:0/12:0/19:3)	0.6153	1.06209
DG(28:1/24:7)	-1.196	1.06197
TG(14:0e/8:0/8:0)	0.3269	1.06144
PE(31:5/20:4)	0.9184	1.06081
TG(14:0/17:3/20:5)	0.3788	1.06057
TG(18:0/16:2/24:7)	0.5606	1.0605
LPC(34:5)	-0.5341	1.06042
PC(33:0/20:4)	-0.2841	1.05998
TG(19:1/10:0/10:0)	0.4608	1.05878
TG(17:0/9:0/18:2)	0.957	1.05833
PE(4:0/9:0)	0.2263	1.05771
DG(12:0/20:4)	-0.8609	1.057
TG(8:0/14:0/17:3)	-0.5063	1.05656
PC(21:6/24:7)	-0.7524	1.05655
DG(12:0e/22:1)	-1.022	1.05636
LPC(36:3)	-0.6027	1.05616
DG(37:1/24:7)	-0.8757	1.05533
TG(16:1e/10:0/10:0)	-0.9051	1.05457
TG(16:2/13:1/18:3)	1.016	1.05436
DG(14:0p/22:5)	-1.615	1.05434
LPC(20:0p)	-0.3837	1.05395
PC(38:5/22:6)	-0.5134	1.05334
TG(12:0e/16:0/21:0)	0.4128	1.05314
TG(8:0/13:0/22:5)	0.8903	1.05226
DG(14:1/21:0)	-0.9191	1.05198
TG(6:0/13:0/14:0)	0.2764	1.04968
PE(33:4/22:6)	0.2691	1.04951
DG(19:3/23:4)	-1.002	1.04942
TG(4:0/11:0/20:4)	-0.6027	1.04941
DG(8:0e/23:4)	-1.022	1.04934
DG(9:0/18:3)	-1.965	1.04915
DG(10:0/13:1)	-0.9608	1.04882
TG(6:0/13:1/16:1)	0.4413	1.04882
TG(26:2/22:6/24:2)	0.4988	1.0486
DG(4:0/24:1)	-1.23	1.04829
TG(16:0e/16:0/18:3)	0.2832	1.04823
DG(24:1/24:2)	-1.98	1.0475
TG(18:4/10:0/11:0)	0.5434	1.04735
DG(16:1/14:1)	-1.726	1.04733
TG(10:0/10:0/20:5)	0.9443	1.04642
TG(6:0/17:1/20:5)	0.6296	1.04637
PE(16:1/8:0)	0.291	1.04531
DG(18:0e/24:0)	-1.055	1.0453
TG(16:0/14:0/17:3)	0.3445	1.04524
DG(20:0/9:0)	-1.097	1.04429
TG(16:0e/20:0/24:0)	0.2207	1.0442
LPC(38:4)	-0.6118	1.04419
DG(16:0p/16:1)	-1.065	1.04358
DG(16:1e/16:1)	-1.065	1.04358
TG(6:0/8:0/23:6)	0.6162	1.04345
PC(35:5/22:6)	-0.4614	1.04332
TG(18:0/24:1/24:2)	0.6789	1.04251
TG(20:0/13:1/16:0)	0.7409	1.04215
TG(15:1/8:0/20:1)	1.021	1.04153
DG(10:0/24:2)	-0.8503	1.0414
TG(26:0/24:2/24:2)	0.2712	1.04134
TG(19:1/22:6/24:2)	0.5186	1.04119
TG(4:0/18:3/21:5)	0.7169	1.04022
TG(19:0/15:2/18:3)	0.3007	1.04013
PE(4:0/17:2)	0.3284	1.04006
PC(17:1/20:4)	-0.424	1.0392
TG(28:4/22:6/23:6)	0.6677	1.03886
PC(18:2p/23:6)	-0.1649	1.03878
DG(4:0/15:2)	-0.9294	1.03851
PC(12:0e/16:0)	-0.3746	1.03851
TG(6:0/9:0/9:0)	0.3922	1.03819
PC(34:2/22:6)	-0.2027	1.03801
TG(15:0/9:0/9:0)	0.8656	1.03771
DG(20:0p/23:6)	-0.8455	1.03752
DG(20:1e/23:6)	-0.8455	1.03752
TG(9:0/13:0/16:2)	-0.3653	1.03671
PE(4:0/23:4)	0.2886	1.03623
DG(14:1/21:1)	-0.9026	1.03573
DG(16:1/18:1)	-1.266	1.03562
LPC(19:1)	-0.3481	1.03526
DG(8:0p/21:6)	-1.404	1.03454
TG(26:0/8:0/9:0)	0.4125	1.03433
TG(9:0/8:0/18:1)	0.6325	1.03423
LPC(27:0)	-0.3411	1.03397
DG(9:0/24:1)	-0.7572	1.03393
TG(12:0e/11:0/13:0)	0.3711	1.03368
DG(18:1e/18:1)	-0.9368	1.03363
PC(20:0p/24:2)	-0.9144	1.03294
PC(20:1e/24:2)	-0.9144	1.03294
DG(28:2/24:7)	-1.119	1.03127
DG(10:0e/22:5)	-1.23	1.03078
LPC(31:1)	-0.7168	1.03036
TG(4:0/15:2/19:0)	0.5292	1.03008
TG(25:4/14:0/18:3)	0.6562	1.02975
TG(18:0/9:0/13:0)	-0.5343	1.02926
DG(4:0/12:0)	-1.34	1.0289
TG(17:0/13:1/13:1)	0.7897	1.02766
LPC(32:2)	-0.2791	1.0272
DG(17:1/18:1)	-0.9009	1.02699
TG(16:0/14:1/14:1)	1.655	1.02577
PC(37:5/22:6)	-0.4733	1.02563
LPC(20:1e)	-0.3778	1.02489
LPC(22:0)	-0.3168	1.02481
TG(14:0p/12:0/18:1)	-0.5735	1.02462
DG(31:5/18:2)	-0.7958	1.0246
TG(15:1/13:1/20:3)	0.6849	1.0242
TG(8:0/17:1/18:1)	0.9263	1.02408
TG(24:5/20:5/21:6)	0.297	1.0236
TG(24:5/22:6/23:0)	0.532	1.02289
TG(6:0/12:0/17:2)	0.9601	1.02276
PC(15:2/20:4)	-1.042	1.02258
DG(19:2/13:0)	-0.6313	1.02162
TG(6:0/8:0/20:3)	1.213	1.02158
TG(9:0/9:0/24:0)	0.5881	1.02091
TG(6:0/13:1/21:2)	0.6507	1.02005
DG(22:1/14:1)	-0.9994	1.01983
DG(15:1/20:4)	-0.8969	1.01944
DG(17:4/16:2)	-0.939	1.01933
TG(16:1/18:2/22:6)	0.3443	1.01932
TG(4:0/12:0/18:3)	0.4301	1.01922
TG(16:0e/15:0/18:1)	0.263	1.01907
TG(16:0p/16:0/17:0)	0.263	1.01907
PC(8:0/22:6)	-0.3938	1.01881
DG(18:1e/18:3)	-0.9529	1.01877
DG(18:0e/23:5)	-1.04	1.01768
DG(18:0p/23:4)	-1.04	1.01768
TG(4:0/11:0/20:2)	0.4123	1.01747
TG(25:2/15:0/20:4)	0.3525	1.01596
LPC(30:1)	-0.4787	1.01583
DG(16:2/17:3)	-0.9183	1.01574
LPC(24:2)	-0.3029	1.01518
TG(4:0/14:0/21:5)	1.146	1.01449
LPC(28:0)	-0.6869	1.01405
DG(19:4/18:3)	-0.6962	1.01371
TG(4:0/13:0/22:4)	0.6463	1.01341
LPC(25:6)	-0.4832	1.01319
DG(17:4/16:0)	-1.298	1.01298
TG(18:0e/18:2/18:2)	0.2586	1.01283
DG(17:3/21:6)	-1.057	1.01272
TG(18:0e/24:0/24:2)	0.7961	1.01199
TG(18:0p/24:0/24:1)	0.7961	1.01199
DG(16:0e/19:3)	-0.9523	1.01089
DG(18:2p/17:0)	-0.9523	1.01089
DG(30:6/22:6)	-1.864	1.01056
TG(4:0/12:0/21:0)	-0.4235	1.01036
LPC(12:0)	-0.2364	1.01035
TG(8:0/13:0/11:0)	1.135	1.01034
PC(16:0/22:0)	-0.2818	1.00958
TG(16:1/9:0/9:0)	0.4981	1.00802
DG(18:0/12:0)	-1.437	1.00759
ChE(20:1)	0.4072	1.00748
TG(16:0/18:3/18:3)	0.2838	1.0074
DG(19:5/21:6)	-0.911	1.00686
TG(6:0/20:5/20:5)	0.3337	1.00643
DG(16:2/18:1)	-0.8256	1.00615
DG(38:5/22:6)	-1.077	1.00611
TG(4:0/14:0/20:0)	-0.7429	1.00589
LPC(25:5)	-0.426	1.00529
PC(9:0/19:5)	0.9347	1.00527
TG(4:0/16:1/21:1)	1.508	1.00503
TG(11:0/11:0/21:2)	0.7816	1.00466
PE(37:2/24:2)	0.1666	1.00441
PE(28:6/23:6)	0.6805	1.00436
DG(28:0/24:6)	-1.339	1.00426
PC(9:0/24:7)	-0.2317	1.00393
TG(4:0/16:0/22:5)	1.324	1.00327
TG(4:0/17:0/18:2)	0.3955	1.00279
TG(12:0e/8:0/15:0)	0.2624	1.00261
TG(9:0/16:2/19:5)	0.3714	1.00261
TG(28:1/23:0/24:2)	0.3276	1.00237
TG(9:0/10:0/20:3)	-0.4596	1.00178
DG(16:1/19:4)	-1.044	1.00146
PE(16:1p/23:6)	-0.2875	1.00129
PE(18:2e/21:6)	-0.2875	1.00129
DG(24:2/22:6)	-1.572	1.00003
DG(16:0/10:0)	-1.274	0.999605
DG(10:0p/22:6)	-1.48	0.99954
DG(31:0/22:6)	-0.8761	0.999327
TG(16:0/16:0/24:2)	0.5053	0.99866
DG(16:1p/19:5)	-1.14	0.998582
DG(12:0p/8:0)	-1.081	0.998522
DG(16:2/24:7)	-0.7092	0.998457
DG(22:6/17:3)	-0.7101	0.998089
TG(4:0/16:2/21:1)	0.5283	0.997203
TG(6:0/13:0/24:2)	1.057	0.997165
DG(22:0/13:1)	-0.8302	0.996971
PC(11:0/17:2)	0.7324	0.995967
PE(28:0/22:1)	0.2077	0.995348
TG(4:0/16:2/23:3)	-0.3585	0.994935
DG(18:2p/23:6)	-0.6992	0.994202
PC(20:1/22:6)	-0.4664	0.993418
PC(36:0/18:1)	-0.1907	0.993312
TG(11:0/15:2/17:0)	0.7833	0.992619
TG(28:0/22:1/24:0)	0.577	0.992018
TG(23:6/24:7/24:7)	-0.7936	0.992013
DG(20:5/23:0)	-1.219	0.991626
TG(30:6/16:0/21:5)	1.448	0.990864
TG(4:0/15:1/18:3)	1	0.990749
DG(18:0/19:4)	-0.8061	0.990477
PC(35:4/22:6)	-0.262	0.99043
DG(11:0/22:1)	-0.8706	0.990209
DG(20:1/18:2)	-0.8671	0.990209
PC(8:0p/23:5)	-0.3987	0.989327
DG(33:0/12:0)	-0.9615	0.989234
PE(16:0p/23:6)	0.2732	0.987914
PE(16:1e/23:6)	0.2732	0.987914
PE(14:0e/9:0)	1.144	0.987732
TG(16:1/9:0/12:0)	0.8646	0.987627
DG(10:0/20:4)	-1.002	0.986872
TG(6:0/9:0/18:3)	0.4486	0.986809
DG(27:3/19:0)	-1.098	0.98627
DG(8:0e/19:0)	-1.531	0.986207
TG(18:0p/17:0/21:1)	0.4705	0.986114
PC(24:1/24:2)	-0.2338	0.986005
TG(30:1/20:4/21:5)	0.8106	0.985622
DG(14:0p/13:1)	-1.012	0.985387
DG(8:0e/19:2)	-1.012	0.985387
TG(20:0/10:0/10:0)	0.3079	0.983794
TG(20:0p/23:0/24:2)	0.6659	0.98328
TG(20:1e/23:0/24:2)	0.6659	0.98328
TG(12:0p/14:1/14:1)	-0.8132	0.983
TG(16:0/17:0/17:0)	0.182	0.981853
TG(9:0/10:0/17:1)	0.6867	0.981628
DG(16:1/21:1)	-1.044	0.981603
DG(18:2p/21:6)	-1.141	0.981599
DG(34:6/24:7)	-0.956	0.981291
PE(29:6/24:7)	0.4291	0.980925
DG(28:0/24:0)	-1.357	0.97985
DG(18:0p/24:7)	-1.654	0.979179
DG(18:1e/24:7)	-1.654	0.979179
DG(15:1/14:1)	-1.08	0.978856
DG(17:1/24:7)	-1.648	0.978794
PC(4:0/16:2)	-0.5181	0.978071
TG(12:0/13:1/22:5)	1.328	0.97765
TG(6:0/11:0/22:6)	1.298	0.976785
LPC(8:0p)	-0.2451	0.97678
DG(31:2/22:6)	-0.7502	0.976719
DG(18:0/19:2)	-1.087	0.976665
PC(14:1/10:0)	1.064	0.97627
DG(31:1/22:6)	-1.277	0.975486
DG(18:2p/24:7)	-1.183	0.97453
PE(10:0e/21:2)	-1.611	0.974395
LPC(35:3)	-0.6852	0.974305
PC(8:0e/23:6)	-0.3955	0.974166
TG(9:0/10:0/23:0)	0.328	0.973949
TG(25:1/20:5/21:5)	0.5669	0.972956
PC(19:2/24:7)	-0.9498	0.971384
DG(8:0e/23:5)	-1.372	0.971286
TG(8:0/12:0/14:1)	0.8927	0.971193
PC(20:0e/23:5)	-0.2094	0.971099
PC(20:0p/23:4)	-0.2094	0.971099
TG(18:4/13:1/16:1)	0.779	0.970868
DG(34:5/22:6)	-0.747	0.970251
TG(17:4/8:0/13:1)	1.06	0.970073
PE(26:0/24:0)	0.5181	0.969988
TG(27:3/16:0/21:5)	0.595	0.969963
PC(16:1/24:2)	-0.3643	0.969834
DG(28:0/22:6)	-0.9302	0.969489
[truncated: 7,571 more rows]

## Sheet: Fig. 1G
Species	LOG diff	negLOG Adj P value
TG(10:0/10:0/12:0)	-0.08508	0.15796
TG(10:0/10:0/15:2)	-0.2199	0.251464
TG(11:0/10:0/11:0)	-0.03802	0.0247769
TG(11:0/10:0/14:0)	-0.4778	0.631027
TG(11:0/11:0/13:0)	-0.417	0.592439
TG(11:0/12:0/12:0)	-0.3491	0.454906
TG(11:0/8:0/13:1)	-0.857	0.682896
TG(11:0/8:0/16:0)	0.3276	0.707474
TG(11:0/8:0/8:0)	-0.332	0.337288
TG(11:0/9:0/15:0)	-0.3084	0.40687
TG(12:0e/11:0/13:0)	-0.4871	0.715226
TG(12:0e/8:0/13:0)	0.1507	0.104978
TG(12:0e/8:0/16:2)	-0.3108	0.161731
TG(12:0e/8:0/8:0)	0.2132	0.299787
TG(12:0p/8:0/13:0)	-0.08916	0.114867
TG(12:0p/8:0/16:1)	0.3613	0.401373
TG(14:0e/11:0/11:0)	-0.333	0.440287
TG(15:0/15:0/16:0)	-0.2057	0.328253
TG(15:0/16:0/16:0)	0.8019	1.75778
TG(15:0/16:0/17:0)	-0.2448	0.36866
TG(15:0/16:0/18:3)	-0.283	0.433685
TG(15:0/20:5/24:6)	-0.2574	0.456637
TG(15:0/8:0/16:1)	0.3232	1.92464
TG(15:0/8:0/9:0)	0.05779	0.125562
TG(15:2/16:2/19:5)	-0.4894	0.652906
TG(15:2/20:5/20:5)	-0.4442	0.852491
TG(16:0/14:0/14:0)	-0.2647	0.427264
TG(16:0/14:0/16:0)	-0.1694	0.395949
TG(16:0/14:0/17:0)	1.172	1.60272
TG(16:0/16:0/16:0)	-0.2511	0.392633
TG(16:0/16:0/16:2)	-0.2409	0.358411
TG(16:0/16:0/17:0)	-0.3945	0.524063
TG(16:0/16:0/18:1)	0.3454	0.383207
TG(16:0/16:0/18:3)	-0.2287	0.405799
TG(16:0/16:0/20:3)	-0.2981	0.544566
TG(16:0/18:3/18:3)	-0.2445	0.47047
TG(16:0/9:0/16:0)	-0.2956	0.458055
TG(16:0e/15:0/16:0)	-0.1042	0.282728
TG(16:0e/8:0/16:1)	1.6674	1.85598
TG(16:0e/9:0/11:0)	-0.2101	0.212432
TG(16:1p/20:5/20:5)	-0.4479	0.859124
TG(17:0/9:0/9:0)	0.1136	0.15156
TG(17:4/8:0/9:0)	-0.07021	0.0985787
TG(18:0/12:0/14:0)	1.064	3.12321
TG(18:0/14:0/16:0)	-0.03043	0.0240666
TG(18:0/15:0/16:0)	-0.5035	0.666934
TG(18:0/16:0/16:0)	-0.2887	0.561589
TG(18:0/16:0/18:0)	-0.4048	0.641254
TG(18:0/16:0/18:3)	-0.2916	0.527251
TG(18:0/8:0/9:0)	-0.2427	0.29931
TG(18:0e/14:0/16:0)	-0.5367	0.543525
TG(18:1/18:1/18:1)	-0.1588	0.40251
TG(18:4/8:0/8:0)	0.5649	1.20557
TG(19:0/8:0/8:0)	0.2314	0.402859
TG(19:1/8:0/9:0)	-0.3487	0.662902
TG(20:5/21:5/24:6)	-0.1119	0.124025
TG(24:4/15:0/19:0)	-0.2551	0.436149
TG(25:3/15:0/24:6)	-0.1587	0.212476
TG(25:4/19:0/20:5)	-0.1584	0.218988
TG(29:2/15:0/19:0)	-0.2421	0.291279
TG(29:4/15:0/20:5)	-0.208	0.225333
TG(4:0/10:0/13:0)	-0.3915	0.409576
TG(4:0/10:0/18:0)	-0.02112	0.0282076
TG(4:0/10:0/18:1)	-0.419	0.225169
TG(4:0/10:0/20:4)	-0.3209	0.53885
TG(4:0/10:0/21:0)	0.1458	0.180505
TG(4:0/10:0/21:2)	-0.2881	0.298673
TG(4:0/10:0/21:5)	-0.1803	0.162623
TG(4:0/11:0/12:0)	-0.3142	0.325183
TG(4:0/11:0/17:1)	-0.2011	0.140269
TG(4:0/11:0/20:0)	-0.4083	0.704101
TG(4:0/12:0/13:0)	-0.003238	0.00407581
TG(4:0/12:0/16:0)	-0.5019	0.729165
TG(4:0/12:0/16:1)	-0.3572	0.705276
TG(4:0/12:0/18:1)	-0.1357	0.318008
TG(4:0/12:0/18:2)	0.2847	0.205108
TG(4:0/12:0/21:6)	-0.2872	0.428175
TG(4:0/13:0/15:0)	-0.2315	0.248856
TG(4:0/13:0/15:1)	-0.4827	0.353286
TG(4:0/13:0/16:2)	-0.2684	0.288881
TG(4:0/13:0/17:1)	-0.2458	0.379098
TG(4:0/13:0/17:3)	-0.3116	0.371593
TG(4:0/13:0/18:1)	0.4786	0.811885
TG(4:0/13:0/18:2)	-0.1738	0.265686
TG(4:0/13:0/19:1)	-0.4185	0.640428
TG(4:0/13:0/20:4)	1.558	3.03339
TG(4:0/13:0/20:5)	-0.2683	0.368427
TG(4:0/13:1/15:0)	-0.8178	0.589962
TG(4:0/13:1/16:1)	0.2661	0.26763
TG(4:0/13:1/16:2)	-0.06788	0.120139
TG(4:0/13:1/17:3)	-0.195	0.235496
TG(4:0/13:1/18:1)	-0.2484	0.328164
TG(4:0/13:1/18:2)	-0.2261	0.167853
TG(4:0/13:1/20:4)	-0.1153	0.129909
TG(4:0/13:1/20:5)	-0.5757	0.492307
TG(4:0/13:1/22:6)	-0.1649	0.356985
TG(4:0/14:0/14:0)	-0.2184	0.273811
TG(4:0/14:0/16:0)	0.3493	0.489623
TG(4:0/14:0/17:2)	-0.2594	0.33038
TG(4:0/14:1/17:1)	-0.2145	0.411024
TG(4:0/14:1/17:2)	-0.7203	0.429867
TG(4:0/14:1/18:0)	-0.4002	0.549052
TG(4:0/15:0/16:2)	-0.5652	0.406818
TG(4:0/15:1/16:1)	-0.5521	0.814254
TG(4:0/16:1/16:1)	-0.1043	0.0634305
TG(4:0/8:0/13:1)	0.2346	0.444719
TG(4:0/8:0/15:0)	-0.1095	0.231246
TG(4:0/8:0/16:0)	-0.1363	0.172211
TG(4:0/8:0/18:1)	-0.04494	0.0584076
TG(4:0/8:0/18:2)	0.3853	0.615111
TG(4:0/8:0/18:3)	-0.2981	0.134503
TG(4:0/8:0/20:0)	0.5479	0.562313
TG(4:0/8:0/20:1)	-0.7515	1.05784
TG(4:0/8:0/21:5)	-0.275	0.377609
TG(4:0/8:0/21:6)	0.12	0.176509
TG(4:0/8:0/22:4)	0.01931	0.0221146
TG(4:0/8:0/22:6)	-1.328	1.38602
TG(4:0/8:0/8:0)	0.3599	0.290054
TG(4:0/8:0/9:0)	0.541	1.97154
TG(4:0/9:0/14:0)	-0.3076	0.283166
TG(4:0/9:0/16:0)	-0.3633	0.339394
TG(4:0/9:0/17:3)	-0.9355	0.700678
TG(4:0/9:0/18:2)	-0.2183	0.134705
TG(4:0/9:0/20:5)	-0.2805	0.238985
TG(4:0/9:0/21:4)	0.08246	0.0497213
TG(4:0/9:0/22:5)	0.412	1.40449
TG(6:0/10:0/11:0)	-0.2888	0.325568
TG(6:0/10:0/15:2)	-0.9305	1.26166
TG(6:0/10:0/16:0)	0.05958	0.100589
TG(6:0/10:0/19:2)	-0.1586	0.185594
TG(6:0/11:0/15:0)	-0.2887	0.286462
TG(6:0/11:0/15:1)	0.2007	0.161339
TG(6:0/11:0/16:2)	-0.09805	0.201832
TG(6:0/11:0/17:1)	-0.2557	0.369088
TG(6:0/11:0/17:3)	-0.2063	0.239047
TG(6:0/11:0/18:0)	-0.277	0.345183
TG(6:0/11:0/18:1)	-0.3573	0.232205
TG(6:0/11:0/18:2)	-0.4452	0.490008
TG(6:0/11:0/19:1)	-0.2383	0.29466
TG(6:0/11:0/20:5)	-0.2967	0.36239
TG(6:0/12:0/14:0)	0.01529	0.0157126
TG(6:0/13:0/13:0)	-0.194	0.214921
TG(6:0/13:0/13:1)	-0.1025	0.2411
TG(6:0/13:0/16:2)	-0.0296	0.033709
TG(6:0/13:1/16:1)	-0.3363	0.375344
TG(6:0/14:1/15:1)	-0.9296	0.59768
TG(6:0/8:0/13:0)	-0.3305	0.32898
TG(6:0/8:0/17:2)	-0.2954	0.608051
TG(6:0/8:0/18:0)	-0.03763	0.0838215
TG(6:0/8:0/18:1)	-0.528	0.698894
TG(6:0/8:0/21:2)	-0.3343	0.379218
TG(6:0/8:0/21:5)	-0.2605	0.320003
TG(6:0/9:0/12:0)	-0.1649	0.123314
TG(6:0/9:0/16:2)	-0.2698	0.170631
TG(6:0/9:0/17:0)	-0.05435	0.0624751
TG(6:0/9:0/17:1)	-0.3136	0.241596
TG(6:0/9:0/9:0)	-0.2269	0.163172
TG(8:0/8:0/15:2)	-0.5769	0.447197
TG(8:0/8:0/21:6)	-0.3516	0.468248
TG(8:0/9:0/10:0)	-0.2992	0.288473
TG(8:0/9:0/16:2)	-0.1794	0.538176
TG(8:0/9:0/17:1)	-0.2538	0.376079
TG(8:0/9:0/17:3)	-0.2613	0.350287
TG(8:0/9:0/18:1)	-0.2769	0.177469
TG(8:0/9:0/18:2)	-0.3131	0.32547
TG(8:0/9:0/20:5)	-0.3051	0.407709
TG(8:0/9:0/23:0)	-0.5558	0.573941
TG(9:0/10:0/13:0)	-0.3629	0.427168
TG(9:0/10:0/16:2)	-0.2001	0.235983
TG(9:0/13:1/13:1)	-0.29	0.366927
TG(9:0/9:0/14:0)	-0.2906	0.367923
TG(9:0/9:0/17:2)	-0.5185	0.614322
TG(9:0/9:0/17:3)	0.92922	1.52057
TG(9:0/9:0/9:0)	-0.2639	0.206355
PC(11:0/16:0)	1.026	2.44904
PC(12:0e/13:1)	0.6352	1.66291
PC(15:1/9:0)	0.4581	0.523982
PC(16:0/8:0)	0.8591	2.01791
PC(16:0p/9:0)	0.3527	0.229814
PC(16:1/8:0)	0.7411	2.78357
PC(16:1e/9:0)	0.3423	0.243955
PC(4:0/13:0)	0.2433	2.20582
PC(4:0/15:0)	0.946901	1.37779
PC(4:0/18:3)	0.1354	0.11176
PC(4:0/19:2)	0.5424	0.514997
PC(4:0/19:5)	0.3832	0.5044
PC(4:0/20:4)	-0.5039	1.49579
PC(4:0/23:6)	0.2772	0.237135
PC(16:0/16:0)	1.616	2.68782
PC(8:0/13:1)	0.256	0.272975
PC(8:0e/14:1)	0.2656	0.283287
PC(8:0e/16:2)	0.2822	0.488198
PC(8:0e/17:0)	0.07724	0.131223
PC(8:0e/19:5)	0.2517	0.195092
PC(8:0p/14:0)	0.2656	0.283287
PC(8:0p/16:2)	0.2483	0.191387
PC(8:0p/17:0)	-0.2018	0.178166
PC(8:0p/17:2)	0.1379	0.0992752
PC(8:0p/17:3)	0.1151	0.0919946
PC(8:0p/19:4)	0.2421	0.18609
DG(10:0/18:2)	-0.972	0.937395
DG(10:0/22:6)	-1.283	1.28824
DG(10:0/24:7)	-0.6438	0.501866
DG(10:0e/13:1)	-0.9857	1.14
DG(10:0e/16:0)	-0.8462	1.31707
DG(10:0e/18:1)	-0.9133	0.822256
DG(10:0e/18:2)	-0.8639	1.23284
DG(10:0e/19:4)	-1.66	1.4775
DG(10:0e/20:4)	-0.9132	1.18224
DG(10:0e/22:6)	-0.9413	1.44695
DG(10:0e/23:5)	-0.8286	1.12396
DG(10:0e/23:6)	-1.282	1.27801
DG(10:0e/24:7)	-0.8308	0.922298
DG(10:0p/13:1)	-0.6973	1.18711
DG(10:0p/16:0)	-1.371	1.27018
DG(10:0p/18:1)	-0.8639	1.23284
DG(10:0p/18:2)	-0.8258	1.01612
DG(10:0p/19:4)	-0.685	0.969566
DG(10:0p/20:4)	-0.9161	1.05004
DG(10:0p/22:5)	-0.9912	1.5442
DG(10:0p/23:5)	-1.282	1.27801
DG(11:0/16:0)	-1.473	2.57349
DG(11:0/16:1)	-0.8906	0.823556
DG(11:0/16:2)	-0.9078	1.3382
DG(11:0/17:0)	-1.554	4.92082
DG(11:0/20:4)	-0.8834	0.897806
DG(11:0/22:6)	-1.256	1.09422
DG(12:0/18:2)	-0.9364	0.981433
DG(12:0/20:4)	-0.6877	0.997419
DG(12:0/22:6)	-1.498	1.06365
DG(12:0e/13:1)	-0.9238	1.00659
DG(12:0e/16:0)	-1.343	2.35174
DG(12:0e/18:1)	-1.212	0.966556
DG(12:0e/18:2)	-0.9269	1.02896
DG(12:0e/20:4)	-0.8685	0.860823
DG(12:0e/22:6)	-0.8551	0.753588
DG(12:0p/13:1)	-0.9952	1.33852
DG(12:0p/16:0)	-0.9133	0.822256
DG(12:0p/18:1)	-0.9269	1.02896
DG(12:0p/18:2)	-1.347	1.06671
DG(12:0p/22:5)	-0.9396	0.853298
DG(12:0p/22:6)	-1.818	0.883319
DG(13:0/21:5)	-1.236	2.34486
DG(14:0/14:0)	-1.437	4.35655
DG(14:0e/13:1)	-1.175	1.29911
DG(14:0e/16:0)	-1.01	1.41308
DG(14:0e/22:6)	-1.198	1.08577
DG(14:0p/13:1)	-0.6381	0.74948
DG(14:0p/16:0)	-1.212	0.966556
DG(15:0/10:0)	-0.9538	1.64516
DG(15:0/13:0)	-1.351	3.51713
DG(15:0/16:1)	-1.102	0.864311
DG(15:0/18:1)	-0.9077	1.49745
DG(15:0/18:2)	-1.062	0.920714
DG(15:0/20:4)	-1.77	4.4318
DG(15:0/22:6)	-0.7999	1.15168
DG(15:0/24:2)	-0.8168	0.486186
DG(15:0/8:0)	-0.6236	0.601628
DG(15:1/10:0)	-1.234	1.07231
DG(15:1/16:1)	-1.054	1.48966
DG(15:1/16:2)	-1	1.09257
DG(15:1/20:5)	-1.154	1.13278
DG(15:1/22:6)	-0.312	0.154921
DG(15:1/24:2)	-0.8731	1.07425
DG(15:1/8:0)	-1.187	1.22275
DG(15:2/21:6)	-0.9724	1.12383
DG(15:2/22:6)	-1.186	1.04806
DG(16:0/10:0)	-1.234	1.71892
DG(16:0/12:0)	-1.521	3.56864
DG(16:0/13:0)	-1.003	1.41571
DG(16:0/13:1)	-1.202	0.968014
DG(16:0/14:0)	-1.201	2.44297
DG(16:0/15:2)	-1.165	2.24965
DG(16:0/16:0)	-1.193	1.24782
DG(16:0/16:1)	-0.8872	1.17247
DG(16:0/17:0)	-0.792	1.01781
DG(16:0/17:2)	-1.326	2.42239
DG(16:0/18:1)	-1.178	1.12061
DG(16:0/18:2)	-1.026	0.970166
DG(16:0/19:0)	-1.034	1.21671
DG(16:0/21:0)	-0.9447	1.13114
DG(16:0/22:1)	-1.289	1.08956
DG(16:0/22:6)	-1.13	1.02508
DG(16:0/23:0)	-0.6837	0.922105
DG(16:0/24:2)	-0.9699	0.907213
DG(16:0/8:0)	-1.045	1.03294
DG(16:0e/13:0)	-0.8603	1.07832
DG(16:0e/13:1)	-1.017	1.19029
DG(16:0e/15:0)	-0.7171	0.63086
DG(16:0e/16:1)	-1.213	0.952912
DG(16:0e/17:0)	-0.9347	1.09817
DG(16:0e/18:1)	-0.9272	1.44349
DG(16:0e/18:2)	-0.9909	0.867395
DG(16:0e/19:4)	-1.155	0.895878
DG(16:0e/19:5)	-0.8726	0.768235
DG(16:0e/20:0)	-0.846	0.875871
DG(16:0e/20:3)	-0.8726	0.930158
DG(16:0e/20:4)	-1.922	2.9859
DG(16:0e/21:6)	-1.139	1.2428
DG(16:0e/22:0)	-0.9391	1.11502
DG(16:0e/22:1)	-0.9893	0.835992
DG(16:0e/22:2)	-1.174	1.22162
DG(16:0e/22:3)	-0.7359	0.646122
DG(16:0e/22:6)	-0.7183	1.12394
DG(16:0e/23:0)	-1.033	0.858776
DG(16:0e/23:6)	-1.123	1.0187
DG(16:0e/24:0)	-1.096	0.981695
DG(16:0e/24:2)	-0.8259	0.516428
DG(16:0p/13:0)	-1.021	1.18812
DG(16:0p/13:1)	-0.8792	0.849815
DG(16:0p/15:0)	-1.186	1.02409
DG(16:0p/16:0)	-1.213	0.952912
DG(16:0p/16:1)	-0.7039	0.772077
DG(16:0p/17:0)	-0.8277	1.05611
DG(16:0p/17:3)	-0.6547	0.926124
DG(16:0p/18:1)	-0.9909	0.867395
DG(16:0p/19:0)	-1.19	1.12939
DG(16:0p/19:3)	-1.155	0.895878
DG(16:0p/19:4)	-0.8565	0.751686
DG(16:0p/19:5)	-0.9835	0.876629
DG(16:0p/20:0)	-1.135	1.01302
DG(16:0p/21:0)	-1.071	0.900765
DG(16:0p/21:5)	-1.139	1.2428
DG(16:0p/21:6)	-0.8356	0.901606
DG(16:0p/22:0)	-0.9893	0.835992
DG(16:0p/22:1)	-1.269	1.27384
DG(16:0p/22:2)	-0.7453	0.654636
DG(16:0p/22:3)	-1.185	1.11702
DG(16:0p/22:5)	-0.7035	1.0736
DG(16:0p/23:0)	-1.283	1.0986
DG(16:0p/23:5)	-1.123	1.0187
DG(16:0p/23:6)	-0.9645	1.14577
DG(16:0p/24:0)	-1.148	1.04404
DG(16:0p/24:2)	-0.8775	1.07611
DG(16:1/10:0)	-1.183	1.21579
DG(16:1/12:0)	-1.071	1.15346
DG(16:1/13:1)	-1.152	2.72862
DG(16:1/14:0)	-1.196	1.06775
DG(16:1/16:1)	-1.362	2.65541
DG(16:1/18:1)	-2.066	3.63451
DG(16:1/18:3)	-1.164	0.855519
DG(16:1/19:0)	-0.8347	0.797563
DG(16:1/19:4)	-1.445	3.19997
DG(16:1/20:1)	-1.4	2.83476
DG(16:1/20:5)	-1.156	1.24458
DG(16:1/21:0)	-1.058	0.890523
DG(16:1/23:0)	-1.143	1.04393
DG(16:1/8:0)	-0.9188	1.03255
DG(16:1e/13:1)	-0.8792	0.849815
DG(16:1e/15:0)	-1.186	1.02409
DG(16:1e/16:1)	-0.7039	0.772077
DG(16:1e/16:2)	-0.9853	1.04932
DG(16:1e/17:0)	-0.8277	1.05611
DG(16:1e/17:3)	-0.6547	0.926124
DG(16:1e/19:0)	-1.19	1.12939
DG(16:1e/19:5)	-0.9835	0.876629
DG(16:1e/21:0)	-1.071	0.900765
DG(16:1e/21:6)	-0.8356	0.901606
DG(16:1e/23:0)	-1.283	1.0986
DG(16:1e/23:6)	-0.9645	1.14577
DG(16:1e/24:2)	-0.8775	1.07611
DG(16:1p/13:1)	-1.154	1.08081
DG(16:1p/15:0)	-1.029	1.17378
DG(16:1p/16:1)	-0.9853	1.04932
DG(16:1p/16:2)	-0.8685	0.860823
DG(16:1p/17:0)	-0.7111	0.788709
DG(16:1p/17:3)	-0.8311	1.12783
DG(16:1p/19:0)	-1.044	0.974948
DG(16:1p/20:4)	-1.268	1.18356
DG(16:1p/21:0)	-1.044	1.03575
DG(16:1p/21:6)	-0.9211	0.972752
DG(16:1p/23:0)	-1.242	1.25597
DG(16:1p/24:7)	-1.249	1.31471
DG(16:2/13:1)	-1.483	1.32468
DG(16:2/18:3)	-0.4664	0.409456
DG(16:2/19:2)	-0.723	1.15214
DG(16:2/20:5)	-0.9144	1.08122
DG(16:2/24:7)	-1.083	0.79158
DG(17:0/18:2)	-1.052	1.16553
DG(17:0/20:4)	-0.7031	0.639039
DG(17:0/22:6)	-0.8136	0.844193
DG(17:1/17:1)	-2.186	1.2233
DG(17:1/18:0)	-1.465	4
DG(17:1/18:2)	-0.7051	0.904287
DG(17:1/18:3)	-1.229	2.44551
DG(17:1/19:2)	-1.481	3.05849
DG(17:4/17:1)	-1.225	2.24688
DG(17:4/18:0)	-1.329	2.44201
DG(17:4/18:2)	-1.466	3.15989
DG(17:4/19:5)	-1.001	0.939438
DG(18:0/10:0)	-1.371	4
DG(18:0/18:1)	-1.266	1.1284
DG(18:0/18:2)	-1.448	5.04576
DG(18:0/20:5)	-1.543	2.91186
DG(18:0/22:1)	-1.091	1.01111
DG(18:0/22:6)	-1.234	0.992402
DG(18:0/24:1)	-1.238	1.05824
DG(18:0/24:2)	-0.998	1.005
DG(18:0e/11:0)	-1.462	3.92812
DG(18:0e/18:1)	-1.142	1.03241
DG(18:0e/18:2)	-1.05	1.15649
DG(18:0e/20:4)	-1.185	1.11702
DG(18:0e/22:1)	-1.148	1.04404
DG(18:0e/22:6)	-0.8147	0.821878
DG(18:0e/23:6)	-1.235	0.992871
DG(18:0e/24:0)	-0.7941	0.821708
DG(18:0e/24:1)	-1.023	0.867593
DG(18:0e/24:6)	-1.099	1.35523
DG(18:0p/16:0)	-0.8834	1.3356
DG(18:0p/18:1)	-0.7314	0.657264
DG(18:0p/18:2)	-0.8797	0.954474
DG(18:0p/22:1)	-0.8259	0.516428
DG(18:0p/22:5)	-0.8147	0.821878
DG(18:0p/23:0)	-1.085	1.01415
DG(18:0p/23:5)	-1.235	0.992871
DG(18:0p/23:6)	-0.6915	0.927408
DG(18:0p/24:0)	-1.023	0.867593
DG(18:1/17:3)	-1.368	2.82681
DG(18:1/18:1)	-1.121	2.7093
DG(18:1/22:6)	-0.868	0.906277
DG(18:1/23:0)	-1.004	0.840364
DG(18:1e/13:1)	-0.9449	0.98467
DG(18:1e/23:0)	-1.085	1.01415
DG(18:1e/23:6)	-0.6915	0.927408
DG(18:1p/13:1)	-0.8624	1.1264
DG(18:1p/23:0)	-0.9933	0.901325
DG(18:1p/24:7)	-0.9618	0.849268
DG(18:2e/13:1)	-0.8624	1.1264
DG(18:2e/15:0)	-0.7111	0.788709
DG(18:2e/17:0)	-1.044	0.974948
DG(18:2e/19:0)	-1.054	1.03502
DG(18:2e/21:0)	-1.076	1.18061
DG(18:2e/23:0)	-0.9933	0.901325
DG(18:2e/24:7)	-0.9618	0.849268
DG(18:2p/13:1)	-0.6757	0.842788
DG(18:2p/21:6)	-1.041	1.04741
DG(18:2p/23:6)	-0.84	0.479537
DG(18:2p/24:2)	-0.7934	0.623224
DG(18:4/19:5)	-1.048	1.12997
DG(18:4/20:5)	-0.7276	0.809862
DG(18:4/22:6)	-1.127	1.78333
DG(19:0/18:2)	-1.29	1.30525
DG(19:0/20:4)	-0.7911	0.832432
DG(19:0/22:4)	-0.7486	0.606035
DG(19:0/22:5)	-0.909	0.879772
DG(19:0/22:6)	-1.089	1.36534
DG(19:0/24:2)	-0.6888	0.740358
DG(19:1/18:0)	-1.571	3.14935
DG(19:1/18:2)	-0.7667	0.661117
DG(19:1/24:2)	-0.9963	1.00929
DG(19:2/24:7)	-1.029	0.974309
DG(19:3/22:6)	-0.9431	0.821276
DG(19:5/19:5)	-0.8434	0.681371
DG(19:5/20:4)	-0.9036	1.11929
DG(19:5/21:6)	-0.7134	0.82445
DG(19:5/24:7)	-0.9745	0.765313
DG(20:0/14:0)	-1.644	3.68194
DG(20:0/18:2)	-0.9884	0.929235
DG(20:0/22:6)	-1.06	0.952562
DG(20:0/24:1)	-1.242	1.08369
DG(20:0/24:6)	-0.9058	1.01048
DG(20:0/8:0)	-1.491	4.30103
DG(20:0e/22:5)	-0.7934	0.623224
DG(20:0e/23:2)	-1.008	1.00694
DG(20:0e/23:6)	-1.061	0.955786
DG(20:0e/24:1)	-1.08	0.973026
DG(20:0e/24:2)	-0.8583	0.858651
DG(20:0e/24:6)	-0.7838	0.782906
DG(20:0p/22:5)	-1.099	1.35523
DG(20:0p/23:0)	-1.229	1.05287
DG(20:0p/23:5)	-1.061	0.955786
DG(20:0p/24:0)	-1.08	0.973026
DG(20:0p/24:1)	-0.8583	0.858651
DG(20:1/23:0)	-1.089	1.0009
DG(20:1e/23:0)	-1.229	1.05287
DG(20:1p/23:0)	-1.008	1.00694
DG(20:1p/24:7)	-0.9604	0.876583
DG(20:4/23:0)	-0.8914	0.885512
DG(20:5/22:6)	-0.7936	0.659027
DG(21:4/14:0)	-1.392	2.29947
DG(21:6/21:6)	-0.7194	0.589754
DG(22:1/23:0)	-0.9889	0.815243
DG(22:4/22:6)	-0.8931	0.918358
DG(22:4/23:0)	-0.7623	0.774572
DG(22:5/22:6)	-0.9368	0.939132
DG(22:6/23:2)	-0.9632	1.03255
DG(22:6/23:3)	-1.483	1.08892
DG(22:6/23:6)	-0.9322	1.05219
DG(24:0/22:6)	-1.131	1.20806
DG(24:0/24:2)	-1.454	1.10107
DG(24:1/23:0)	-0.9048	0.885146
DG(24:3/23:6)	-0.9799	1.28681
DG(24:4/23:0)	-0.8991	0.894851
DG(24:4/23:6)	-0.9912	0.93197
DG(24:5/22:6)	-0.7168	0.675115
DG(24:6/23:0)	-0.8222	0.767182
DG(24:6/23:6)	-0.9368	1.1169
DG(24:6/24:7)	-0.8794	0.788765
DG(25:0/11:0)	-1.663	2.67592
DG(26:0/22:1)	-1.24	1.01716
DG(26:1/22:6)	-1.02	0.922752
DG(26:1/23:0)	-1.107	1.00576
DG(26:1/24:2)	-1.092	1.30254
DG(26:2/23:0)	-0.8732	0.906179
DG(26:4/23:0)	-0.8176	0.808217
DG(26:4/24:7)	-0.8343	0.853311
DG(26:5/22:6)	-0.7999	0.828045
DG(26:6/23:0)	-1.394	1.3537
DG(26:6/24:7)	-0.8063	0.795161
DG(27:6/24:7)	-0.9278	0.876005
DG(28:0/18:1)	-1.233	0.973054
DG(28:0/18:2)	-0.8877	1.04002
DG(28:0/22:1)	-1.13	1.07589
DG(28:0/22:6)	-0.8796	0.870033
DG(28:0/24:1)	-0.7231	0.645375
DG(28:0/24:2)	-0.8689	0.751593
DG(28:1/18:2)	-1.061	1.03485
DG(28:1/23:0)	-1.206	1.03534
DG(28:1/24:7)	-0.9467	1.0129
DG(31:6/18:2)	-1.024	0.943484
DG(31:6/18:3)	-1.469	1.12393
DG(31:6/20:4)	-1.122	1.32682
DG(31:6/24:7)	-0.9438	1.25423
DG(32:0/22:6)	-0.8814	1.04063
DG(34:2/22:6)	-1.032	1.23867
DG(34:5/22:6)	-0.9748	0.871533
DG(34:6/24:7)	-0.9035	0.859417
DG(35:0/18:1)	-0.9741	0.787852
DG(35:0/22:1)	-1.169	1.13806
DG(35:0/22:6)	-0.8967	0.848878
DG(35:0/24:2)	-1.216	0.851836
DG(36:0/18:1)	-1.088	1.16151
DG(36:0/22:1)	-1.228	0.942376
DG(36:0/24:0)	-1.112	1.13299
DG(37:0/18:1)	-1.249	1.12086
DG(37:0/18:2)	-1.029	0.967015
DG(37:0/22:1)	-1.063	1.22433
DG(37:0/24:1)	-1.007	0.790254
DG(37:0/24:6)	-0.8796	0.920916
DG(37:1/24:7)	-0.9042	0.902143
DG(37:2/24:7)	-1.14	0.996109
DG(38:0/18:1)	-1.092	0.975157
DG(38:0/22:1)	-0.9673	1.03277
DG(38:0/24:1)	-1.139	0.739006
DG(38:3/22:6)	-1.214	0.851015
DG(38:5/22:6)	-0.8454	0.862849
DG(38:6/24:7)	-0.9234	0.981566
DG(4:0/10:0)	-0.8381	0.967627
DG(4:0/11:0)	-0.6967	0.802003
DG(4:0/12:0)	-0.9332	1.00956
DG(4:0/13:0)	-0.9398	0.993132
DG(4:0/13:1)	-0.9797	0.991617
DG(4:0/14:0)	-0.8786	1.04706
DG(4:0/14:1)	-0.6512	0.80428
DG(4:0/15:0)	-0.9629	1.09438
DG(4:0/15:2)	-0.5874	0.501152
DG(4:0/16:1)	-1.25	1.1603
DG(4:0/16:2)	-0.9192	0.994498
DG(4:0/17:0)	-0.9791	0.894078
DG(4:0/17:2)	-0.773	1.21385
DG(4:0/17:3)	-0.9117	0.979539
DG(4:0/18:1)	-0.9443	1.14163
DG(4:0/18:2)	-0.8185	1.73163
DG(4:0/18:3)	-0.7461	0.840499
DG(4:0/19:2)	-0.816	1.00296
DG(4:0/19:3)	-0.5736	0.512915
DG(4:0/19:4)	-0.9451	0.866717
DG(4:0/19:5)	-1.034	1.05208
DG(4:0/20:3)	-1.016	1.02244
DG(4:0/20:4)	-1.045	0.947953
DG(4:0/20:5)	-1.471	1.69054
DG(4:0/21:3)	-0.9787	1.02763
DG(4:0/21:5)	-1.135	1.17909
DG(4:0/21:6)	-0.9235	1.05912
DG(4:0/22:3)	-1.202	1.09849
DG(4:0/22:5)	-0.9037	0.874304
DG(4:0/22:6)	-1.386	1.39372
DG(4:0/23:4)	-0.7842	0.893775
DG(4:0/23:5)	-0.8249	0.82021
DG(4:0/23:6)	-1.009	1.01032
DG(4:0/24:0)	-1.416	4.05061
DG(4:0/24:7)	-1.353	1.20338
DG(4:0/8:0)	-0.8877	1.07842
DG(4:0/9:0)	-1.049	0.9961
DG(6:0/13:1)	-1.845	1.95873
DG(6:0/16:0)	-0.7217	0.789922
DG(6:0/18:2)	-1.019	1.4277
DG(6:0/19:4)	-1.222	1.07424
DG(6:0/20:4)	-0.5845	0.638629
DG(6:0/22:0)	-1.524	3.54668
DG(6:0/22:3)	-1.188	1.02466
DG(6:0/22:5)	-0.9786	1.0176
DG(6:0/22:6)	-1.159	0.930672
DG(6:0/23:6)	-1.015	1.01792
DG(8:0/13:1)	-0.9767	1.253
DG(8:0/18:2)	-0.5905	0.642073
DG(8:0/20:4)	-1.983	1.75813
DG(8:0/22:3)	-0.7763	0.888291
DG(8:0/22:5)	-1.222	1.4057
DG(8:0/22:6)	-0.9935	0.791395
DG(8:0/24:7)	-1.364	0.927004
DG(8:0e/10:0)	-0.9384	0.998405
DG(8:0e/11:0)	-0.8779	1.29006
DG(8:0e/12:0)	-1.004	1.10948
DG(8:0e/13:0)	-0.7678	0.929523
DG(8:0e/13:1)	-0.9903	1.30513
DG(8:0e/14:0)	-0.9767	0.920848
DG(8:0e/14:1)	-1.062	1.21166
DG(8:0e/15:0)	-0.8202	0.934734
DG(8:0e/15:2)	-0.6718	1.08567
DG(8:0e/16:0)	-0.6817	0.705331
DG(8:0e/16:1)	-1.287	1.216
DG(8:0e/16:2)	-0.767	0.96923
DG(8:0e/17:0)	-1.036	1.04534
DG(8:0e/17:2)	-0.9952	1.33852
DG(8:0e/17:3)	-0.9951	0.98516
DG(8:0e/18:1)	-1.415	1.30661
DG(8:0e/18:2)	-1.095	0.998751
DG(8:0e/18:3)	-0.9233	1.0282
DG(8:0e/19:0)	-1.162	1.64516
DG(8:0e/19:2)	-0.6381	0.74948
DG(8:0e/19:3)	-0.8393	0.919078
DG(8:0e/19:4)	-0.5635	0.599578
DG(8:0e/19:5)	-0.7059	0.832615
DG(8:0e/20:3)	-0.8048	1.02
DG(8:0e/20:4)	-0.8506	0.880404
DG(8:0e/20:5)	-0.9211	0.89031
DG(8:0e/21:3)	-1.142	1.04595
DG(8:0e/21:5)	-0.685	0.969566
DG(8:0e/21:6)	-1.169	0.937369
DG(8:0e/22:3)	-1.352	1.07698
DG(8:0e/22:5)	-0.9116	1.07453
DG(8:0e/22:6)	-1.031	0.988117
DG(8:0e/23:4)	-0.6757	0.842788
DG(8:0e/23:5)	-0.8942	0.911506
DG(8:0e/23:6)	-1.023	0.781192
DG(8:0e/8:0)	-0.6888	0.792209
DG(8:0e/9:0)	-0.9863	1.01259
DG(8:0p/10:0)	-0.9728	0.956198
DG(8:0p/11:0)	-0.6375	0.802946
DG(8:0p/12:0)	-1.868	2.07109
DG(8:0p/13:0)	-1.145	1.24519
DG(8:0p/13:1)	-0.9652	0.950623
DG(8:0p/14:0)	-1.063	1.2158
DG(8:0p/14:1)	-0.7891	1.26306
DG(8:0p/15:0)	-0.9857	1.14
DG(8:0p/15:2)	-0.7933	0.926777
DG(8:0p/16:0)	-1.254	1.19153
DG(8:0p/16:1)	-0.7674	0.970616
DG(8:0p/16:2)	-0.6403	0.622526
DG(8:0p/17:0)	-0.9284	1.003
DG(8:0p/17:2)	-0.9951	0.98516
DG(8:0p/17:3)	-1.065	0.955147
DG(8:0p/18:1)	-1.095	0.998751
DG(8:0p/18:2)	-0.9233	1.0282
DG(8:0p/18:3)	-1.172	1.07914
DG(8:0p/19:0)	-1.175	1.29911
DG(8:0p/19:2)	-0.8746	0.925864
DG(8:0p/19:3)	-0.5635	0.599578
DG(8:0p/19:4)	-0.7059	0.832615
DG(8:0p/19:5)	-1.15	1.3048
DG(8:0p/20:3)	-0.8506	0.880404
DG(8:0p/20:4)	-0.8076	0.752967
DG(8:0p/20:5)	-0.9716	0.964694
DG(8:0p/21:3)	-1.904	1.99187
DG(8:0p/21:5)	-1.146	0.951422
DG(8:0p/21:6)	-0.7935	0.821688
DG(8:0p/22:3)	-0.9132	1.18224
DG(8:0p/22:5)	-1.011	1.02183
DG(8:0p/22:6)	-1.467	3.64397
DG(8:0p/23:4)	-1.109	1.05796
DG(8:0p/23:5)	-1.023	0.781192
DG(8:0p/23:6)	-0.8548	1.16225
DG(8:0p/8:0)	-0.8435	0.93937
DG(8:0p/9:0)	-0.8371	0.885262
DG(9:0/16:2)	-1.085	0.950677
DG(9:0/18:3)	-1.175	1.52808
DG(9:0/20:4)	-0.9442	1.17429
DG(9:0/20:5)	-0.9802	1.05192
DG(9:0/22:6)	-0.9452	1.40969
DG(9:0/24:7)	-0.8384	0.918923
ChE(0:0)	-0.3738	1.76135
ChE(10:0)	-0.1613	0.25851
ChE(11:0)	0.2295	0.257719
ChE(12:0)	-0.1038	0.219673
ChE(13:0)	-0.1463	0.37987
ChE(13:1)	0.1589	0.208305
ChE(14:1)	0.01856	0.0287552
ChE(15:0)	0.1456	0.260899
ChE(15:1)	0.1581	0.237316
ChE(16:0)	-0.0461	0.0904167
ChE(16:1)	0.4372	0.672471
ChE(16:2)	-0.9558	0.953052
ChE(17:0)	0.03643	0.0370703
ChE(17:1)	0.0631	0.0713615
ChE(17:2)	0.007293	0.00997877
ChE(18:0)	-0.1611	0.18962
ChE(18:1)	0.1647	0.33974
ChE(18:2)	0.1572	0.293293
ChE(19:0)	-0.03141	0.0341753
ChE(19:1)	0.02826	0.0354429
ChE(19:2)	-0.2914	0.231317
ChE(19:3)	-0.2266	0.372878
ChE(2:0)	-0.1406	0.48147
ChE(20:1)	0.334	0.438673
ChE(20:2)	0.08591	0.224713
ChE(20:4)	0.5901	1.20155
ChE(20:5)	-0.196	0.438715
ChE(21:1)	0.3897	0.501843
ChE(21:2)	0.1105	0.313905
ChE(21:3)	0.08105	0.140643
ChE(21:4)	0.09518	0.356518
ChE(21:5)	0.1292	0.24933
ChE(22:0)	0.2838	1.12807
ChE(22:1)	0.06854	0.135669
ChE(22:2)	0.1905	0.319435
ChE(22:3)	0.01459	0.046107
ChE(22:4)	0.193	0.585361
ChE(22:5)	0.1592	0.155539
ChE(22:6)	0.186	0.335001
ChE(23:1)	0.1937	0.295549
ChE(23:2)	0.1933	0.43088
ChE(23:4)	-0.09955	0.282028
ChE(23:6)	0.09501	0.170104
ChE(24:1)	0.07096	0.0891734
ChE(24:2)	-0.1125	0.146144
ChE(24:6)	0.07155	0.102642
ChE(24:7)	1.006	1.13405
ChE(25:1)	0.4513	0.648016
ChE(25:2)	-0.06187	0.0994199
ChE(25:4)	-0.0146	0.0464858
ChE(25:5)	0.09401	0.0958922
ChE(25:6)	0.191	0.376075
ChE(26:1)	0.1455	0.177161
ChE(26:2)	0.3384	0.63096
ChE(26:3)	0.07666	0.133497
ChE(26:6)	0.1129	0.132116
ChE(28:1)	0.14	0.319573
ChE(28:2)	-0.09606	0.114202
ChE(28:6)	0.07713	0.0502724
ChE(30:1)	0.1258	0.167938
ChE(30:2)	0.3681	0.626775
ChE(30:6)	0.3066	0.226502
ChE(32:1)	0.3203	0.848238
ChE(32:2)	0.2919	0.555744
ChE(32:6)	0.5214	0.42007
ChE(33:1)	0.33	0.588663
ChE(33:2)	0.2232	0.222356
ChE(33:4)	-0.3319	1.74615
ChE(33:6)	0.1484	0.240825
ChE(34:1)	0.2585	0.289103
ChE(34:2)	0.2075	0.424773
ChE(34:6)	0.236	0.252247
ChE(35:1)	0.03182	0.0534171
ChE(35:2)	0.154	0.324915
ChE(36:1)	0.01869	0.0275926
ChE(36:2)	0.1039	0.161238
ChE(37:1)	0.1646	0.253856
ChE(37:6)	0.1425	0.249169
ChE(38:1)	0.09256	0.145548
ChE(38:2)	0.1063	0.211911
ChE(38:3)	-0.09939	0.501996
PE(10:0/18:2)	0.04903	0.0609193
PE(10:0/20:4)	0.3052	0.375011
PE(10:0/22:5)	0.5241	0.905396
PE(10:0/24:7)	0.4588	0.620858
PE(10:0e/18:1)	-0.2359	0.21073
PE(10:0e/19:4)	0.1259	0.20751
PE(10:0e/22:5)	0.3251	0.564452
PE(10:0e/22:6)	0.105	0.130367
PE(10:0e/23:5)	0.1947	0.234743
PE(10:0e/24:7)	0.1019	0.148064
PE(10:0p/13:1)	-0.7569	0.597111
PE(10:0p/20:4)	0.4605	0.718349
PE(10:0p/22:5)	-0.3132	0.411131
PE(10:0p/22:6)	-0.3564	0.446367
PE(10:0p/23:6)	0.3142	0.510881
PE(10:0p/24:7)	0.4346	0.799013
PE(11:0/16:0)	0.06334	0.109736
PE(11:0/20:5)	0.3422	0.607052
PE(11:0/22:5)	0.2575	0.357166
PE(11:0/22:6)	-0.2736	0.282873
PE(11:0/24:7)	-0.5888	0.560113
PE(12:0/20:4)	0.4804	0.67668
PE(12:0e/16:0)	0.05479	0.08056
PE(12:0e/22:5)	0.2426	0.330919
PE(12:0e/22:6)	-0.2395	0.257753
PE(12:0p/16:0)	-0.857	0.672059
PE(12:0p/18:2)	-0.1005	0.0684704
PE(12:0p/20:4)	0.3251	0.564452
PE(12:0p/22:5)	-0.2395	0.257753
PE(12:0p/22:6)	0.1019	0.148064
PE(12:0p/24:7)	-0.2806	0.394616
PE(14:0e/13:1)	-0.1458	0.279024
PE(14:0e/22:6)	-0.9181	0.896142
PE(14:0p/13:1)	-1.023	0.758237
PE(14:0p/20:4)	0.2427	0.331748
PE(15:0/16:0)	0.06944	0.11763
PE(15:0/16:1)	0.1775	0.241572
PE(15:0/18:2)	-0.07626	0.0802407
PE(15:0/8:0)	0.541	0.150274
PE(15:1/16:2)	0.4113	0.656221
PE(15:1/18:2)	0.02633	0.0331621
PE(15:1/20:4)	-0.2617	0.362299
PE(15:1/20:5)	-0.7903	0.878811
PE(15:1/24:7)	-0.1156	0.171285
PE(15:2/21:6)	0.2811	0.521063
PE(15:2/22:6)	-0.17	0.259877
PE(16:0/13:0)	0.4408	0.720477
PE(16:0/13:1)	0.06338	0.0919044
PE(16:0/14:0)	-0.09369	0.0744352
PE(16:0/16:0)	-0.2948	0.375514
PE(16:0/17:0)	0.4212	0.586206
PE(16:0/19:0)	-0.1314	0.179091
PE(16:0/21:0)	0.4151	0.507316
PE(16:0/22:0)	0.0947	0.0984518
PE(16:0/23:0)	-0.3996	0.510348
PE(16:0/8:0)	-0.2501	0.325711
PE(16:0e/13:1)	0.1964	0.213329
PE(16:0e/15:0)	-0.1342	0.10413
PE(16:0e/16:0)	-0.6076	0.57616
PE(16:0e/17:0)	0.006101	0.0070923
PE(16:0e/18:2)	0.04919	0.0593535
PE(16:0e/19:0)	-0.765	0.907746
PE(16:0e/19:5)	0.229	0.315907
PE(16:0e/22:5)	0.03848	0.0707835
PE(16:0e/23:0)	0.1463	0.167414
PE(16:0e/23:3)	0.2055	0.304877
PE(16:0e/24:7)	0.1303	0.153362
PE(16:0p/13:0)	0.1964	0.213329
PE(16:0p/15:0)	-0.4647	0.493181
PE(16:0p/17:3)	-1.092	0.849455
PE(16:0p/18:1)	-0.4586	0.433191
PE(16:0p/19:4)	0.229	0.315907
PE(16:0p/20:4)	-0.2936	0.423223
PE(16:0p/21:6)	0.3614	0.545643
PE(16:0p/22:3)	0.06267	0.0723859
PE(16:0p/23:6)	0.4694	0.714155
PE(16:0p/24:7)	-0.2824	0.424179
PE(16:1/12:0)	0.2115	0.248791
PE(16:1/14:0)	0.194	0.331138
PE(16:1/16:1)	0.1601	0.471349
PE(16:1/16:2)	0.4482	0.803332
PE(16:1/18:2)	0.3784	0.713721
PE(16:1/22:6)	0.4299	0.718174
PE(16:1/24:2)	0.2609	0.3685
PE(16:1/24:7)	0.2521	0.465294
PE(16:1/8:0)	0.2137	0.347234
PE(16:1e/15:0)	-0.4647	0.493181
PE(16:1e/17:3)	-1.092	0.849455
PE(16:1e/20:4)	-0.2936	0.423223
PE(16:1e/21:6)	0.3614	0.545643
PE(16:1e/23:6)	0.4694	0.714155
PE(16:1e/24:7)	-0.2855	0.429508
PE(16:1p/17:0)	0.09545	0.246604
PE(16:1p/17:3)	0.2882	0.450025
PE(16:1p/19:5)	0.4649	0.636499
PE(16:1p/20:4)	-0.9181	1.89614
PE(16:1p/22:6)	-0.3805	0.647663
PE(16:1p/24:7)	0.146	0.25813
PE(16:2/13:1)	0.4688	0.75978
PE(16:2/18:3)	0.1527	0.191491
PE(16:2/20:5)	0.3489	0.519253
PE(16:2/22:6)	0.3199	0.499835
PE(17:0/20:4)	-0.1926	0.219352
PE(17:1/20:4)	-0.1111	0.218434
PE(17:1/24:7)	0.227	0.462455
PE(18:0/23:0)	0.2343	0.402852
PE(18:0/24:0)	-0.2772	0.486509
PE(18:0/24:2)	0.2267	0.365116
PE(18:0e/20:4)	0.05029	0.0564095
PE(18:0e/22:5)	-0.06345	0.102546
PE(18:0p/20:4)	-0.1323	0.254274
PE(18:0p/22:4)	-0.07016	0.11958
PE(18:0p/22:6)	0.06213	0.0675338
PE(18:0p/23:6)	-0.4071	0.580786
PE(18:0p/24:2)	0.308	0.733827
PE(18:0p/24:7)	0.262	0.493763
PE(18:1/18:2)	0.005258	0.00904345
PE(18:1/22:6)	-0.5479	0.729037
PE(18:1/24:2)	0.2493	0.449283
PE(18:1e/23:6)	-0.4071	0.580786
PE(18:1e/24:2)	0.308	0.733827
PE(18:1e/24:7)	0.262	0.493763
PE(18:1p/24:2)	0.1838	0.290382
PE(18:1p/24:7)	0.4203	0.663758
PE(18:2e/15:0)	0.1164	0.332803
PE(18:2e/24:2)	0.1838	0.290382
PE(18:2e/24:7)	0.4203	0.663758
PE(18:2p/21:0)	0.1892	0.276847
PE(18:2p/24:2)	0.151	0.266033
PE(18:2p/24:7)	0.2752	0.373477
PE(18:4/19:5)	0.164	0.239328
PE(18:4/22:6)	-0.386	0.363822
PE(19:0/20:4)	0.04795	0.04392
PE(19:0/22:4)	0.08768	0.119241
PE(19:0/22:5)	-0.2277	0.351733
PE(19:1/20:4)	-0.1172	0.214383
PE(19:1/24:7)	-0.627	0.783694
PE(19:2/24:7)	0.1922	0.255704
PE(19:3/22:6)	0.472	0.79168
PE(19:3/24:7)	0.4011	0.827047
PE(19:4/22:6)	0.2806	0.379307
PE(19:5/19:5)	0.1216	0.196518
PE(19:5/20:4)	0.2025	0.423443
PE(19:5/20:5)	0.2983	0.375834
PE(19:5/21:6)	0.07289	0.06927
PE(20:0/23:0)	0.166	0.342432
PE(20:0/24:1)	-0.1971	0.247088
PE(20:0/24:7)	0.07002	0.13289
PE(20:0e/22:5)	0.151	0.266033
PE(20:0e/23:0)	0.1579	0.29948
PE(20:0e/23:2)	0.426	0.677551
PE(20:0e/23:3)	0.1294	0.236245
PE(20:0e/24:1)	0.3705	0.727908
PE(20:0e/24:2)	0.03505	0.0494711
PE(20:0e/24:7)	-0.184	0.392379
PE(20:0p/23:2)	0.1294	0.236245
PE(20:0p/23:6)	0.1183	0.155092
PE(20:0p/24:0)	0.3705	0.727908
PE(20:0p/24:1)	0.03505	0.0494711
PE(20:0p/24:6)	-0.184	0.392379
PE(20:1/18:2)	0.1273	0.14893
PE(20:1/22:6)	0.135	0.168645
PE(20:1/23:0)	0.393	0.776312
PE(20:1/24:2)	0.2913	0.477466
PE(20:1e/23:6)	0.1183	0.155092
PE(20:1p/23:0)	0.4014	0.66313
PE(20:1p/24:7)	0.1276	0.13452
PE(20:4/23:0)	0.2152	0.316154
PE(20:5/23:0)	0.2512	0.428834
PE(21:6/21:6)	-0.1843	0.254297
PE(22:4/23:0)	0.3543	0.470005
PE(22:5/22:6)	0.1715	0.250507
PE(22:5/23:0)	0.03036	0.0370386
PE(22:6/22:6)	0.1554	0.214911
PE(22:6/23:3)	0.0565	0.0838409
PE(22:6/23:4)	0.332	0.576106
PE(24:0/23:0)	0.4686	0.880414
PE(24:1/20:4)	0.2232	0.193618
PE(24:1/23:0)	0.3104	0.456159
PE(24:1/24:2)	0.254	0.359231
PE(24:3/23:6)	0.3367	0.520867
PE(24:4/23:6)	0.2356	0.313159
PE(24:6/22:6)	0.09212	0.117176
PE(26:0/23:0)	0.651	1.03645
PE(26:1/24:2)	0.1819	0.25114
PE(26:2/22:6)	0.388	0.631702
PE(26:2/23:0)	0.1944	0.292473
PE(26:2/24:2)	0.2871	0.481168
PE(26:3/23:0)	0.3778	0.780303
PE(26:4/23:6)	0.1593	0.197268
PE(26:6/23:0)	0.3849	0.621633
PE(28:0/18:1)	0.379	0.734538
PE(28:0/18:2)	0.2625	0.40831
PE(28:0/22:1)	0.3129	0.486631
PE(28:0/23:0)	0.3161	0.597355
PE(28:0/24:2)	-0.05976	0.0686606
PE(28:0/24:7)	0.3616	0.716807
PE(28:1/18:2)	0.205	0.285575
PE(28:1/20:4)	0.295	0.400554
PE(28:3/22:6)	0.1776	0.267182
PE(28:3/23:0)	0.3226	0.541927
PE(28:3/24:2)	0.4281	0.747581
PE(28:3/24:7)	0.2039	0.336719
PE(31:0/22:6)	0.3649	0.544563
PE(31:0/24:0)	0.6913	0.695824
PE(31:2/20:4)	0.4069	0.683365
PE(31:3/22:6)	0.5227	0.900741
PE(31:5/20:4)	0.5104	0.598513
PE(31:6/18:3)	0.3271	0.538878
PE(31:6/20:4)	0.311	0.495666
PE(32:4/22:6)	0.4281	0.842268
PE(32:5/22:6)	0.4189	0.714715
PE(33:0/20:4)	0.3983	0.692074
PE(33:2/22:6)	0.3313	0.510157
PE(33:4/22:6)	0.337	0.391998
PE(34:0/20:4)	0.3563	0.55283
PE(34:1/22:6)	0.7289	0.812406
PE(34:1/24:2)	0.4034	0.779374
PE(35:0/24:2)	0.2836	0.628805
PE(35:1/18:2)	0.3721	0.634377
PE(36:0/18:1)	0.3301	0.508878
PE(36:0/22:1)	0.4178	0.641173
PE(36:1/18:2)	0.3217	0.367394
PE(37:0/20:4)	0.2609	0.509842
PE(37:1/20:4)	0.4049	0.574179
PE(37:2/22:6)	0.4144	0.638138
PE(37:2/24:2)	0.2596	0.40045
PE(37:5/22:6)	0.3407	0.465067
PE(37:6/22:6)	0.3995	0.705726
PE(38:0/20:4)	0.3946	0.610602
PE(38:0/22:6)	0.1823	0.352652
PE(38:1/20:4)	0.3996	0.702318
PE(38:1/24:2)	0.512	0.821299
PE(4:0/10:0)	0.0541	0.0509634
PE(4:0/11:0)	-0.003215	0.00430383
PE(4:0/12:0)	0.04317	0.0635124
PE(4:0/13:0)	-0.4191	0.585391
PE(4:0/13:1)	-0.2544	0.303019
PE(4:0/14:0)	0.2629	0.48696
PE(4:0/14:1)	-0.2587	0.341751
PE(4:0/15:0)	-0.2488	0.447396
PE(4:0/16:0)	-0.6878	0.680091
PE(4:0/17:2)	-0.0604	0.0897466
PE(4:0/17:3)	-0.3537	0.568167
PE(4:0/18:3)	-0.5469	0.641448
PE(4:0/19:2)	-0.2564	0.451118
PE(4:0/19:3)	-0.5206	0.614192
PE(4:0/19:4)	-1.455	0.854036
PE(4:0/21:5)	-1.124	1.3694
PE(4:0/22:5)	-0.6298	0.521322
PE(4:0/23:4)	-0.09654	0.126069
PE(4:0/23:6)	0.345	0.674556
PE(4:0/8:0)	-0.5664	0.599505
PE(6:0/13:1)	0.01939	0.0233057
PE(6:0/22:3)	0.328	0.495647
PE(6:0/23:6)	0.3002	0.462939
PE(6:0/24:7)	0.4439	0.740908
PE(8:0/13:1)	0.4974	0.743939
PE(8:0/20:4)	0.394	0.879653
PE(8:0/22:3)	0.4412	0.571595
PE(8:0/22:5)	0.1457	0.156305
PE(8:0/24:7)	0.3262	0.530676
PE(8:0e/10:0)	-0.4357	0.663226
PE(8:0e/11:0)	-0.5664	0.668682
PE(8:0e/12:0)	-0.1759	0.257438
PE(8:0e/13:0)	-0.1975	0.224973
PE(8:0e/14:1)	-0.7203	0.660972
PE(8:0e/15:0)	-0.7562	0.461096
PE(8:0e/15:2)	-0.725	0.581664
PE(8:0e/16:2)	-0.2395	0.40408
PE(8:0e/18:3)	-0.3289	0.154694
PE(8:0e/19:2)	-1.258	1.38995
PE(8:0e/19:5)	-0.5538	0.311364
PE(8:0e/20:4)	0.1679	0.259991
PE(8:0e/20:5)	-0.07088	0.0733386
PE(8:0e/22:3)	0.3287	0.40057
PE(8:0e/22:5)	0.4726	0.754751
PE(8:0e/22:6)	-0.3065	0.490083
PE(8:0e/23:5)	0.4517	0.936096
PE(8:0e/24:7)	0.2687	0.409212
PE(8:0e/8:0)	-1.532	0.829313
PE(8:0e/9:0)	-0.223	0.253937
PE(8:0p/10:0)	-0.3182	0.414671
PE(8:0p/11:0)	-0.1162	0.0771028
PE(8:0p/12:0)	0.0305	0.0360989
PE(8:0p/14:0)	-0.7203	0.660972
PE(8:0p/15:0)	-1.298	0.491258
PE(8:0p/15:2)	-0.7462	0.858732
PE(8:0p/16:1)	-0.2395	0.40408
PE(8:0p/16:2)	-0.4686	0.231285
PE(8:0p/19:0)	-0.1874	0.487956
PE(8:0p/19:4)	-0.4001	0.254689
PE(8:0p/20:0)	-0.1858	0.0799268
PE(8:0p/20:3)	0.08457	0.0807895
PE(8:0p/20:4)	-0.07462	0.0780224
PE(8:0p/20:5)	-0.003995	0.00273684
PE(8:0p/21:3)	0.1513	0.278599
PE(8:0p/22:5)	0.3093	0.492492
PE(8:0p/23:4)	0.4545	0.933894
PE(8:0p/23:6)	0.451	0.746948
PE(8:0p/24:7)	0.4395	0.991749
PE(8:0p/8:0)	-0.3196	0.459339
PE(8:0p/9:0)	0.2841	0.144927
PE(9:0/20:4)	0.3294	0.350227
PE(9:0/20:5)	0.4705	0.767599
PE(9:0/22:6)	0.1074	0.135179
PE(9:0/24:7)	0.2161	0.287268
LPC(10:0)	0.413	1.1726
LPC(10:0e)	0.4153	1.35977
LPC(10:0p)	0.4028	1.89568
LPC(11:0)	0.3054	0.590129
LPC(12:0)	0.1764	0.446402
LPC(12:0e)	0.1849	0.367846
LPC(12:0p)	0.4917	1.58626
LPC(13:0)	0.3939	1.00502
LPC(13:1)	0.1295	0.292479
LPC(14:0)	0.3159	0.939597
LPC(14:0e)	0.1775	0.590439
LPC(14:0p)	0.1888	0.35222
LPC(14:1)	0.3393	0.176629
LPC(15:0)	0.2719	1.36749
LPC(15:1)	0.345	1.13059
LPC(15:2)	0.1011	0.160207
LPC(16:0)	0.1646	0.408311
LPC(16:0e)	0.3372	1.3359
LPC(16:0p)	0.347	1.09742
LPC(16:1)	0.254	0.124973
LPC(16:1e)	0.347	1.09742
LPC(16:1p)	0.227	0.354141
LPC(17:0)	0.1664	0.513106
LPC(17:1)	0.7193	1.29415
LPC(17:3)	-0.4324	1.77139
LPC(17:4)	-0.4301	1.38747
LPC(18:0)	-0.07907	0.118066
LPC(18:2)	-0.4976	1.44848
LPC(18:2p)	-0.4203	1.85109
LPC(18:3)	-0.5149	1.47287
LPC(18:4)	-0.2772	0.737219
LPC(19:1)	0.1552	0.264453
LPC(19:3)	-0.4015	1.92332
LPC(19:4)	-0.6625	1.48108
LPC(19:5)	-0.05508	0.0237523
LPC(20:0p)	0.158	0.26164
LPC(20:1)	0.5902	1.94036
LPC(20:1e)	0.158	0.26164
LPC(20:3)	-0.326	1.03209
LPC(20:4)	-0.5026	1.69263
LPC(20:5)	-0.5375	1.51015
LPC(21:1)	-0.7054	2.25893
LPC(21:2)	-0.5293	1.66033
LPC(21:3)	-0.2729	0.666164
LPC(21:4)	-0.6352	1.88509
LPC(21:5)	-0.3025	0.370095
LPC(21:6)	-0.6747	1.66144
LPC(22:1)	0.6737	1.44342
LPC(22:2)	0.2464	0.808024
LPC(22:3)	-0.5791	1.56578
LPC(22:4)	-0.7442	1.39067
LPC(22:5)	-0.8486	1.31976
LPC(22:6)	-0.6123	0.892871
LPC(23:0)	0.535	1.42767
LPC(23:1)	0.5733	1.2379
LPC(23:2)	-0.4603	1.21775
LPC(23:3)	-0.7979	0.556126
LPC(23:4)	-0.736	1.38076
LPC(23:5)	-0.8155	1.25345
LPC(23:6)	0.5586	0.322319
LPC(24:0)	-0.6376	2.01556
LPC(24:1)	0.5317	1.48332
LPC(24:2)	0.6295	1.52373
LPC(24:3)	-0.7306	1.30659
LPC(24:4)	-0.5405	1.72563
LPC(24:5)	-0.7077	1.3255
LPC(24:6)	-0.6533	1.29926
LPC(25:0)	0.3253	1.1645
LPC(25:1)	0.853	0.751696
LPC(25:2)	-0.5536	2.02503
LPC(25:3)	-0.5562	1.513
LPC(25:4)	-0.7551	2.16641
LPC(25:5)	-0.8008	1.5211
LPC(25:6)	-0.6707	2.07366
LPC(26:0)	-0.712	1.65825
LPC(26:1)	-0.6333	1.5196
LPC(26:2)	-0.5795	1.36407
LPC(26:3)	-0.6775	1.37733
LPC(26:4)	-0.6892	1.03989
LPC(26:5)	-0.69	1.45721
LPC(26:6)	-0.8394	1.4947
LPC(27:0)	-0.4536	0.954075
LPC(27:1)	-0.6462	1.49038
LPC(27:2)	-0.5619	1.44923
LPC(27:3)	-0.7303	1.27547
LPC(27:4)	-0.6267	1.28497
LPC(27:5)	-0.7488	1.61506
LPC(27:6)	-0.5893	1.16538
LPC(28:0)	-0.43	1.39783
LPC(28:1)	-0.3088	0.800923

## Sheet: Fig. 2A
cell line	inactive enantiomer (0.2 μM)								FASNi (0.2 μM)
H157	0.961609	1.10334	1.03716	1.04594	1.06817	1.03903	1.08308	1.01974	0.208803	0.169895	0.189349	0.255492	0.21399	0.206209	0.160817	0.188052
H460	0.993202	0.992553	0.973085	1.10377	1.06161	1.08626	1.01692	0.978512	0.337305	0.331187	0.336945	0.340595	0.322344	0.341366	0.310417	0.34152
A549	0.992088	0.918428	0.964958	1.07101	1.00131	1.06157	1.03515	0.971219	0.497681	0.560014	0.387533	0.447331	0.47602	0.434369	0.421235	0.399228
H292	0.992054	1.03386	0.996415	0.988775	1.04267	1.048	0.995975	0.958164	0.478755	0.401287	0.414153	0.49558	0.4954	0.4788	0.429674	0.533999
H1264	0.940226	0.906552	1.1308	1.05512	1.09446	1.04107	0.9592	0.974958	0.421463	0.497604	0.472612	0.494289	0.580015	0.549738	0.532897	0.576343
H1944	1.10556	1.10787	1.06846	1.04298	1.001	1.06136	1.13814	0.919181	0.583067	0.626227	0.619708	0.685611	0.658422	0.613824	0.650771	0.581151
H2122	0.954805	0.974518	0.98177	1.02419	0.983721	0.996256	0.976721	0.993423	0.600701	0.635967	0.583462	0.684387	0.70209	0.660667	0.672142	0.529891
H522	1.07637	1.12857	0.966615	1.02142	0.996616	0.988295	0.985393	0.954175	1.01284	1.03365	1.01914	0.95587	0.973177	0.921634	0.969321	0.986521
H1993	0.988675	1.04622	0.954773	0.960663	0.958718	0.951403	0.982054	0.985116	1.02198	1.00015	1.06726	1.04819	1.09441	1.03941	1.04124	0.950328
H1395	0.984771	0.96952	0.98487	1.07001	1.07312	1.00849	0.971035	0.971674	1.03942	0.926673	0.952836	0.945862	0.972814	0.984441	0.971528
H661	0.994692	0.961049	1.07418	0.933644	1.05651	0.99224	0.981687	0.968441	0.942027	0.980534	1.03363	0.947226	0.937814	0.933381	0.910269	0.965238
H596	1.00658	0.992359	0.994365	1.02282	0.971459	0.963056	0.975519	0.991132	0.92851	0.981446	0.991434	0.985595	0.981925	0.971149	0.987041	0.992546
H290	0.989401	0.991847	1.08201	1.04523	1.06091	1.03981	1.02854	1.01894	0.958321	0.980552	0.97458	1.07818	1.06556	0.991895	0.956787	0.963117
H838	0.936269	0.998361	1.10442	0.821083	1.04297	1.03307	1.12113	0.942696	1.04702	1.04339	0.923637	0.984826	0.999986	0.989646	0.958367	0.960123
Calu-3	1.08006	1.07161	1.12668	1.02838	1.08222	1.00453	1.0576	0.944978	0.962568	0.980606	0.960073	0.970787	0.911982	0.931796	0.988645	0.995544
IMR-90	1.00658	0.993589	0.949365	1.02282	0.971459	0.963056	0.975519	0.991315	0.985102	0.984465	0.991434	0.955953	0.992517	0.991495	1.02886	0.972546
																			550	1	12	96	1	8	None
																			550	1	12	96	1	8	None

## Sheet: Fig. 2E
	H522	H522-KM
FA 16:0	1.15127	2.85421
	0.901438	2.48106
	0.957981	2.6188
	1.06741	3.55864
	0.921902	3.45791

## Sheet: Fig. 2H
Log10 (FASNi uM)	viability H460 shKRAS #40						Log10 (FASNi uM)	viability H460 shKRAS #10									Log10 (FASNi uM)	viability H460
-3	1.08175	1.02207	1.06821	1.02503	0.979523		-3	1.21736	1.17664	1.10655	0.801866	1.01768	0.871325	0.787243	1.02134		-3	0.899167	0.87808	0.830437	0.915602	0.925657
-0.30103	0.769988	0.728716	0.770834	0.875179	0.737182		-0.30103	0.468186	0.478649	0.437049	0.509407	0.544956	0.467303	0.527434	0.519618		-1.60206	0.452779	0.546055	0.484149	0.495475	0.47743
1.17609	0.703529	0.658871	0.700355	0.744166	0.655484		0.69897	0.421544	0.423939	0.407047	0.496927	0.487851	0.465791	0.501339	0.550629		-1.12494	0.39648	0.424019	0.432736	0.45078	0.420632
1.47712	0.633261	0.605323	0.625218	0.592624	0.637494		1.69897	0.434276	0.418014	0.454697	0.446882	0.355236	0.431376	0.450411	0.487473		-0.221849	0.287769	0.232747	0.303481	0.338016	0.337349
1.69897	0.566168	0.585639	0.535055	0.518334	0.583311		2.30103	0.358136	0.254262	0.300652	0.333932	0.31641	0.329394	0.357505	0.424569		0.380211	0.175004	0.130753	0.26023	0.206818	0.267781
2.30103	0.504789	0.533997	0.493783	0.455262	0.509657		2.39794	0.377675	0.342252	0.368346	0.279096	0.33015	0.34553	0.399105	0.417005		1.30103	0.146548	0.101216	0.130753	0.238768	0.137456
2.39794	0.542039	0.58183	0.576327	0.443621	0.453992
Log10 (FASNi uM)	vibility A549 shKRAS #10									Log10 (FASNi uM)	viability A549 shKRAS #40									Log10 (FASNi uM)	viability A549
-3	1.22913	0.977575	0.895204	0.949074	0.953687	0.900476	0.834579	0.9326		-3	1.10452	1.05752	1.02906	0.897742	0.850526	0.923247	1.0084	1.12898		-3	0.892422	1.13858	1.0406	0.968588	1.16059	1.01736	0.838171	0.943689
-0.30103	0.73524	0.581537	0.588456	0.600647	0.60773	0.604106	0.580219	0.676757		-0.30103	0.801201	0.709088	0.72848	0.713936	0.686744	0.734804	0.709088	0.714357		-2	0.590937	0.597638	0.63966	0.465852	0.431413	0.427646	0.475587	0.451763
0.69897	0.66852	0.548588	0.558967	0.558308	0.602788	0.551883	0.569346	0.580054		0.69897	0.729112	0.713303	0.688009	0.602008	0.661028	0.691171	0.697073	0.77675		-1.60206	0.48449	0.572445	0.478326	0.456802	0.443202	0.401719	0.367868	0.438849
1.17609	0.576924	0.551059	0.582031	0.555178	0.517617	0.524866	0.56045	0.591751		1.17609	0.739019	0.641003	0.649646	0.649856	0.650489	0.668406	0.658077	0.739441		-1.12494	0.468102	0.411699	0.348545	0.38088	0.42026	0.393403	0.375401	0.411748
1.47712	0.502955	0.526678	0.537221	0.522724	0.54414	0.495377	0.577748	0.475443		1.47712	0.635734	0.621189	0.633415	0.58915	0.635944	0.614233	0.641846	0.702764		-0.522879	0.328048	0.354024	0.360628	0.361117	0.377358	0.375939	0.336951	0.408959
1.69897	0.530302	0.530467	0.514816	0.469842	0.543152	0.554025	0.530961	0.503779		1.69897	0.642057	0.520222	0.595895	0.660185	0.626881	0.620979	0.567228	0.708877		-0.221849	0.340473	0.350893	0.35916	0.295273	0.326923	0.358671	0.337685	0.302708
2.30103	0.574617	0.532279	0.5219	0.490435	0.527501	0.519594	0.536233	0.547435		2.30103	0.502938	0.589361	0.51685	0.562591	0.564909	0.537928	0.518536	0.61613		0.0791812	0.339299	0.388414	0.286076	0.291555	0.415319	0.346588	0.376575	0.344631
2.39794	0.549083	0.465559	0.56638	0.48401	0.504438	0.482198	0.536398	0.555672		2.39794	0.566596	0.585145	0.521276	0.525914	0.549522	0.588728	0.533713	0.588307		0.380211	0.340424	0.278689	0.361313	0.343409	0.324526	0.327755	0.289256	0.358769

## Sheet: Fig. 2I 
H2122	Log10 (FASNi uM)	FASNi								Log10 (FASNi uM)	FASNi + ARS-1620 (2 μM)
	-3	0.885926	1.08997	1.12919	1.13667	0.984148	0.941311	1.09202	0.740765	-3	1.11286	1.02658	0.823088	1.11286	1.02658	0.823088	1.01539	1.05956
	-1.60206	1.07971	0.782636	0.567972	0.697688	0.623478	0.751384	0.564473	0.607671	-1.30103	0.889052	0.781123	0.814253	0.889052	0.781123	0.814253	0.919237	0.836487
	-1.30103	0.447186	0.405074	0.401816	0.393369	0.444049	0.392887	0.361876	0.261241	-1	0.72414	0.655967	0.72149	0.72414	0.655967	0.72149	0.746669	0.712656
	-1	0.369357	0.306249	0.341845	0.354274	0.268963	0.271015	0.219008	0.236866	-0.522879	0.699256	0.673783	0.6302	0.699256	0.673783	0.6302	0.640507	0.772436
	-0.823909	0.320729	0.302026	0.341483	0.301664	0.274152	0.267636	0.257017	0.229988	-0.30103	0.712214	0.633733	0.611647	0.712214	0.633733	0.611647	0.617242	0.734153
	-0.522879	0.333157	0.419675	0.351981	0.274152	0.288752	0.252553	0.230712	0.213095	0	0.557462	0.586174	0.583671	0.557462	0.586174	0.583671	0.630788	0.692189
	-0.30103	0.365616	0.392283	0.36453	0.29925	0.304077	0.284288	0.221783	0.231074	1	0.724435	0.69263	0.745196	0.724435	0.69263	0.745196	0.708974	0.75035
	0	0.351499	0.371167	0.303353	0.280427	0.306008	0.257017	0.250743	0.239762	1.47712	0.671722	0.618862	0.584554	0.671575	0.653906	0.597659	0.652139	0.591033
	0.30103	0.364772	0.353429	0.354877	0.259793	0.255207	0.279703	0.217077	0.25195
	0.60206	0.343173	0.401213	0.387698	0.278255	0.348361	0.274273	0.265343	0.215026
	0.90309	0.409056	0.354153	0.385164	0.339432	0.295751	0.299612	0.259793	0.285615
H1373	Log10 (FASNi uM)	FASNi								Log10 (FASNi uM)	FASNi + ARS-1620 (0.3 μM)
	-2.30103	1.04869	0.918232	0.814766	1.04869	0.918232	0.814766	1.25536	1.18127	-2.30103	1.30123	0.893379	0.995885	1.12047	1.2965	1.00476
	-2	0.492988	0.516803	0.531887	0.492988	0.516803	0.531887	0.556761	0.438476	-1.69897	1.00061	1.01457	1.11363	0.938903	0.963261	0.926887
	-1.69897	0.491929	0.590897	0.486372	0.491929	0.590897	0.486372	0.438476	0.430008	-1.30103	1.14156	0.958714	1.02269	1.29387	0.806073	0.8379
	-1.30103	0.409897	0.474993	0.363324	0.409897	0.474993	0.363324	0.380259	0.365441	-0.60206	0.922015	1.04575	0.755085	0.968782	0.863882	0.716437
	-1	0.466261	0.537708	0.399841	0.466261	0.537708	0.399841	0.406986	0.37973	-0.30103	0.863882	0.888239	0.787886	0.996712	0.616084	0.689806
	-0.60206	0.408309	0.441916	0.444297	0.408309	0.441916	0.444297	0.396137	0.351151	0	1.04413	0.728454	0.825234	1.02042	0.658629	0.646937
	-0.30103	0.486372	0.48399	0.440064	0.486372	0.48399	0.440064	0.373379	0.369145	1	0.715463	0.784963	0.716762	0.707019	0.703122	0.766127
	0	0.438211	0.464409	0.427891	0.438211	0.464409	0.427891	0.408574	0.35168	1.30103	0.753254	0.685584	0.704096	0.646937	0.716437	0.668696
	1	0.456205	0.418629	0.396137	0.456205	0.418629	0.396137	0.39746	0.330246
	1.30103	0.391109	0.410691	0.463879	0.391109	0.410691	0.463879	0.390315	0.323631
	1.47712	0.26806	0.301138	0.293464	0.272559	0.274411	0.260386	0.273882	0.27547
HCC-44	Log10 (FASNi uM)	FASNi								Log10 (FASNi uM)	FASNi + ARS-1620 (2 μM)
	-2.30103	1.19293	0.847008	0.914741	1.13556	1.0039	0.984893	0.920962		-2.30103	1.05034	1.01906	0.9196	1.05034	1.01906	0.9196
	-2	0.916815	0.714307	0.843553	0.78204	0.657978	0.598193	0.5664		-2	0.977444	1.07513	1.02939	0.977444	1.07513	1.02939
	-1.69897	0.755085	0.584716	0.675257	0.679749	0.607178	0.657978	0.598193		-1.69897	1.07779	1.05093	1.17311	1.07779	1.05093	1.15422
	-1.30103	0.747137	0.683205	0.616163	0.646919	0.562253	0.579878	0.450632		-1.30103	0.976264	0.979215	0.972722	0.976264	0.979215	0.972722
	-1	0.561908	0.574694	0.796209	0.651066	0.535298	0.671801	0.580223		-1	1.06421	1.05211	1.04532	1.06421	1.05211	1.04532
	-0.60206	0.635515	0.482079	0.542901	0.66247	0.587135	0.610634	0.59059		-0.60206	0.961508	0.916059	0.94321	0.961508	0.94321	0.949113
	-0.30103	0.690117	0.469984	0.52424	0.467911	0.486917	0.559834	0.536335		-0.30103	1.00607	0.927864	0.913403	1.00607	0.927864	0.913403
	0	0.673874	0.552231	0.573312	0.495902	0.593355	0.547393	0.486226		0	0.976264	1.0468	0.969476	0.976264	1.0468	0.969476
	1	0.500337	0.594737	0.676639	0.500741	0.518019	0.489336	0.55465		1	0.896876	0.878283	1.0127	0.896876	1.071	0.988704
	1.30103	0.54532	0.510417	0.567782	0.564672	0.433699	0.462036	0.553268		1.30103	1.17665	1.13593	1.1374	1.17665	1.13593	1.13348
	1.47712	0.573141	0.466528	0.596749	0.59348	0.455825	0.485608	0.581495		1.47712	1.09992	1.00814	1.1132	1.16396	0.99102	1.15492

## Sheet: Fig. 2J
H2122	veh	FASNi	ARS-1620	FASNi + ARS-1620
	1.06	0.659282	0.44438	0.693521
	1.05424	0.659282	0.64551	0.825109
	1.00659	0.570661	0.458376	1.11044
	1.01621	0.529037	0.645122	0.96811
	1.10507	0.453172	0.792859	0.861363
	1.00821		0.741799	0.812353
	1.01623		0.583305
	1.05748		0.557516
H1373	veh	FASNi	ARS-1620	FASNi+ARS-1620
	1.14156	0.632647	0.638707	0.922015
	0.958714	0.458897	0.591506	0.867779
	1.02269	0.44688	0.734173	0.755085
	1.29387	0.674867	0.672939	0.968782
	0.806073	0.285471	0.664009	0.863882
	0.780417	0.310803	0.503056	0.716437
	0.8379	0.401738		1.04575
	1.15877	0.5586
HCC-44	veh	FASNi	ARS-1620	FASNi + ARS-1620
	0.9196	0.646919	0.610365	0.976264
	1.05034	0.562253	0.798544	0.979215
	1.01906	0.579878	0.758927	0.972722
	0.9196	0.450632	0.557155	1.14714
	1.02201	0.532879	0.670955	1.4035
	0.972408

[truncated: 72 more sheets: Fig. 3A, Fig. 3B, Fig. 3C, Fig. 3E, Fig. 3F, Fig. 3G, Fig. 4A, Fig 4B, Fig. 4C, Fig. 4D, Fig. 4E, Fig. 4F, Fig. 4G, Fig. 4H, Fig. 5A, Fig. 5B, Fig. 5D, Fig. 5F, Fig. 5G, Fig. 5H …]
